# Supplementary material for: fhl2b mediates extraocular muscle protection in zebrafish models of muscular dystrophies and its ectopic expression ameliorates affected body muscles
Source: Nat Commun. 2024 Mar 2;15:1950. doi: 10.1038/s41467-024-46187-x (PMC10908798; doi:10.1038/s41467-024-46187-x)
Supplement: Supplementary file 4 — Supplementary Data 1 [file 41467_2024_46187_MOESM4_ESM.xlsx]

## Sheet: Samples - RNAseq
Samples used for RNA-seq in this study
Sample	Genotype	Tissue	Stage
P17251_101	WT AB	extraocular myofibers	5 months
P17251_102	WT AB	extraocular myofibers	5 months
P17251_103	WT AB	extraocular myofibers	5 months
P17251_104	desma-/-;desmb-/-	extraocular myofibers	5 months
P17251_105	desma-/-;desmb-/-	extraocular myofibers	5 months
P17251_106	desma-/-;desmb-/-	extraocular myofibers	5 months
P17251_107	WT AB	Trunk muscle myofibers	5 months
P17251_108	WT AB	Trunk muscle myofibers	5 months
P17251_109	WT AB	Trunk muscle myofibers	5 months
P17251_110	desma-/-;desmb-/-	Trunk muscle myofibers	5 months
P17251_111	desma-/-;desmb-/-	Trunk muscle myofibers	5 months
P17251_112	desma-/-;desmb-/-	Trunk muscle myofibers	5 months
P25101_101	WT AB	extraocular myofibers	20 months
P25101_102	WT AB	extraocular myofibers	20 months
P25101_103	WT AB	extraocular myofibers	20 months
P25101_104	desma-/-;desmb-/-	extraocular myofibers	20 months
P25101_105	desma-/-;desmb-/-	extraocular myofibers	20 months
P25101_106	desma-/-;desmb-/-	extraocular myofibers	20 months
P25101_107	WT AB	Trunk muscle myofibers	20 months
P25101_108	WT AB	Trunk muscle myofibers	20 months
P25101_109	WT AB	Trunk muscle myofibers	20 months
P25101_110	desma-/-;desmb-/-	Trunk muscle myofibers	20 months
P25101_111	desma-/-;desmb-/-	Trunk muscle myofibers	20 months
P25101_112	desma-/-;desmb-/-	Trunk muscle myofibers	20 months

## Sheet: RNA-seq Info
RNA-seq: Mapping summary
Sample Name	Samples name and replicate identifier (R1: replicate1, R2: replicate2)
Total Reads	Total sequencing Paired-end 150 reads obtained
Mapped Reads	Reads mapped by STAR to GRCz11 genome
Uniquely mapped (%)	Percentage of uniquely mapped reads
Sample Name	Total Reads	Total mapped Reads	Uniquely mapped (%)
P17251_101	91.7	83.7	88.6
P17251_102	105.9	96.7	90.3
P17251_103	78.1	67.3	87.6
P17251_104	91.3	82.4	88.9
P17251_105	70.5	65.5	86.8
P17251_106	94.2	80.9	89.4
P17251_107	93.4	82.6	87.2
P17251_108	83.4	73.5	82.9
P17251_109	102.3	91.4	87.3
P17251_110	95.9	88.8	84.0
P17251_111	89.1	80.5	85.5
P17251_112	91.5	81.0	81.4
P25101_101	67.02	59.7	86.3
P25101_102	92.98	85.0	88.0
P25101_103	69.29	64.4	89.6
P25101_104	84.55	78.9	89.7
P25101_105	79.85	73.9	89.1
P25101_106	68.80	63.3	88.4
P25101_107	72.22	66.9	87.7
P25101_108	70.09	63.3	85.1
P25101_109	60.14	51.0	81.3
P25101_110	74.37	66.3	85.2
P25101_111	94.15	84.1	84.9
P25101_112	73.55	68.6	88.2

## Sheet: desmin vs WT EOM 5 months
desmin-/- vs WT EOM 5 months
gene_name	Gene symbol
baseMean	mean of normalized counts for all samples
log2FC	log2 Fold Change
lfcSE	standard error
stat	Wald statistic
pvalue	Wald test p-value
padj	BH adjusted p-values
Ensembl ID	gene_name	baseMean	log2FC	lfcSE	stat	pvalue	padj	WT_EOM5mo	Des_EOM5mo
ENSDARG00000000540	asdurf	967.098546582123	-1.7876027952481	0.48769099613756	-3.66544145658961	0.000246912291977702	0.0398269526960033	1500.33225978278	433.864833381463
ENSDARG00000002097	si:dkeyp-52c3.7	17.2780632921653	-6.45477296664861	1.41842582046376	-4.55065952235572	5.34780246231676e-06	0.00193341499710897	34.1138448958369	0.442281688493632
ENSDARG00000004898	zp2l2	26.8825589396057	5.93881570553113	1.11135977023346	5.34373824264271	9.10490231146264e-08	6.36402321896867e-05	0.792128858824408	52.9729890203869
ENSDARG00000004904	gys2	26.1329593655336	-3.2077342413822	0.797434931016887	-4.02256549922099	5.75676377531197e-05	0.0125743312088038	47.1515166456905	5.11440208537661
ENSDARG00000004954	grna	1881.16183231075	1.61505023165927	0.420683290251454	3.83911191408127	0.000123480140448774	0.0229137616377906	925.874049014291	2836.4496156072
ENSDARG00000005821	ncf2	299.884627721412	1.91512200471965	0.462039381248415	4.14493240715771	3.39913961338426e-05	0.00828797192477378	125.672165036125	474.0970904067
ENSDARG00000010482	prg4a	440.527669764919	-3.24924205030096	0.406593230285101	-7.99138256193446	1.33433788748074e-15	6.99493279064592e-12	797.176080388921	83.8792591409174
ENSDARG00000012297	cnga3b	178.507505080338	-2.31918901524859	0.525348119099753	-4.41457565170842	1.01208319426368e-05	0.00326498038469462	298.103352455574	58.911657705103
ENSDARG00000013022	si:ch211-59h6.1	126.211264107086	-2.30230320473866	0.537187807719651	-4.28584411569556	1.82046612176265e-05	0.00537652874749872	209.630727846729	42.7918003674426
ENSDARG00000013856	amy2a	44.0069280907352	6.24199086752458	0.975350880317853	6.39973879501744	1.55642983452202e-10	2.96697974546292e-07	1.05377874395149	86.960077437519
ENSDARG00000017340	uts2b	25.9470352926972	-3.84933348885226	0.915169342410395	-4.20614339933394	2.59765443333532e-05	0.00702841822958161	48.89552937177	2.99854121362433
ENSDARG00000022176	IGLON5	69.7629851702222	-2.14433052539751	0.584964740336887	-3.66574321071483	0.000246621300806812	0.0398269526960033	113.625895395884	25.9000749445603
ENSDARG00000025011	synj1	209.014126134767	1.93584544453866	0.462832341577403	4.18260624990251	2.88186261455154e-05	0.00736948502006478	86.5801543767801	331.448097892754
ENSDARG00000027070	acbd4	107.280335274734	-3.45971570559752	0.588547338482315	-5.87839835368057	4.14255055256312e-09	5.08847712579985e-06	197.095093174208	17.4655773752595
ENSDARG00000027599	fam221a	9.89770703759659	-5.63285842180533	1.52406564028449	-3.69594213852488	0.00021907286616019	0.0367499114441042	19.3531323866995	0.442281688493632
ENSDARG00000028276	si:ch211-196h16.12	64.5650802902607	-2.15219119560409	0.583569099769287	-3.68798004633034	0.000226041371354185	0.0376179485390946	105.249332422948	23.8808281575734
ENSDARG00000028784	si:dkey-24p1.6	43.758619269664	-3.54807377375158	0.79255079349654	-4.47677776978603	7.57780560571774e-06	0.00248279696478586	80.4991898869285	7.01804865239945
ENSDARG00000032820	rxfp2a	151.838495145127	-2.32824527377587	0.497188732176014	-4.68281986919936	2.82955150505007e-06	0.00114101664441144	252.82662238198	50.8503679082735
ENSDARG00000034910	si:ch211-152f2.2	17.0389904291219	4.11686595115875	1.01777572567307	4.04496378456678	5.23312131611167e-05	0.0116737575401644	1.9385967499475	32.1393841082962
ENSDARG00000035185	fzd9a	82.3849945736847	-3.76682918875855	0.631612867308717	-5.96382591888745	2.46399245722087e-09	3.22921611471652e-06	153.21352339007	11.5564657572998
ENSDARG00000037551	pm20d1.1	66.2462727105782	-6.99762072115804	1.00482768831474	-6.96400069637229	3.30742970733054e-12	8.66918669162677e-09	131.348402214615	1.14414320654177
ENSDARG00000039069	slx4ip	41.2751732630988	2.98025064586438	0.765973723919438	3.89080010553708	9.99142190210624e-05	0.0199533453205015	9.09098669746528	73.4593598287324
ENSDARG00000039243	zgc:152791	1677.21243129587	2.16367330139241	0.480553515650819	4.50246066447382	6.71711898497665e-06	0.00230903718026189	612.168455698132	2742.25640689361
ENSDARG00000040249	tlr18	179.878958371602	-4.45355104855158	1.23748500121506	-3.59887274930906	0.000319599516703948	0.0485629149693122	344.167040017259	15.590876725945
ENSDARG00000040528	lgals3bpb	1882.58910286208	2.07570104637581	0.472941419225413	4.38891787015697	1.13916076695665e-05	0.00361925183671423	721.845522951916	3043.33268277224
ENSDARG00000040812	ncf4	41.4693258848804	2.50970655656727	0.638360204152246	3.93148968285109	8.44211198032874e-05	0.0177022646115513	12.2859880342696	70.6526637354911
ENSDARG00000043436	si:dkey-5n18.1	2404.71287411885	1.93539396739348	0.51897219257916	3.72928259946851	0.00019202569815452	0.033601369772911	996.857423710225	3812.56832452747
ENSDARG00000043443	kcnj13	97.3604975448197	4.89475178201922	0.638186223972951	7.66978602506889	1.72283511205741e-14	7.22522589294635e-11	6.27441722665194	188.446577862987
ENSDARG00000043798	ms4a17a.1	86.4055573794485	3.14268765792284	0.691259700023659	4.54631979531755	5.45920688401707e-06	0.00194023913815176	17.6419547733955	155.169159985501
ENSDARG00000044002	cyp2x7	42.0487315246732	-6.8763572204802	1.17151696141497	-5.86961815061973	4.36799982185117e-09	5.08847712579985e-06	83.2128996723591	0.884563376987264
ENSDARG00000044125	txn	512.335670930766	2.22531233069754	0.538779364394914	4.13028500673317	3.62313784939375e-05	0.00863336108681108	180.700769046717	843.970572814815
ENSDARG00000045789	srgap1b	568.473087357753	2.12730982610424	0.533677857275799	3.98613095353677	6.71594548718578e-05	0.0145182124660617	212.101233752603	924.844940962902
ENSDARG00000045811	lrtm2b	12.7640239022347	-7.01312488026486	1.49160786139088	-4.70172158634596	2.57977100420873e-06	0.00106069055269123	25.5280478044695	0
ENSDARG00000045947	hrc	20642.9306053665	-1.73921461576582	0.48176683791428	-3.610075411781	0.000306107995806476	0.0471969012063676	31770.4222098763	9515.43900085672
ENSDARG00000052609	CU468164.1	12.9914884239057	5.30030193424386	1.36504288167265	3.88288309869736	0.000103225202138714	0.0204200873928933	0.764710772051124	25.2182660757603
ENSDARG00000052766	si:ch211-239f4.1	190.903180672426	-6.73133806170538	1.59258112303362	-4.22668457157349	2.37159749937619e-05	0.00654342473216045	378.365538442734	3.44082290211796
ENSDARG00000052873	CR933791.1	59.2504764061913	5.08331665326771	0.968205795982955	5.25024398155659	1.51897885142709e-07	9.95358360486709e-05	3.49304331300864	115.007909499374
ENSDARG00000053027	si:dkey-33i11.1	139.835487563223	2.53021479043879	0.512018837830397	4.94164394646142	7.74665904888219e-07	0.000396194374624416	41.3941521711161	238.276822955329
ENSDARG00000054211	st8sia7.1	150.940084802391	1.87896376476452	0.518445016107289	3.6242295834428	0.000289824076174453	0.0452229030420069	64.6242463324899	237.255923272293
ENSDARG00000054319	oxct1b	63.216430824712	-2.14326103259613	0.569080359537408	-3.7661834513817	0.000165762014326468	0.0294564718509467	103.1204417109	23.3124199385241
ENSDARG00000055011	si:dkey-33m11.7	23.8454848118459	-7.91142565876311	1.42100725607665	-5.56747731225968	2.58453716426978e-08	2.35631129554666e-05	47.6909696236918	0
ENSDARG00000055192	zgc:136930	348.088595549998	-2.40065340185509	0.626635174664151	-3.83102241769581	0.000127611876609537	0.0232686386141338	585.17037021095	111.006820889046
ENSDARG00000055630	foxh1	24.4523868076702	-4.18078146810881	1.02916344401761	-4.06231050316752	4.85893872209715e-05	0.0110746832677886	46.7907957787033	2.11397783663707
ENSDARG00000055642	si:ch211-217a12.1	4481.01619245074	-1.71478746009075	0.424894143697587	-4.03579923500012	5.44167346020143e-05	0.0120112053459962	6869.77379644785	2092.25858845362
ENSDARG00000055655	birc5b	86.8642630573336	-2.88706329854859	0.688487581605696	-4.19334113741799	2.74875596968433e-05	0.00718005516771882	152.690850187356	21.0376759273113
ENSDARG00000056590	calca	47.3935673718986	2.55533560181641	0.631021579937619	4.04952173278927	5.1322411818163e-05	0.0115718242302695	13.6097924006985	81.1773423430987
ENSDARG00000057029	htr2aa	38.1766817488097	-5.60165055106848	0.921449659325164	-6.07917154711514	1.20805063298032e-09	1.94858567099726e-06	75.065490674471	1.28787282314846
ENSDARG00000057169	abca4a	326.928755900244	-4.23700595213092	0.486052842982737	-8.71717142138268	2.8523811619302e-18	2.99057902922571e-14	620.843524097714	33.0139877027738
ENSDARG00000058179	ackr3b	2371.17296052826	2.04148276081118	0.414474660112304	4.92547061926061	8.41575558549939e-07	0.000420166616362707	926.743581712517	3815.602339344
ENSDARG00000058647	hck	320.608080696774	1.50891767716664	0.408039068237084	3.6979735388718	0.000217327537546637	0.0367499114441042	166.627163406877	474.588997986672
ENSDARG00000058656	desma	39922.5567574371	-5.2200641064012	0.451557486371739	-11.5601319077763	6.56079310058727e-31	1.37573270526215e-26	77758.5590129347	2086.5545019395
ENSDARG00000058945	acot22	214.290426366211	2.19177696348155	0.558381927871109	3.9252290485796	8.66472513440175e-05	0.0179891704300268	77.0786294611811	351.50222327124
ENSDARG00000060656	si:ch211-10a23.2	364.430150791826	1.92750186263536	0.44264121093015	4.35454678651582	1.33342500553237e-05	0.00411185131485416	151.632984806271	577.227316777382
ENSDARG00000061515	tmtops2a	297.441356296055	3.87219957406226	0.524040793912365	7.38911859352271	1.4780529653562e-13	4.42761323293632e-10	38.0244391520412	556.858273440069
ENSDARG00000062003	myo5b	79.861236822141	-3.38042371468338	0.617730467945419	-5.47232796518314	4.44161861434158e-08	3.58216541246648e-05	146.246641269024	13.4758323752585
ENSDARG00000062618	kcnj12b	313.343677577031	-1.93287487339734	0.422043073539595	-4.57980475117548	4.65410195456136e-06	0.00174271185509281	497.087261013284	129.600094140778
ENSDARG00000062817	crym	322.871230831035	2.57160027093854	0.495060033844947	5.19452206829519	2.05246427130498e-07	0.000126582715602924	93.1994362347325	552.543025427338
ENSDARG00000062943	taco1	125.1768085163	-3.42952588799005	0.592323597632251	-5.7899531636072	7.04060541348464e-09	7.77023446922944e-06	228.653618357655	21.699998674945
ENSDARG00000069734	hbba2	11195.6864541729	-2.15257057454418	0.554770443156237	-3.8801104152154	0.000104409056486923	0.0204612477147131	18279.774947488	4111.59796085775
ENSDARG00000069735	hbaa2	4040.96532464862	-1.92865836843911	0.529783118531327	-3.6404677706337	0.000272143173047665	0.0435427179892797	6400.33425364246	1681.59639565478
ENSDARG00000069970	lingo2b	22.2180258520256	-6.81911540981797	1.39004089835091	-4.90569408274816	9.30975312101687e-07	0.00045399119347582	43.9937700155576	0.442281688493632
ENSDARG00000070391	tspan4b	847.536867270513	-1.73696251261426	0.45848471380251	-3.78848511264096	0.000151568673461586	0.0271644744770598	1304.56012801433	390.513606526695
ENSDARG00000070604	zgc:162509	588.486991800634	-3.94036282221944	0.529873155389946	-7.43642659028393	1.03445409846012e-13	3.61524466510171e-10	1105.4667908417	71.5071927595722
ENSDARG00000071025	dytn	28.6251092541912	-3.53673023383288	0.843825530942731	-4.19130507924026	2.77354412983559e-05	0.00718005516771882	52.6549760821147	4.59524242626759
ENSDARG00000071543	si:dkey-42i9.7	60.8448347450615	2.11855777376759	0.584744130626051	3.62305094281044	0.000291148452986358	0.0452229030420069	22.7052313154796	98.9844381746434
ENSDARG00000074191	zgc:172253	26.4650003574202	8.33169866167661	1.37576981802158	6.05602663507909	1.39524909751031e-09	1.95046522171291e-06	0	52.9300007148403
ENSDARG00000074217	si:dkey-188i13.6	89.613345675689	2.6452740381794	0.612386263524679	4.3196168753919	1.56300314096523e-05	0.00468208755184284	24.8604783969057	154.366212954472
ENSDARG00000074401	gnpat	984.395620726997	-2.48608710878579	0.456821552740588	-5.44214057736796	5.26441042055915e-08	4.08849711513721e-05	1670.87593054573	297.915310908266
ENSDARG00000074749	abca12	67.2830737031673	-4.77349069937479	0.722290355407375	-6.60882519562721	3.87381803354674e-11	8.12300903454416e-08	130.009877222399	4.55627018393515
ENSDARG00000075963	mhc1uba	5163.96424664728	-3.18631150039549	0.581234674889015	-5.48197077368777	4.20613730659458e-08	3.52793972727927e-05	9305.98277462901	1021.94571866555
ENSDARG00000076169	pold3	327.564722673037	-2.54857228932557	0.650288915923918	-3.91913844280216	8.88660613928929e-05	0.0182689455034076	559.98147351635	95.1479718297234
ENSDARG00000076462	ndnfl	90.256531155089	-1.92320770596153	0.50707799372068	-3.79272563545897	0.000149002756358694	0.0269348172248747	143.040801557382	37.4722607527959
ENSDARG00000076981	zgc:198329	33.6581430123298	7.715233956337	1.42395664256471	5.41816634419498	6.02133818140482e-08	4.50933715449563e-05	0.382355386025562	66.9339306386341
ENSDARG00000078551	zgc:171242	164.49681958249	2.40273227697223	0.571833140754279	4.20180662107638	2.64793285391267e-05	0.00702841822958161	52.5211413316569	276.472497833324
ENSDARG00000079347	zgc:194659	711.782166235378	-1.76628020158815	0.41430754220642	-4.26321034896376	2.01510659058275e-05	0.00578832467094927	1100.32959690729	323.234735563466
ENSDARG00000079713	ccl27b	16.132952451295	-4.15082786016515	1.13207769548968	-3.66655740741339	0.000245837748980433	0.0398269526960033	30.7666342957779	1.49927060681217
ENSDARG00000083597	dre-mir-22a	89.3483568391615	-2.19526787502307	0.596670598348695	-3.67919565854014	0.000233970717946292	0.0386309605087858	146.342915695084	32.3537979832391
ENSDARG00000086393	dbx1a	62.5146687264112	2.7375427937692	0.655658331429547	4.17525815282553	2.97648322841261e-05	0.00743022343054572	16.3509528963222	108.6783845565
ENSDARG00000086877	mhc1zda	1306.60344679561	-2.07367244655841	0.4475185321288	-4.63371301450726	3.5916481994056e-06	0.00139469020543215	2112.01736333357	501.189530257654
ENSDARG00000088641	grn2	47.5792922525981	6.76810118393795	1.11551114338843	6.06726452178638	1.30107173742987e-09	1.94872666158336e-06	0.791530591870811	94.3670539133254
ENSDARG00000088908	CU570691.1	513.178449211729	-2.09294319187479	0.537570024730035	-3.89334058000325	9.8873186722339e-05	0.0199353062728916	831.435833768883	194.921064654574
ENSDARG00000089362	grn1	500.830747742248	2.16250935519149	0.58143042907872	3.71929167625094	0.000199782244018203	0.0343379825804729	182.778649234993	818.882846249503
ENSDARG00000089429	si:dkey-205h13.2	74.9201282696619	2.64533200178553	0.52291212459324	5.05884617581447	4.21800945507473e-07	0.000236978102677516	20.5958790267158	129.244377512608
ENSDARG00000090649	ly86	86.8490467600986	2.35638254086553	0.578450647932674	4.07361034046208	4.62899050014054e-05	0.0106665166810381	28.5949327117114	145.103160808486
ENSDARG00000090901	si:ch211-256e16.11	459.529801280352	-2.36501586307816	0.493308305182834	-4.79419429640784	1.63329918942815e-06	0.000713513556314976	769.410514428005	149.649088132699
ENSDARG00000092052	gstk4	4157.62395652494	-2.43828235206978	0.392699315707346	-6.20903132382047	5.33121966117819e-10	9.31586208960378e-07	7020.21528020481	1295.03263284507
ENSDARG00000092799	camta2	89.5480791564643	3.04091762390623	0.544262365318468	5.58722744337996	2.30723465202661e-08	2.19910924628846e-05	19.1475152090262	159.948643103902
ENSDARG00000093068	c3b.1	37.9569895528708	3.15408179988343	0.637903545659463	4.94444939418348	7.63593733927349e-07	0.000396194374624416	7.68732113853089	68.2266579672108
ENSDARG00000093957	si:dkey-251i10.2	224.991743860354	3.27790770093293	0.709160151354741	4.62223898885321	3.79620304086228e-06	0.00144731966479711	41.9423421438172	408.041145576892
ENSDARG00000094112	slc22a21	905.199466069085	1.61166000045024	0.419172951105832	3.84485686921944	0.000120622823886177	0.0225833928041897	446.143133910544	1364.25579822763
ENSDARG00000094560	BX005254.2	39.8076934633786	-4.57764790953877	0.815506245888029	-5.61325916584984	1.98550877363404e-08	1.98257778449201e-05	76.2793213989136	3.33606552784371
ENSDARG00000094719	CR318588.3	199.572104851549	2.09058183148015	0.494448243547679	4.22811054293605	2.35662007946632e-05	0.00654342473216045	75.9234888606473	323.22072084245
ENSDARG00000094886	si:dkey-266f7.5	27.8946550666063	-5.60244635079231	1.10820658321099	-5.0554169553473	4.29451471302667e-07	0.000236978102677516	54.4624650677318	1.3268450654809
ENSDARG00000095082	si:ch211-194p6.12	299.899007095801	-10.6039986923824	1.24324685682167	-8.529278505068	1.47263265825707e-17	1.02932114036642e-13	599.307550457218	0.490463734384435
ENSDARG00000095508	BX649622.1	9.13068767152023	6.77484629582723	1.74732650325946	3.87726408498322	0.000105637676749323	0.0205103374421904	0	18.2613753430405
ENSDARG00000095730	si:ch211-234p6.9	23.4478598173129	-6.10692942382231	1.33682897314202	-4.56822042797956	4.91882594686942e-06	0.0018095238821036	46.2420401624684	0.653679472157339
ENSDARG00000095820	BX649485.4	170.767535120816	2.66390118452288	0.572704022316301	4.6514448663181	3.29617403454724e-06	0.0013041032703853	46.3936881050222	295.141382136609
ENSDARG00000096632	CR382370.2	99.4582943309327	-2.14944280282295	0.514606898739629	-4.17686355951959	2.95556186401302e-05	0.00743022343054572	162.521052941538	36.3955357203274
ENSDARG00000096690	CR376838.1	26.6011274311815	-4.12287362684463	0.942722754006817	-4.37336810777224	1.22344171362133e-05	0.00382900735715309	49.9617369052351	3.24051795712783
ENSDARG00000096906	si:dkey-7i4.24	265.71287159952	2.78606480986058	0.492234693733624	5.66003340546385	1.51343532216785e-08	1.58676126352688e-05	67.2646432384848	464.161099960556
ENSDARG00000096979	zgc:193725	605.989565215508	2.8494045793978	0.567867175628445	5.01773073297366	5.22853885112586e-07	0.0002811211055622	147.829271625743	1064.14985880527
ENSDARG00000096988	CR589944.1	103.755108307087	2.50392803326515	0.519432783754949	4.8205044263175	1.43195679353939e-06	0.000667260044527275	31.3602556106997	176.149961003474
ENSDARG00000097000	BX890558.1	89.8009299683569	3.08445843335511	0.55889453626963	5.51885594363202	3.4121375719843e-08	2.98121303112245e-05	18.9871945570617	160.614665379652
ENSDARG00000097503	si:ch73-288o11.5	4351.39309920934	-1.90653753054342	0.424525827335925	-4.49098124961615	7.08957929160276e-06	0.00239776432525191	6870.85682212147	1831.92937629721
ENSDARG00000097728	CR388132.1	19.1329372831241	4.59338482558786	1.0760829141311	4.26861607527415	1.96689467966364e-05	0.00572830757470374	1.55504483001474	36.7108297362336
ENSDARG00000097820	BX005129.4	23.3123338808124	-2.87580525181062	0.77787984799722	-3.6969787290606	0.000218180615680826	0.0367499114441042	41.0874701089209	5.53719765270402
ENSDARG00000097957	CU137680.2	6.94063945286188	-6.13057939132041	1.70009321337993	-3.60602544794134	0.000310922659225079	0.0475893229291291	13.8812789057238	0
ENSDARG00000098191	si:dkey-16l2.20	70.8255948683857	-2.16726972318579	0.581459662533483	-3.72729161253037	0.00019354847288192	0.033601369772911	116.313012763883	25.3381769728884
ENSDARG00000098465	si:ch73-366l1.5	630.744451614912	1.73601768594168	0.422853460615147	4.10548298083265	4.03470990225732e-05	0.00940042577115931	291.194238841937	970.294664387887
ENSDARG00000099534	CABZ01066926.1	408.515844455506	-2.18908277427078	0.554453304370392	-3.94818239338765	7.87468002601509e-05	0.0168494046393378	669.77435650413	147.257332406882
ENSDARG00000099554	sec16b	225.985003759097	-1.59184136696079	0.414907799879296	-3.83661470674663	0.000124741945328594	0.0229448583473271	339.698271383445	112.271736134748
ENSDARG00000100540	CABZ01114105.1	104.488143265811	-2.70168901441713	0.502122457246266	-5.38053810465618	7.42635170972877e-08	5.36976444832078e-05	181.454580519924	27.5217060116977
ENSDARG00000100639	CR847939.1	31.6643484934938	2.92611528632908	0.804838312464982	3.6356560578823	0.000277274075631046	0.0437154894128376	7.39944970053771	55.9292472864499
ENSDARG00000100981	CCDC39	92.2707481955123	-3.57838414840188	0.689636973129692	-5.18879394206862	2.11660450416041e-07	0.00012680879956497	170.719746419054	13.8217499719705
ENSDARG00000101090	pappaa	76.9899505277668	2.85046250455191	0.588439545171873	4.8441042549568	1.27184141744477e-06	0.000606119151872715	18.6152414344681	135.364659621065
ENSDARG00000101124	BX649345.2	26.4614777106264	3.39720426971593	0.825759631945592	4.11403529343242	3.88801951133786e-05	0.00916043608238692	4.57304360982622	48.3499118114266
ENSDARG00000102617	timp4.2	140.368761719797	2.0928956219311	0.561573516298997	3.72684174233171	0.000193894117150185	0.033601369772911	53.3446117972892	227.392911642305
ENSDARG00000102777	thbs4a	529.185210272835	-2.1784423411945	0.4862921552715	-4.47969871111381	7.47484740919051e-06	0.00248279696478586	867.389879997979	190.98054054769
ENSDARG00000104231	opn9	25.9916756749479	-3.30067053290411	0.853912528858976	-3.86534969490911	0.000110930146744619	0.0211463113371628	47.4465672871268	4.53678406276893
ENSDARG00000104524	CR391991.4	9.96261140781243	6.93476753130531	1.59762367251062	4.34067650012191	1.42044718213566e-05	0.00431671840031921	0	19.9252228156249
ENSDARG00000104640	BX511034.7	49.9846188227708	-3.4972415606283	0.887038495138968	-3.94260404682934	8.06016642982224e-05	0.0170720838249437	91.5853716853289	8.38386596021279
ENSDARG00000104681	si:dkeyp-87d1.1	38.3381348678932	2.52829883065084	0.646301029385339	3.91195234990631	9.1552978563315e-05	0.0186385864805257	11.2608239109986	65.4154458247878
ENSDARG00000104823	znf648	857.97635164596	-2.23892237226189	0.43250917471737	-5.17658931449246	2.25978896328366e-07	0.000131626429919709	1416.61549320908	299.337210082839
ENSDARG00000104896	CABZ01017718.8	98.7156290530279	2.51744777623434	0.69186862119006	3.63862111842009	0.000274101710839092	0.0435427179892797	29.3653618046578	168.065896301398
ENSDARG00000104968	si:ch211-227e10.1	55.5340815394039	-2.98352617308089	0.625701739636272	-4.76828812209353	1.85797937303387e-06	0.000795101417819329	98.7540769961422	12.3140860826657
ENSDARG00000105188	vimr2	68.9821963723636	-2.43311120722308	0.573459551422534	-4.24286455982372	2.20684634405506e-05	0.00625342716060684	116.614077736725	21.3503150080026
ENSDARG00000105265	zgc:171534	539.137861285253	1.85236755356095	0.448349799698086	4.13152309827799	3.60367471543236e-05	0.00863336108681108	233.737306507385	844.538416063121
ENSDARG00000105391	strc	52.0358994316477	-3.52093673864485	0.74417818881626	-4.73130869939294	2.23076981547025e-06	0.000935540245211912	95.7853635089136	8.28643535438169
ENSDARG00000105558	btr07	50.1507580592624	-8.99020966009975	1.3379490072766	-6.71939633813051	1.82478946521327e-11	4.2515566995619e-08	100.301516118525	0
ENSDARG00000105561	BX072554.2	15.7491916188039	4.27048550285151	1.10840191360408	3.85283122524174	0.000116759873762363	0.0220570972335404	1.67455379700603	29.8238294406019
ENSDARG00000105568	si:ch211-194p6.10	126.360850834658	2.03670214714474	0.484699168100433	4.20199224836037	2.64576195735738e-05	0.00702841822958161	49.3499032330647	203.371798436252
ENSDARG00000112168	CABZ01112387.1	47.653199833729	3.56226863477056	0.742006124726236	4.80086149704608	1.57984510236139e-06	0.000704846211732257	7.24328429382859	88.0631153736293
ENSDARG00000113246	CABZ01051901.1	98.6527942852364	-7.12097158506838	1.5677949992293	-4.54202978614483	5.57151665659907e-06	0.00194715221287043	196.017715747324	1.28787282314846
ENSDARG00000115161	CABZ01069162.1	423.806737588904	-6.73403515501844	1.40078013625811	-4.80734626420887	1.52946951111151e-06	0.000697205351706464	839.827779875418	7.78569530238941
ENSDARG00000115887	CABZ01021532.1	115.373371119104	3.75005202446063	0.712727844604194	5.26154836358777	1.42847302682463e-07	9.66246803209213e-05	15.8470293938039	214.899712844405
ENSDARG00000116986	zgc:172315	25.3417567478432	-3.31295067859662	0.855259287218276	-3.8736214012618	0.000107229952281895	0.0206284850403584	45.8955428858555	4.7879706098308
ENSDARG00000117536	CR769778.2	11.0392531081544	-6.79787390705967	1.63741569847327	-4.1515871097352	3.30177544451727e-05	0.00814528579953913	22.0785062163089	0
ENSDARG00000117625	CABZ01038493.1	204.367317787224	-2.78781369520492	0.532418850347885	-5.23612883612845	1.63979509084757e-07	0.000104196555333281	356.634867099391	52.099768475057

## Sheet: desmin vs WT Trunk 5 months
desmin-/- vs WT Trunk 5 months
gene_name	Gene symbol
baseMean	mean of normalized counts for all samples
log2FC	log2 Fold Change
lfcSE	standard error
stat	Wald statistic
pvalue	Wald test p-value
padj	BH adjusted p-values
Ensembl ID	gene_name	baseMean	log2FC	lfcSE	stat	pvalue	padj	WT_trunk5mo	Des_trunk5mo
ENSDARG00000000551	slc1a4	421.843979147267	-1.70568605853487	0.506813490541578	-3.36551037091018	0.00076402195019589	0.0319791130854259	645.770250802876	197.917707491658
ENSDARG00000000656	psmb9a	288.423067276295	1.97162495686037	0.448238703364605	4.3986048997126	1.08948963290574e-05	0.00135615198424175	116.991954458611	459.854180093978
ENSDARG00000001656	psmb13a	270.482085496105	2.08777147382651	0.570078619161984	3.66225184325547	0.000250007895088406	0.0150711756464809	102.898103407136	438.066067585074
ENSDARG00000001807	tnfrsf21	701.554946673798	-0.703511781007728	0.212967595630861	-3.3033747642394	0.000955286279582526	0.0376955236697097	869.140130524906	533.96976282269
ENSDARG00000001818	c3b.2	7.46693352226892	5.62517879621213	1.48291886365065	3.79331528790731	0.000148649216829426	0.0102796650715119	0.256577840981562	14.6772892035563
ENSDARG00000001825	cfap43	84.2760206331029	1.22614075219589	0.354785316691567	3.45600760378096	0.000548239855267713	0.0256997483041817	50.4217226030244	118.130318663181
ENSDARG00000001950	ak1	291473.413787326	1.40670159121831	0.438691193528045	3.20658725766827	0.00134319561988357	0.0469936646909179	159653.993924924	423292.833649728
ENSDARG00000001993	myhb	1206.92422144449	5.01232320126821	0.414653729948757	12.0879732635894	1.2226571480737e-33	1.3740566153062e-29	72.523325765611	2341.32511712336
ENSDARG00000001994	stxbp1a	104.837393194713	-2.74191824165577	0.837475753388723	-3.27402701578045	0.00106026474051877	0.0397878294731516	182.670563563687	27.0042228257394
ENSDARG00000002037	pfkfb2b	2705.14105375974	-1.28505140928101	0.398052409467167	-3.22834726965019	0.001245077250612	0.0444810180506606	3835.41012557535	1574.87198194413
ENSDARG00000002097	si:dkeyp-52c3.7	60.5207472610833	-5.30750048822371	0.941384469848111	-5.63797328107618	1.72063197420438e-08	5.64722338581333e-06	118.118286916932	2.92320760523449
ENSDARG00000002204	hspb11	26328.0934264632	1.67464684117713	0.316094618828776	5.29792897893102	1.17123501742689e-07	3.06552233611846e-05	12559.7723030903	40096.414549836
ENSDARG00000002295	si:dkey-21p1.3	23.3101194018678	-7.79251899944929	1.71478701634364	-4.5443072085214	5.51162257359177e-06	0.000819883596792496	46.6202388037355	0
ENSDARG00000002510	dmbx1b	7.69269862135778	-5.20258783021959	1.54634017257766	-3.36445235174043	0.000766957260223538	0.0320371217568527	15.1036704474292	0.281726795286324
ENSDARG00000002831	col4a4	9.97416419474644	-5.58649758637845	1.44805100043383	-3.85794256190199	0.00011434550971969	0.0083841209378512	19.6666015942066	0.281726795286324
ENSDARG00000002986	gda	69.8100420410612	1.84560846641978	0.493318808282982	3.74120839390555	0.000183137584207687	0.011892296438251	30.4941576271248	109.125926454998
ENSDARG00000003022	limk1b	706.975243188579	-1.20879448553614	0.288564033849847	-4.18899912580625	2.80187479202924e-05	0.0028539096095955	987.286282270309	426.66420410685
ENSDARG00000003877	pbrm1	170.055720861265	-1.23133530300831	0.309389669384405	-3.97988499570237	6.89486150459125e-05	0.00572550406949531	238.585776591285	101.525665131246
ENSDARG00000004577	zgc:194665	5.20491682156262	-5.63166391086539	1.67171074304361	-3.36880284720315	0.00075495408619302	0.031728019593929	10.4098336431252	0
ENSDARG00000004898	zp2l2	20.1745344790828	2.68278503109749	0.738088800291968	3.63477271303433	0.000278225812097014	0.0162052820189577	5.44045508381722	34.9086138743484
ENSDARG00000004954	grna	900.492288148128	0.895804561644737	0.223366277633376	4.01047360924853	6.05970736430836e-05	0.00524253427497088	629.781648092232	1171.20292820402
ENSDARG00000005172	dynll2b	3014.08790895541	1.27419257922942	0.34947048563714	3.64606635351872	0.000266285244669248	0.0156865527180229	1763.02033063586	4265.15548727495
ENSDARG00000005463	slc30a1a	416.8906420373	1.06387314467085	0.300415223367076	3.54134232195988	0.000398096719807988	0.0209985864170147	269.533792720159	564.24749135444
ENSDARG00000005464	dnase1l1	245.97679905147	1.15977207585633	0.351207990947209	3.30223715220268	0.000959169373443039	0.0377362781555023	151.932505157875	340.021092945066
ENSDARG00000005481	nfkbiaa	538.83860466164	1.40767804030651	0.269442614425575	5.22440759160364	1.74713551708165e-07	4.35247242008402e-05	294.682887060004	782.994322263276
ENSDARG00000005924	serpina10a	3401.14570193823	0.896043662307733	0.270422016572701	3.31350114781367	0.00092135728931556	0.0369106417008113	2377.50108630283	4424.79031757364
ENSDARG00000006110	chrd	204.108578990382	2.1522696987371	0.342091743866057	6.29149851561399	3.14415823475614e-10	1.75707458973116e-07	74.8797420996689	333.337415881095
ENSDARG00000006215	akr1b1.1	496.385537410885	1.67000964718678	0.385369529426167	4.33352800278088	1.46738605776951e-05	0.0017437437653161	237.180235954517	755.590838867253
ENSDARG00000006356	slc18a3a	19.3704325167158	-7.52617090381154	1.75381340834323	-4.29131791786291	1.7761581005793e-05	0.00204031228031545	38.7408650334317	0
ENSDARG00000006568	kcnmb2	176.215772089424	-1.33275806201076	0.301270059329511	-4.42379858448884	9.69804407415536e-06	0.00126117268755541	252.20158129876	100.229962880088
ENSDARG00000006848	parp9	1180.78258572499	1.0781949574435	0.271296756331647	3.97422723375823	7.06081284286514e-05	0.00581659072318416	758.849380269648	1602.71579118034
ENSDARG00000006939	tbx16l	41.4829155010228	3.70655731448658	0.663738601299513	5.58436304176016	2.34558275037018e-08	7.2387484372245e-06	5.93874974801593	77.0270812540296
ENSDARG00000007344	tcap	108132.066507086	1.34868095629583	0.332306360847256	4.05854691693893	4.93790136649899e-05	0.00449784081740527	60974.2039593485	155289.929054823
ENSDARG00000007654	nsfa	50.7822465174347	-3.76820886529652	1.14521229125459	-3.29040204516876	0.00100044327358632	0.0383787858403419	94.5989648362864	6.96552819858301
ENSDARG00000007663	amph	20.8606240583929	-4.56923487724632	1.26759129614285	-3.60465939703912	0.000312562570093316	0.0177550996203832	39.829818469253	1.89142964753273
ENSDARG00000007678	ttyh3b	348.462282387565	-0.808703549565123	0.22020273941142	-3.67254082182041	0.000240150773566048	0.0146046986618387	443.768443601805	253.156121173325
ENSDARG00000007823	atf3	1219.37485697456	2.62221501208421	0.417852708593197	6.27545294827102	3.48617896536867e-10	1.89694006491916e-07	340.747220340204	2098.00249360891
ENSDARG00000007825	map2k1	1457.32743611514	1.49211639957686	0.271604607752791	5.49370797470032	3.93581110393501e-08	1.19677597347153e-05	764.624623117731	2150.03024911256
ENSDARG00000008218	znf410	2347.55266562387	1.05992581560668	0.264945991779723	4.00053538642663	6.31993352345502e-05	0.00537599436930511	1521.76640447289	3173.33892677484
ENSDARG00000008541	chia.4	1093.8472409679	1.42074426585919	0.362203985422303	3.92249760643222	8.76357642544066e-05	0.00688990379273143	594.730965440305	1592.96351649549
ENSDARG00000009087	cd74a	10214.1124499538	1.03542976810581	0.238696251490523	4.33785516798078	1.43879912046986e-05	0.00171965603548874	6698.07940995204	13730.1454899555
ENSDARG00000009477	prkar2ab	81.3978472228845	1.62355019079857	0.451611976275957	3.59501137278631	0.000324377406480383	0.0182756175307763	39.8385161052538	122.957178340515
ENSDARG00000009779	mcl1a	5453.64100435657	1.1687724624504	0.340140181446254	3.43614934725106	0.000590045611995625	0.0268730685445673	3357.73620417629	7549.54580453684
ENSDARG00000009978	icn	9183.54216891267	1.72083481537816	0.45520404304619	3.78035925134248	0.000156602229399578	0.0105819094682846	4274.97433303132	14092.110004794
ENSDARG00000010658	insig1	81.115260262306	-1.36107864441214	0.39385036079883	-3.45582683141771	0.000548607648389826	0.0256997483041817	117.196777165295	45.0337433593169
ENSDARG00000010925	HTRA3	219.639127877284	1.16374286110272	0.294186856918092	3.95579487572664	7.62805929908829e-05	0.00618530910302936	135.686115679363	303.592140075204
ENSDARG00000012347	nacad	76.5939173029469	-2.01846205927936	0.609431707488017	-3.31203978145335	0.000926183746032748	0.0369704658623921	122.991894168948	30.1959404369463
ENSDARG00000012694	c3a.1	79.0888500822244	1.52014345890472	0.456394625012772	3.33076547267002	0.000866075368513806	0.0350679419646354	40.6733955959329	117.504304568516
ENSDARG00000012881	slc4a1a	1502.94729252252	-1.12248722300208	0.327508891739178	-3.4273488485803	0.000609505516215601	0.0274469223595116	2060.0395946473	945.854990397736
ENSDARG00000013022	si:ch211-59h6.1	108.413738102228	-1.73268114762215	0.456997537415011	-3.79144526122175	0.000149773161476513	0.0103228655328329	166.115975272114	50.7115009323409
ENSDARG00000013312	cadps2	99.7157674104675	1.49841308626439	0.444529347620313	3.37078551570511	0.000749541901288428	0.0316588145031401	52.0577050857467	147.373829735188
ENSDARG00000013430	bhmt	12730.5721500189	1.79005097929634	0.350921051401533	5.10100768291645	3.37849846383593e-07	7.67661678425665e-05	5710.79257512396	19750.3517249139
ENSDARG00000014248	pdlim3b	681.447110979134	1.32587499393613	0.414621705066919	3.19779446597503	0.00138482944077177	0.0481245686501476	388.860153834939	974.034068123328
ENSDARG00000014357	amh	51.5933073645788	2.22811851027655	0.641755295886098	3.47191293092501	0.000516763910767844	0.0247416865171771	18.0822688505705	85.1043458785872
ENSDARG00000014556	serpinb1l3	500.111538658004	1.72909534652056	0.449262084107626	3.84874532636129	0.000118724358756196	0.00855353158885669	231.566311149753	768.656766166255
ENSDARG00000014624	si:dkeyp-94g1.1	41.8552102083825	2.93178244274311	0.614684533029416	4.76957249647082	1.8461729431762e-06	0.000329080327121158	9.6221699176699	74.0882504990951
ENSDARG00000014825	si:dkeyp-69b9.6	230.406831083039	-1.37740882438991	0.353587867538829	-3.8955206070204	9.79880302301756e-05	0.00744889154804904	332.275232707984	128.538429458094
ENSDARG00000015355	fosl1a	301.720669032548	2.20693736928473	0.564943371194524	3.90647537755572	9.36521814992316e-05	0.00725260732906221	107.422088480784	496.019249584312
ENSDARG00000015623	ada2b	38.402149188428	2.11030602798788	0.54408311963693	3.87864639027232	0.000105039309607401	0.00784517991659489	14.5055569503489	62.298741426507
ENSDARG00000015657	zgc:77112	66.7725591450146	2.16653315012704	0.673455046008453	3.21704197328094	0.00129519648819207	0.0457407195693674	24.3843047090004	109.160813581029
ENSDARG00000015803	smcr8b	174.119029160879	-1.52021794360168	0.32905978555697	-4.61988371209974	3.8395518029019e-06	0.000625121359280336	258.318218258224	89.9198400635341
ENSDARG00000017163	sinup	74.9123178126745	1.71670177992348	0.49396381185937	3.47535940631257	0.000510169335583393	0.024646662037051	34.997362058391	114.827273566958
ENSDARG00000017340	uts2b	353.2648210378	-3.05676563044138	0.462990467737082	-6.60222152171225	4.05041654528799e-11	2.79168209689732e-08	631.188596030683	75.3410460449171
ENSDARG00000017494	tgfbr1a	300.605109083501	-1.12832355234598	0.329258992512496	-3.42685720968779	0.000610610063615387	0.0274469223595116	413.059004274305	188.151213892698
ENSDARG00000017504	si:ch211-1o7.3	144.88234590688	1.1653587807361	0.322591093949703	3.61249520706791	0.000303264713815677	0.0173602900523589	89.2093419165929	200.555349897168
ENSDARG00000017617	alg6	597.926291656472	1.35424474711464	0.335164894386416	4.04053279384719	5.33299068265653e-05	0.00475302794591764	335.917212454513	859.935370858431
ENSDARG00000017860	rgs5b	254.325002964573	1.33891183797799	0.382721070633665	3.49840116135016	0.000468056536995429	0.0231531220465418	143.820654068382	364.829351860765
ENSDARG00000018004	nkx2.5	19.0538929154829	-3.81856035119311	0.857451943594639	-4.45338118330552	8.45284932052903e-06	0.00114235010065738	35.7173274871216	2.3904583438442
ENSDARG00000018061	neil1	381.87993631609	1.62848103917351	0.425297088992303	3.82904346472728	0.000128642287754556	0.00914067554605139	186.411356181658	577.348516450522
ENSDARG00000018066	ptchd1	5.48586185389532	-5.70493129137895	1.73084541876311	-3.29603743323063	0.000980589485191522	0.037902371078769	10.9717237077906	0
ENSDARG00000018611	lbx1b	11.095847373275	6.1897567896499	1.41033839516391	4.38884512459899	1.13954182875517e-05	0.00140251823768872	0.298656998435484	21.8930377481145
ENSDARG00000018637	sec61g	2876.22792446976	1.67558297902478	0.453881483744108	3.69167511572129	0.000222781927291468	0.0137097080672788	1371.17894466892	4381.2769042706
ENSDARG00000018809	abhd3	795.057241941641	-1.40720728649367	0.373155458127339	-3.77110197866505	0.000162528232065442	0.0108757160337124	1155.43292061693	434.681563266353
ENSDARG00000018903	aimp2	2946.36905651705	1.25948785995814	0.324574531917247	3.88042725508498	0.000104273129569206	0.00784517991659489	1735.80523921809	4156.93287381601
ENSDARG00000018944	hoga1	153.997496829114	2.23079865107145	0.519644203671896	4.29293473362781	1.76326850489762e-05	0.00203682138970772	54.0075936243336	253.987400033895
ENSDARG00000018961	gtpbp4	12270.2779619891	1.17240258376238	0.331933431275148	3.53204128688847	0.000412364967679591	0.0213696000920073	7541.57272351831	16998.9832004599
ENSDARG00000019307	dusp5	114.783580413712	1.36898269352939	0.41407469532858	3.3061249793182	0.000945958842183296	0.037542401112906	64.1394135664047	165.42774726102
ENSDARG00000019316	fer1l6	86.7959195801149	-2.7229669543793	0.517001186302492	-5.26684856151592	1.38785601446184e-07	3.49959741597896e-05	151.311744839968	22.2800943202618
ENSDARG00000019651	zgc:162239	29.3488291787026	-1.98866440104547	0.564446246586988	-3.52321308374401	0.000426348436168417	0.021874954378795	46.7539629513442	11.943695406061
ENSDARG00000019861	fgl2a	1895.99029556535	0.875338604654882	0.267658060835282	3.27036145268037	0.00107410143071301	0.0400888001495541	1337.5990181802	2454.3815729505
ENSDARG00000020609	snap25a	343.445303858903	-2.93577704778045	0.911846442339891	-3.21959587871719	0.00128371424414947	0.0454509579217099	607.31069001095	79.5799177068565
ENSDARG00000020929	fam49ba	227.050161120104	1.02967945664607	0.300227751443255	3.4296611545608	0.000604335435317822	0.0272835017381367	149.071010118279	305.029312121929
ENSDARG00000021107	sf3a2	965.138857064395	1.60101754791904	0.323824388997435	4.94409192857839	7.64996010462724e-07	0.000155583540115749	478.300607264671	1451.97710686412
ENSDARG00000021195	st8sia6	2279.56195631333	-1.06245625539463	0.200733335906406	-5.29287400419634	1.20408881904686e-07	3.11211806392899e-05	3083.36666844558	1475.75724418107
ENSDARG00000021242	mvp	831.7631349383	0.83112612963138	0.210224861890126	3.95351017077023	7.70129887288811e-05	0.00620643292148167	598.442353225316	1065.08391665128
ENSDARG00000021433	asmtl	400.93139039367	-0.720644159570045	0.225744538034668	-3.19229942768039	0.00141144932788542	0.0488035748372691	498.884712580558	302.978068206781
ENSDARG00000022512	zgc:109913	4.09918751604978	5.73332675504159	1.7785640238665	3.22357063232262	0.00126603071722393	0.0449788954296205	0	8.19837503209956
ENSDARG00000022995	clic4	4743.26729779253	0.759933287806538	0.185040818642702	4.1068413627909	4.01106504365625e-05	0.00383966629202223	3522.24691426789	5964.28768131718
ENSDARG00000023174	fez1	40.347682776211	-3.18648679947177	0.965892192234949	-3.2990087559344	0.000970268848146368	0.0378647821017007	72.6681571870836	8.0272083653384
ENSDARG00000023188	lcp1	1729.23323153319	0.901950289688074	0.204922100280217	4.40143004807543	1.07539739399558e-05	0.00135045409570844	1205.7785773479	2252.68788571848
ENSDARG00000023203	mhc1lda	64.0514106723927	1.36328177817744	0.425088670856092	3.20705272015815	0.00134102417449452	0.0469936646909179	35.6909088476414	92.4119124971441
ENSDARG00000023659	gabpb1	289.30856240324	1.25605085685325	0.305506097848627	4.11137736921901	3.93305755558004e-05	0.00378250377101063	170.493959459169	408.123165347311
ENSDARG00000023886	cacna2d4b	6.79877907418035	-5.02363591177484	1.4907084611291	-3.36996538408979	0.000751776269335097	0.0316588145031401	13.3158313530744	0.281726795286324
ENSDARG00000024092	lmbr1	75.1137222166999	-1.6162742514665	0.427495472636578	-3.78079852284314	0.000156326148662969	0.0105819094682846	113.749840344786	36.4776040886134
ENSDARG00000024433	pvalb4	1273386.25671355	1.28268862953777	0.387826811528642	3.30737481630521	0.00094174792592725	0.0374471574315341	741866.927963249	1804905.58546386
ENSDARG00000024540	tspan36	774.643588740826	0.783394048114731	0.196363279124204	3.98951398453281	6.62088159177698e-05	0.00555468776698259	569.18773772283	980.099439758822
ENSDARG00000024847	col5a2b	103.217648724494	-2.7152717997049	0.82953876837784	-3.2732307436512	0.00106325639592373	0.0398278124973098	179.25769384072	27.1776036082683
ENSDARG00000025011	synj1	229.800530673144	0.910905684358281	0.264024429915726	3.45008105745757	0.000560418256281534	0.0261574904856282	159.30252007714	300.298541269149
ENSDARG00000025326	myl12.2	4056.80278558477	1.38165873408352	0.357549294986204	3.86424684220627	0.00011143249181379	0.00822889154726336	2249.95997945641	5863.64559171313
ENSDARG00000025912	bscl2l	1021.18351838111	1.30805173307726	0.38657794230509	3.38366882827715	0.000715242185171619	0.0308748698596943	587.23189195027	1455.13514481195
ENSDARG00000026165	col11a1a	56.7116219851245	-3.25508452369215	1.0139421322983	-3.21032573753874	0.00132584632495775	0.0466969944614825	102.621084530286	10.8021594399628
ENSDARG00000026350	wasb	299.185977735416	1.04119654166435	0.322562166014378	3.22789419022547	0.00124705092000263	0.0444810180506606	195.502966616454	402.868988854378
ENSDARG00000026383	si:dkey-27j5.5	14.9019104334905	2.22185257671885	0.674257585465688	3.29525781335376	0.000983314213533679	0.0379328134202162	5.26086347673924	24.5429573902418
ENSDARG00000027070	acbd4	63.2874447687639	-4.13289092219361	0.59292141289284	-6.97038567392836	3.16073288057087e-12	2.4457452956163e-09	119.157269997026	7.41761954050176
ENSDARG00000027867	paplna	57.6243246497994	1.44043611774164	0.401571718918355	3.58699592098143	0.000334509554365951	0.0185588362711476	31.203364934349	84.0452843652498
ENSDARG00000028053	bmp1b	189.417317139132	-1.51216432363577	0.261161198422333	-5.79015693284725	7.03206901916183e-09	2.83082467940438e-06	280.605859054106	98.2287752241588
ENSDARG00000028850	btr16	8.78344092533843	3.54949087569839	1.03328701345811	3.43514515276767	0.000592236515632042	0.0269135701840082	1.39346615929581	16.1734156913811
ENSDARG00000029822	cel.2	8.06206304315824	-6.26035949630064	1.77674810783289	-3.5234929862604	0.000425898368905033	0.021874954378795	16.1241260863165	0
ENSDARG00000030053	eef1db	9802.07848260655	1.64651294360746	0.469326107396073	3.50824920595763	0.00045106630265737	0.0228036624451013	4745.65076989722	14858.5061953159
ENSDARG00000030110	myod1	1572.46978579733	1.33298352901489	0.385691214530961	3.45608994655462	0.000548072399697688	0.0256997483041817	893.391536615712	2251.54803497895
ENSDARG00000030166	hyi	704.071458805494	1.47050951129568	0.37724401400145	3.89803272342984	9.69773141643118e-05	0.00739926171577666	373.090082883918	1035.05283472707
ENSDARG00000030722	xirp1	13691.7578430727	1.39990303480747	0.303712112387988	4.60930920337846	4.04009101355794e-06	0.000652632514744824	7525.6591015333	19857.8565846121
ENSDARG00000031299	dhrs11b	483.466803415081	2.06532096819606	0.340044031227476	6.07368687149352	1.25006373383537e-09	5.74390396100308e-07	186.321585898857	780.612020931304
ENSDARG00000031683	fosab	725.937465868847	1.79484875988134	0.422282114007162	4.25035468078313	2.13432272834628e-05	0.0023643149823486	324.569546386568	1127.30538535113
ENSDARG00000031745	mhc2a	5301.37067242745	1.83880723731651	0.381710531025036	4.81728191354486	1.45527010601372e-06	0.000268666249839694	2316.36468064802	8286.37666420688
ENSDARG00000031971	poglut2	236.813728567451	-2.03280766156105	0.291774128742271	-6.96705931510692	3.23634248720591e-12	2.4457452956163e-09	381.121320203373	92.5061369315289
ENSDARG00000032820	rxfp2a	112.728837845833	-1.94652074121137	0.407104685372907	-4.78137641532759	1.74099020144391e-06	0.000318570392878369	178.641808298684	46.8158673929826
ENSDARG00000033201	crip2l	237.548330668958	1.36701728583659	0.374852316012488	3.64681563229569	0.000265510286254303	0.0156855891110864	132.458272282125	342.638389055791
ENSDARG00000033367	rrm2b	2851.45322889368	-0.642285318020059	0.190584218509975	-3.37008658451142	0.00075144568165559	0.0316588145031401	3475.57914771302	2227.32731007435
ENSDARG00000033832	ampd1	74495.305953911	0.998136609591063	0.262708957964146	3.79940074113227	0.000145046390097564	0.0101321763785383	49705.8837476375	99284.7281601846
ENSDARG00000034470	aldoab	130093.530985856	0.794165207116926	0.243888989203556	3.25625691307489	0.00112891551640089	0.0413875640649312	95164.2440800017	165022.817891711
ENSDARG00000034541	tgfbr2b	3814.9565981834	0.782477925540415	0.225485644047759	3.47018954951599	0.000520091191035473	0.0247416865171771	2804.94678210231	4824.96641426449
ENSDARG00000034705	pvalb7	54565.1740720343	1.66582937294264	0.486217174556186	3.42610146271198	0.000612311606152363	0.027463702994387	26151.5952574662	82978.7528866024
ENSDARG00000034897	rps10	32391.3538196898	1.43378079273458	0.42433489301837	3.3788896843619	0.000727792058646099	0.0312210713622933	17501.2782244931	47281.4294148865
ENSDARG00000035018	thy1	153.832547323064	1.95584625828924	0.404869506498668	4.8308065361689	1.35981084984483e-06	0.000256938594617514	62.9396489648929	244.725445681234
ENSDARG00000035506	entpd2a.1	334.652932881578	1.07521686570444	0.299471373563156	3.59038278988522	0.000330192687717322	0.0184468431405873	215.280379376351	454.025486386805
ENSDARG00000035663	zgc:103438	454.984376236098	1.50117999276471	0.343944776539848	4.36459599086479	1.27357916143785e-05	0.00154904684241474	237.535560029562	672.433192442634
ENSDARG00000035665	si:dkey-267n13.1	569.503095429542	1.83670856061415	0.261126566631555	7.0337866587344	2.0100238827787e-12	1.6624505529686e-09	248.931208396216	890.074982462867
ENSDARG00000035958	tnni2b.1	292.226292832794	2.51362173656065	0.36095500573862	6.96380905264643	3.31193443329576e-12	2.4457452956163e-09	87.0216302520155	497.430955413572
ENSDARG00000036086	itga11a	88.4637373893502	-1.66996077502236	0.489346552936168	-3.41263418532795	0.000643382435368385	0.028547679433717	134.889802751058	42.0376720276422
ENSDARG00000036106	rgs18	116.933152086838	1.38360633799439	0.427980285242389	3.23287400308818	0.00122551601123087	0.0441300754661544	64.7372124692424	169.129091704435
ENSDARG00000036116	eif3hb	1491.47845176104	1.30310426094715	0.377903069263848	3.44825000623992	0.000564231515469357	0.0262171124614829	859.901087906496	2123.05581561558
ENSDARG00000036558	col18a1a	948.676299190521	-1.23110861567927	0.288756982469315	-4.26347652323902	2.01270655990092e-05	0.00227413844475799	1331.02334244974	566.329255931307
ENSDARG00000036628	cd74b	4804.51099966355	1.58006080498407	0.351512233776093	4.49503787680556	6.95575645895734e-06	0.00100576347064238	2408.16412877	7200.85787055709
ENSDARG00000036754	hmgn3	359.361148270494	0.998157291830488	0.302472075679096	3.2999981554974	0.000966854639352666	0.0378629798823771	239.414873802347	479.307422738641
ENSDARG00000036894	aimp1b	8536.53038629358	1.43019485753637	0.321639697865091	4.44657443415537	8.72504436800667e-06	0.00117147884673554	4620.46923800437	12452.5915345828
ENSDARG00000037307	gnpda1	109.224081722641	1.41282457194105	0.428822595320372	3.29465981354256	0.000985408938871881	0.0379428317114598	59.5499833972071	158.898180048076
ENSDARG00000037350	rpl9	20.9610649019304	2.46304786205047	0.745144314314526	3.30546420973	0.000948192130488848	0.0375589438354749	6.3592586781017	35.5628711257591
ENSDARG00000037496	gria4a	41.9394041162559	-2.39326729002448	0.484382691268453	-4.94086046666373	7.7778556206822e-07	0.000156138563756161	70.58326703223	13.2955412002818
ENSDARG00000037507	kctd12b	140.081194070319	-3.20120632069432	0.604216278204881	-5.29811333485596	1.17005337751202e-07	3.06552233611846e-05	253.086748347735	27.0756397929031
ENSDARG00000037587	SYNPR	69.2289975390791	1.62742205463323	0.417245701651741	3.90039261804444	9.60368159607432e-05	0.0073546416430381	33.7773491366807	104.680645941477
ENSDARG00000037804	phlda3	416.561411123258	2.31453700088793	0.307402131413992	7.52934597506366	5.09950998430041e-14	7.02950452969198e-11	139.380496232037	693.74232601448
ENSDARG00000038025	cbx7a	1219.93884499254	1.19497464873375	0.374710382670208	3.18906201695903	0.00142735252316129	0.0491889468690101	741.424265038646	1698.45342494643
ENSDARG00000038139	pdgfbb	751.344918926528	-1.0012886366337	0.265863114072829	-3.76618110460941	0.000165763571605892	0.011056430226113	1002.25403564327	500.435802209784
ENSDARG00000038288	cd151	1799.87775906928	0.916899605433736	0.273332181687019	3.3545248853413	0.000795014019507438	0.0328711596349737	1246.20586956297	2353.54964857559
ENSDARG00000038424	c4b	898.96900166437	1.78629646278513	0.327496632388584	5.45439643075668	4.91394652013909e-08	1.47254597386835e-05	403.858479785118	1394.07952354362
ENSDARG00000038465	stmn3	24.8872207276597	-3.88257386582594	0.945844388427358	-4.10487593237345	4.0453192822321e-05	0.00384214684705666	46.7330370095094	3.04140444581002
ENSDARG00000038979	si:dkey-24c2.9	88.8002242696586	-1.66176219472115	0.410034797502903	-4.05273456019154	5.0622427757537e-05	0.00457082942682355	135.42850412687	42.1719444124472
ENSDARG00000039007	eno3	503635.984288467	1.44289705762265	0.432530753380412	3.33594096222244	0.000850112148782822	0.034670155622056	270868.87927552	736403.089301414
ENSDARG00000039034	marcksl1a	5859.56373766865	1.10731839757816	0.312414145012124	3.54439264437016	0.000393518726789407	0.0208635556764732	3714.84515141021	8004.28232392709
ENSDARG00000039069	slx4ip	24.9680932826259	2.78789688765512	0.835711692033921	3.33595534707676	0.000850068163075351	0.034670155622056	6.35515578184367	43.5810307834081
ENSDARG00000039243	zgc:152791	431.34004195181	2.02645474113737	0.403884187490803	5.01741539753525	5.23712513767301e-07	0.000113987406812279	169.92829757585	692.75178632777
ENSDARG00000039302	terfa	547.007798476975	0.987413928813265	0.294592512092072	3.35179574593077	0.000802892313479819	0.0330705266251438	366.443619433886	727.571977520064
ENSDARG00000039453	dhrs7ca	216.37710536664	-1.97177090042499	0.490600390916024	-4.01909769526151	5.84214445775427e-05	0.00511856020987224	344.800912923125	87.9532978101558
ENSDARG00000040284	si:dkey-79d12.5	322.209198653514	1.3929695679442	0.399810100937005	3.48407797771893	0.000493835587269419	0.0240826378254004	177.852118645837	466.56627866119
ENSDARG00000040286	ubl7b	820.766554693099	1.06563905492778	0.327415868886951	3.25469580491141	0.00113513879995012	0.0415420618877321	530.544600678377	1110.98850870782
ENSDARG00000040306	otomp	18.7161270222538	-2.83635676565558	0.841064260145522	-3.37234251894716	0.000745316957369101	0.031644596976429	33.1533822890271	4.27887175548048
ENSDARG00000040553	tmem97	89.8538994456533	1.25090886787124	0.348466071398846	3.58975800097185	0.00033098509479895	0.0184468431405873	53.1096355889438	126.598163302363
ENSDARG00000040559	rad1	583.724956049275	1.55936460140703	0.335104535390637	4.65336764120263	3.26557251073345e-06	0.000540177942435484	295.61950852407	871.830403574481
ENSDARG00000040623	fosl2	740.121946121347	1.3518711021796	0.369908610714741	3.65460836277235	0.000257574857522302	0.0153483438875753	416.392133172864	1063.85175906983
ENSDARG00000040911	meox2a	586.233432935341	-1.16215370113602	0.296698398476683	-3.91695306446809	8.96751996178398e-05	0.00699703434904933	810.89682327709	361.570042593591
ENSDARG00000041065	hspb1	30490.4060463991	1.1583883515588	0.232329655858545	4.98596852510334	6.1652181440775e-07	0.000130079811801113	18867.0877345736	42113.7243582246
ENSDARG00000041375	si:ch211-57i17.5	10.3432025384886	4.13189019739824	1.08906932748099	3.79396434472658	0.000148260973261424	0.0102796650715119	1.13688831831425	19.549516758663
ENSDARG00000041378	sh2d4a	39.4261044625831	2.60732867958004	0.676337434886611	3.85507077545865	0.000115696153213381	0.008452744223824	11.137488008616	67.7147209165502
ENSDARG00000041492	si:ch211-196f5.2	233.881764840888	-4.45101707325382	1.06217804083361	-4.19046233507201	2.78386625467589e-05	0.00284960408653135	447.354203752301	20.4093259294749
ENSDARG00000041505	itm2bb	2484.53650755298	1.06508740285512	0.299791158402021	3.55276455960998	0.00038120548300957	0.0204732097978932	1606.61937531174	3362.45363979422
ENSDARG00000041750	ccdc92	142.016961276952	1.19760109093278	0.286863943882468	4.17480522203044	2.9824111491788e-05	0.00295058925031435	86.1496059501391	197.884316603765
ENSDARG00000041980	calhm6	59.6751014666747	1.32548971673755	0.394279238677199	3.3618044946636	0.000774349281447385	0.0322157345925303	34.0816276488527	85.2685752844967
ENSDARG00000042094	eef2a.1	330.745788699657	1.30737615524129	0.283964371688776	4.60401474828036	4.14423095737968e-06	0.000664265608571625	190.338011792007	471.153565607307
ENSDARG00000042138	selp	82.7306887402397	-1.50579058488143	0.411534481481012	-3.65896577964126	0.000253235148533142	0.015177226568753	122.673811771403	42.7875657090767
ENSDARG00000042182	drc1	467.034342762183	-2.74775249661278	0.303393198284964	-9.05673730375437	1.34410812958746e-19	3.97030339935426e-16	813.252162812612	120.816522711754
ENSDARG00000042368	kif26aa	76.2815876180125	-2.09866028612796	0.514156410478819	-4.0817545854841	4.46969806739832e-05	0.00414439223944372	123.870353359806	28.692821876219
ENSDARG00000042521	si:dkey-251i10.1	159.568603530671	1.45625593446308	0.369110159371427	3.94531523310818	7.96950644939815e-05	0.00638383505795274	84.991718244568	234.145488816775
ENSDARG00000042725	cebpb	2449.14029033895	1.21938926190028	0.367726418729458	3.31602299914548	0.000913083140462489	0.036659844845326	1471.33604985431	3426.94453082358
ENSDARG00000042874	phlda2	270.878227055945	1.26462482313716	0.354446358667973	3.56788775568096	0.000359870593365692	0.0196853022725461	158.928758489673	382.827695622217
ENSDARG00000042962	dgcr2	247.483549705698	3.40636278862339	0.730279101059038	4.66446702867922	3.09417935991003e-06	0.000515954408264998	42.5720458559782	452.395053555419
ENSDARG00000042980	cyp2p7	157.800878364013	-1.13277469539191	0.346682883185346	-3.2674664667142	0.00108514720938258	0.0404280880151415	216.215877200121	99.3858795279062
ENSDARG00000043102	lxn	2897.88160570761	1.96079895358837	0.342551884101583	5.72409332598181	1.03987578270656e-08	3.772195010355e-06	1184.28518002343	4611.4780313918
ENSDARG00000043242	si:dkey-222f2.1	1767.04656415061	-2.48603707370717	0.693111581395345	-3.58677757007375	0.000334789666254198	0.0185588362711476	2999.28716507796	534.805963223254
ENSDARG00000043396	fndc4a	16.5235777004196	-5.51934959528386	1.24419098993453	-4.43609513325145	9.16053771661219e-06	0.00121418229722045	32.4837018102665	0.563453590572647
ENSDARG00000043436	si:dkey-5n18.1	857.040257829498	2.15349063335072	0.374202929636167	5.75487379386508	8.67065472229423e-09	3.2014844230871e-06	314.337414176739	1399.74310148226
ENSDARG00000043443	kcnj13	38.048480236701	3.18188104926099	0.86901144577224	3.6614949834561	0.000250747771976929	0.0150718362824621	7.59464947333231	68.5023110000697
ENSDARG00000043457	gapdh	1695339.27823154	1.63205122747993	0.470273447441527	3.47043031316978	0.000519625159079946	0.0247416865171771	827087.465581774	2563591.0908813
ENSDARG00000043465	atp6v1b2	403.339194412811	-0.983846841456162	0.269121659541293	-3.65576982221754	0.000256411350979806	0.0153231719774839	535.424208954884	271.254179870737
ENSDARG00000043475	TAGAP	467.089132671827	0.884710666997497	0.253162349800022	3.49463760190386	0.000474705838613465	0.0234259967184024	327.957492092196	606.220773251458
ENSDARG00000043781	psmb10	479.55857225305	1.77193196013614	0.402622423704116	4.40097683540429	1.07764630164866e-05	0.00135045409570844	217.035330384128	742.081814121972
ENSDARG00000043798	ms4a17a.1	114.989197707221	3.10376409423648	0.690858373447266	4.49261992548375	7.03522771564444e-06	0.00101019030191931	23.9591760269007	206.019219387542
ENSDARG00000043899	psma6l	97.220972815894	1.70484168805662	0.340924526523781	5.00064253352478	5.71395675301109e-07	0.000122637344538791	45.4841819354198	148.957763696368
ENSDARG00000044002	cyp2x7	19.5230752412416	-6.56464309448512	1.32247761007132	-4.96389734275433	6.90924731680119e-07	0.000142862506769498	38.7644236871969	0.281726795286324
ENSDARG00000044053	vsnl1b	23.2141715658184	-4.03527063825669	1.15073918192854	-3.50667701389462	0.000453739531966498	0.0228828592743202	43.9235063032422	2.50483682839455
ENSDARG00000044056	ahi1	204.316564964834	-1.19583213775401	0.317917769502972	-3.7614510809621	0.000168930463436689	0.0112314314870753	285.020487679963	123.612642249705
ENSDARG00000044091	pitpnab	21.0948366453194	-3.23548806151493	0.771229543654884	-4.19523355677201	2.72590554951957e-05	0.00283225428818775	38.4742551257309	3.71541816490783
ENSDARG00000044098	egr2a	33.5513473928597	2.04855419404323	0.505877248195267	4.04950845556213	5.13253234916589e-05	0.00461414658190014	12.9643370756786	54.1383577100408
ENSDARG00000044125	txn	767.786330610681	4.34818302928084	0.553369353415884	7.85765059528509	3.91405292980161e-15	6.22545172534675e-12	71.8808564890219	1463.69180473234
ENSDARG00000044253	paqr3b	60.6304574467697	-1.63412669219342	0.498865291259701	-3.27568728637551	0.00105405200711071	0.0396266060927785	91.929246622578	29.3316682709614
ENSDARG00000044612	c1qb	352.603354616826	1.52876558773273	0.268288062282416	5.69822441866035	1.21061626029325e-08	4.17198540234725e-06	181.257322852924	523.949386380727
ENSDARG00000044613	c1qa	211.925169887952	1.04074190121121	0.317545748733471	3.27745499778284	0.00104747426403332	0.0394510480098671	138.512905904023	285.337433871882
ENSDARG00000044694	fybb	142.727712420798	0.905100035568629	0.268482394579709	3.37117089925208	0.000748494092895401	0.0316588145031401	99.2583933451435	186.197031496453
ENSDARG00000045230	cox6b1	2099.62047637369	2.06701814935353	0.329721436030061	6.2689832188074	3.63413288843264e-10	1.91157206031736e-07	808.951554490517	3390.28939825687
ENSDARG00000045277	rdh12l	78.6015194265375	2.03716405942689	0.447158761414508	4.55579591682981	5.21875878488118e-06	0.000781944024601364	30.7851256888001	126.417913164275
ENSDARG00000045453	f13a1a.1	25734.4364872884	1.75646596605143	0.420152575418953	4.18054313793026	2.90813633152026e-05	0.00290490506892968	11754.226464842	39714.6465097349
ENSDARG00000045522	acot15	164.972036422954	-3.39421572478481	0.748072968978725	-4.53727893606238	5.69847135958608e-06	0.000835654555334478	300.8561400546	29.0879327913085
ENSDARG00000045633	asb15a	202.412413330592	-1.00728233653574	0.284130896102712	-3.54513483169958	0.000392412300114868	0.0208583782248718	269.880189277093	134.944637384092
ENSDARG00000045936	pax6b	36.3414958308952	-5.3135318462128	0.861570238590931	-6.16726484761463	6.94813284757272e-10	3.34108239277351e-07	71.0195168632297	1.66347479856076
ENSDARG00000046092	si:ch211-283g2.3	64.0369756226469	2.17877717181752	0.446527056299415	4.87938444284675	1.06417452121379e-06	0.000209561300715596	23.139109120835	104.934842124459
ENSDARG00000051710	CR339041.1	1922.4887562263	1.42911716932296	0.36891865977227	3.8738001764539	0.000107151281217856	0.00794110050803442	1040.93452396015	2804.04298849244
ENSDARG00000051975	cd99	5282.7927670704	0.960439706963612	0.276228129404792	3.47698009262538	0.000507095467331871	0.0245555339063726	3586.17621137922	6979.40932276158
ENSDARG00000051993	si:dkey-9i23.4	38.4483982729363	2.88156051925572	0.791441854985009	3.64089983503627	0.000271686827910629	0.0159592856270116	9.09387057348891	67.8029259723837
ENSDARG00000052011	rrad	371.791276763744	1.9714236153009	0.577849442924208	3.41165616656911	0.000645695031063726	0.028588942520995	151.184264457063	592.398289070425
ENSDARG00000052045	ggt5a	24.9233545846921	-1.832769393754	0.55528462741148	-3.300594511859	0.000964802117396804	0.0378542948413922	38.8011639753677	11.0455451940164
ENSDARG00000052190	fdx2	481.86771181252	1.06581298539983	0.30970823075181	3.44134536822801	0.000578829205809315	0.026596558863376	311.219502062042	652.515921562999
ENSDARG00000052609	CU468164.1	9.79850999553657	4.11564904132351	1.23098284309084	3.34338456821188	0.000827631180857289	0.033886989953636	1.02631136392625	18.5707086271469
ENSDARG00000052623	bsdc1	1735.15273059053	0.699854225251191	0.209072520037469	3.34742330137775	0.000815665553178539	0.0335298541611782	1322.46873809849	2147.83672308257
ENSDARG00000052633	si:ch211-106n13.3	81.0157125184012	-1.82949794030603	0.524529372915379	-3.48788463482516	0.000486858097432349	0.0238523112092633	126.692985317539	35.3384397192639
ENSDARG00000052734	hmgcra	20.1710630534647	-4.51452706389398	1.06553369934205	-4.23686934226636	2.26657940982825e-05	0.00245372054748789	38.8498179751298	1.49230813179961
ENSDARG00000052746	grinab	508.165739056565	1.2083074456297	0.350327220141355	3.44908238972169	0.000562495047861185	0.0261952930284363	306.651595073375	709.679883039756
ENSDARG00000052873	CR933791.1	48.0579423020327	4.69107849932943	0.658474930687339	7.12415656345902	1.04719955490682e-12	9.84224781673104e-10	3.59874499899023	92.5171396050751
ENSDARG00000053027	si:dkey-33i11.1	46.9828078917302	2.71426747563665	0.430485883017494	6.30512540065419	2.87960654289319e-10	1.65393401353896e-07	12.3970277587899	81.5685880246705
ENSDARG00000053201	zgc:172323	1150.4239046425	-6.38769638173036	1.68553393965651	-3.7897168555574	0.00015081909793071	0.0103604202256255	2273.59005496383	27.2577543211596
ENSDARG00000053381	plpp1a	6107.78131562198	0.720462263362655	0.221880848924044	3.24706826594705	0.00116600418597835	0.0425211085599196	4613.31112882896	7602.25150241499
ENSDARG00000053724	adcyap1r1a	20.5008666091806	-3.16792131777079	0.755696156507933	-4.19205694046365	2.76436588361369e-05	0.00284372106345673	37.2026408980854	3.79909232027582
ENSDARG00000053963	npm2b	199.466265204975	1.62712747689576	0.435156295736293	3.7391794461864	0.000184621906305488	0.011892296438251	97.4229754581713	301.509554951778
ENSDARG00000054255	tctex1d2	103.489303605967	-1.26274848174422	0.32560564828987	-3.87815287718862	0.000105252571633672	0.00784517991659489	145.873761702201	61.1048455097334
ENSDARG00000054272	caprin1b	6782.27328119708	0.96326413597339	0.214684801823556	4.48687623805373	7.22750298383102e-06	0.00102220083687648	4598.24144929585	8966.3051130983
ENSDARG00000054321	ngs	105.215882389466	-6.60440564367862	2.07503412396187	-3.18279375139567	0.00145861474368072	0.0499334057203414	208.323033230374	2.10873154855788
ENSDARG00000054510	adrb2b	958.426017176443	0.998580862283271	0.284496125290885	3.50999811073794	0.000448109877871654	0.0227097253547848	639.396913106923	1277.45512124596
ENSDARG00000055100	cxcl12b	2773.27735405242	1.15900744210537	0.283764769439077	4.08439512909372	4.41917786373661e-05	0.004116006337319	1715.79078577459	3830.76392233025
ENSDARG00000055120	ctsba	6303.61273317551	0.87411537201857	0.254085819535181	3.44023674212774	0.00058120555282186	0.0266465348463361	4450.23981612623	8156.9856502248
ENSDARG00000055159	cyp27a1.4	141.258977026522	1.97457098971217	0.366406122535219	5.38902291274451	7.0841774683506e-08	1.97945320963629e-05	57.214444571833	225.303509481211
ENSDARG00000055252	snap23.2	440.164331088444	2.11645442962825	0.320457897805474	6.60446955472756	3.98943183929749e-11	2.79168209689732e-08	164.728348354496	715.600313822393
ENSDARG00000055365	si:dkey-25e12.3	122.524070862752	1.03720845285641	0.30434462617551	3.40800646257597	0.000654393448402683	0.0288505188328833	80.2595905848254	164.788551140678
ENSDARG00000055416	serpinb1	132.40782741808	1.85007515320572	0.443680533372543	4.16983620882073	3.04818630446851e-05	0.00300130229607121	57.3813644627433	207.434290373416
ENSDARG00000055791	zgc:158423	46.986901632959	-1.93658889230241	0.519040152538033	-3.73109649192411	0.000190648179591915	0.012204434704093	74.9676887165921	19.0061145493259
ENSDARG00000056407	irf8	551.032215345702	2.11431936787456	0.364590287870047	5.7991653596329	6.66457898975826e-09	2.80821708458459e-06	206.849097583558	895.215333107846
ENSDARG00000056464	fitm1l	2402.40466612748	-0.832967236171709	0.225729097322917	-3.69011902342437	0.000224149151215969	0.0137170100767571	3077.03177759678	1727.77755465818
ENSDARG00000056551	slc22a13a	28.720855094858	6.07111362889425	1.06794916117908	5.68483393178696	1.30939834548401e-08	4.43843108025786e-06	0.853891837852531	56.5878183518635
ENSDARG00000056765	ela2l	6.39789311728021	-5.92494044444568	1.83017745807202	-3.23735844210825	0.00120641775985643	0.0436103147212438	12.7957862345604	0
ENSDARG00000056874	lygl1	517.641120592261	1.54881655665168	0.399213992894452	3.87966500227654	0.000104600425109781	0.00784517991659489	263.59560826105	771.686632923473
ENSDARG00000057011	dpm1	220.376612476804	1.09801692551863	0.345118387599287	3.18156599292391	0.0014648114645265	0.0499800439802219	140.027456444549	300.725768509059
ENSDARG00000057029	htr2aa	15.3075667826704	-4.72489560974189	1.11803405843206	-4.22607484459653	2.37802925575232e-05	0.00254769486638294	29.5189307133779	1.09620285196293
ENSDARG00000057058	minpp1a	41.2757288633485	-1.61489832931164	0.495347231099132	-3.26013395841201	0.00111359604664356	0.0411175454579445	62.4384873774613	20.1129703492357
ENSDARG00000057113	c6	882.789246912763	1.52944701215623	0.241629687901674	6.32971480217534	2.4561475123508e-10	1.48781689963858e-07	453.975012043032	1311.60348178249
ENSDARG00000057159	ankrd29	740.093299706591	0.902518644149527	0.261933711857006	3.4455994142603	0.000569794335259426	0.0262982979244624	515.871299324637	964.315300088545
ENSDARG00000057169	abca4a	68.2072897251788	-4.2703916647841	0.897208205557428	-4.75964401387852	1.93934707062992e-06	0.000339829486266228	129.749869827187	6.66470962317077
ENSDARG00000057575	pnp4a	299.052569863959	1.38302789122864	0.326205892520552	4.2397391430981	2.2377968069657e-05	0.00245372054748789	165.482033319802	432.623106408116
ENSDARG00000057625	dusp14	26.9699681639017	2.63186419937517	0.574143760421431	4.58398119217275	4.56205290502356e-06	0.000709244871557685	7.49614699641595	46.4437893313875
ENSDARG00000057706	si:ch211-137i24.10	244.626290015241	1.54970384500587	0.388494974996004	3.98899328111467	6.63543008388403e-05	0.00555468776698259	124.350871649856	364.901708380625
ENSDARG00000057751	zbtb47a	158.76509759549	-1.78235786003745	0.444149496102165	-4.01296832638412	5.99599613604686e-05	0.00523119038417894	245.996070423007	71.5341247679725
ENSDARG00000057949	slc43a3b	445.315016070876	1.26214777555104	0.343430251061848	3.67512113929574	0.00023773658604522	0.0145005291730295	262.055040995745	628.574991146008
ENSDARG00000058004	six2a	497.824370381049	0.927837046263319	0.23764786435273	3.90425156476968	9.45174271145388e-05	0.00729230164346014	342.914118395676	652.734622366422
ENSDARG00000058159	ipo8	492.02980520589	-0.851496691157164	0.247186760365853	-3.44475039802655	0.000571586944462766	0.0263222789546918	633.473724402254	350.585886009526
ENSDARG00000058179	ackr3b	525.535434538021	1.28808954542781	0.364563553707629	3.53323729793577	0.00041050383304981	0.0213696000920073	305.177531627402	745.89333744864
ENSDARG00000058656	desma	20718.6630563392	-3.69400348688662	0.305766793398747	-12.0811139948389	1.32906767452358e-33	1.3740566153062e-29	38465.3851478169	2971.94096486149
ENSDARG00000058945	acot22	6274.54020768304	2.22413086921114	0.50261408028652	4.42512646669836	9.63858004371367e-06	0.00126117268755541	2212.28385328591	10336.7965620802
ENSDARG00000059003	strip2	1591.56772775434	0.793670172525361	0.227589989741963	3.48728067269219	0.000487958970910596	0.0238523112092633	1164.74695778696	2018.38849772172
ENSDARG00000059049	zgc:174904	439.390474608334	1.28247864850426	0.317245881851535	4.04253836494067	5.28756577336708e-05	0.00473294361454161	255.866288249056	622.914660967612
ENSDARG00000059139	wfikkn2b	16.7909284681478	-3.0369350059473	0.855258513072635	-3.55089713756452	0.000383920432420514	0.0205656030599973	30.0077032290953	3.57415370720031
ENSDARG00000059337	tgif1	1859.01364904593	1.99694306005444	0.449883457963458	4.43880081542505	9.04614851139531e-06	0.00120675621142013	744.662004174537	2973.36529391732
ENSDARG00000059883	trpv1	285.857056685653	1.12889665932969	0.313831217951759	3.59714583749032	0.000321728117180474	0.0181758805435537	179.433430637878	392.280682733428
ENSDARG00000059906	sdc4	2543.39384571398	1.03421704102479	0.289806650202612	3.56864495794607	0.000358832301483622	0.0196805716121402	1668.65138332689	3418.13630810108
ENSDARG00000060130	dusp3b	240.545086450456	1.3199888239242	0.352067751193201	3.7492466136151	0.000177366603119508	0.011642569056197	137.310055634403	343.780117266508
ENSDARG00000060248	fgd4b	134.55109715257	1.25815823858734	0.277199126272021	4.53882469078451	5.65686403141419e-06	0.000835478411268223	79.3333806982343	189.768813606905
ENSDARG00000060316	cish	1770.55565466455	1.90306261094875	0.508837058280738	3.74002360869475	0.00018400297174972	0.011892296438251	746.919102048108	2794.192207281
ENSDARG00000060345	apoda.1	406.896995592078	1.80766652654998	0.444382844349188	4.06781348455825	4.74563418519459e-05	0.00436113235765638	180.555682603887	633.23830858027
ENSDARG00000060434	map1b	25.7210580636833	-3.89746108292922	1.21159848481019	-3.21679263534222	0.00129632256457171	0.0457407195693674	48.2295450147954	3.21257111257118
ENSDARG00000061515	tmtops2a	80.7941070537492	2.99266878800575	0.518613281274938	5.77052091810817	7.90268541483472e-09	3.06501286027171e-06	17.9293300942751	143.658884013223
ENSDARG00000061560	stim1b	131.657074649962	-1.58124909124559	0.490420451992775	-3.22427232555319	0.0012629323653891	0.0449460456439766	197.910030927875	65.4041183720488
ENSDARG00000061682	bicc1a	142.560824605906	-1.42088757685582	0.421154319435804	-3.37379319475888	0.00074140044726487	0.031543080345876	208.195379927419	76.9262692843926
ENSDARG00000061758	sh3pxd2ab	76.3675399549962	-2.36715748889949	0.420515996789908	-5.62917346062849	1.81075227187928e-08	5.8132657186883e-06	127.948736765697	24.7863431442954
ENSDARG00000061773	neurl1ab	487.545092249241	-1.55390343122522	0.359173187741695	-4.32633471611677	1.51610986528588e-05	0.00179134878197235	727.171884075537	247.918300422945
ENSDARG00000061817	kif1aa	72.8167069206371	-2.40883875713257	0.677442015008872	-3.55578588833322	0.00037685089991144	0.0203044465436523	122.616485147911	23.0169286933634
ENSDARG00000062045	il1rapl1a	54.5612100948642	-2.98334367349369	0.552613058497361	-5.39861233392829	6.71583125871702e-08	1.90223620460948e-05	97.3828098953787	11.7396102943498
ENSDARG00000062101	iffo2a	9.87321699891616	-4.22134479075094	1.27416310520844	-3.31303329494881	0.000922899925488197	0.0369106417008113	18.9012536119733	0.845180385858971
ENSDARG00000062108	iffo1b	36.7781182977264	-1.68219893359163	0.525096467642938	-3.20359979023037	0.00135720996062052	0.0473133809685744	56.1991255407156	17.3571110547372
ENSDARG00000062357	tafa1a	45.1359884967073	-1.56215322787586	0.482626147887332	-3.23677702651234	0.00120887827524398	0.0436229949340657	67.7378439711523	22.5341330222622
ENSDARG00000062427	clcn2a	102.819736052745	-1.95393432304927	0.404560342802938	-4.82977226465579	1.366892944234e-06	0.000256938594617514	163.272683533638	42.3667885718506
ENSDARG00000062549	acmsd	70.1278199011227	-7.02612461390295	0.968511535835015	-7.25455955240149	4.02970950697426e-13	4.16611517378534e-10	139.410459416386	0.845180385858971
ENSDARG00000062568	mrpl2	3535.79245174187	1.14083414070294	0.328360108063017	3.47433842506836	0.00051211468397544	0.0246829727751985	2206.19528119653	4865.3896222872
ENSDARG00000062632	duox	33.7784858239	1.84807065448087	0.497989294877486	3.7110650238687	0.000206389075030213	0.0129711456060782	14.5830600400084	52.9739116077915
ENSDARG00000062688	gpnmb	728.835410408113	1.35937178622665	0.366996905429827	3.70404154943638	0.000212191479911028	0.0132288716303638	408.575948688609	1049.09487212762
ENSDARG00000062744	scn1lab	19.5811161719288	-2.85085631985889	0.656895456241775	-4.33989349868423	1.42551787203473e-05	0.00171368796744547	34.4005649172759	4.76166742658159
ENSDARG00000062817	crym	247.287908055483	3.21641897316784	0.374191908564328	8.59564009683791	8.28019362945683e-18	1.55645057887526e-14	47.9685885706204	446.607227540345
ENSDARG00000062943	taco1	92.5025788743194	-2.50557001976342	0.628939167613842	-3.98380344043352	6.78209754844337e-05	0.00565457383101466	156.852269451331	28.1528882973077
ENSDARG00000063375	pter	823.796382316238	1.21065852450534	0.342543100023675	3.53432465701882	0.000408818585628407	0.0213696000920073	496.789066912524	1150.80369771995
ENSDARG00000067566	sftpbb	394.819065879614	1.15719368513089	0.262774645982802	4.40374938306122	1.06395848480054e-05	0.00135045409570844	244.524850479387	545.113281279841
ENSDARG00000067701	myoz3a	4430.35018038358	1.09710450740933	0.25950568013867	4.22767049577904	2.36123240297003e-05	0.00254287512480267	2822.49272363988	6038.20763712727
ENSDARG00000067797	spi1a	348.858880345019	1.23284788357641	0.349009922121953	3.53241499863612	0.000411782583146748	0.0213696000920073	208.033403928609	489.684356761429
ENSDARG00000068233	zgc:64051	332.876561306079	1.03302837089054	0.239143214050708	4.3197059761499	1.56237223013145e-05	0.00183552105695614	218.396336400754	447.356786211404
ENSDARG00000068367	nfkbie	526.484843035078	0.928834830914422	0.288313533170512	3.22161370886845	0.00127470869779634	0.0452095227175557	362.263204472636	690.70648159752
ENSDARG00000068478	gpx4a	3274.67675071915	1.38574569196138	0.364610780490243	3.80061634518364	0.000144336628820751	0.0101167744885649	1812.46038723644	4736.89311420187
ENSDARG00000068503	gbgt1l4	26.3121298055527	3.51583867125895	1.09532051502703	3.20987201739045	0.00132794083974231	0.0466969944614825	4.28021731076904	48.3440423003363
ENSDARG00000068702	lysmd4	626.400176461324	1.11705252603718	0.31621625724209	3.53255881206002	0.000411558672100041	0.0213696000920073	395.31650176769	857.483851154958
ENSDARG00000068912	zgc:153012	685.466392648681	1.00447499671051	0.296104332668424	3.39230090846159	0.000693082797233223	0.0301068760470406	455.664146398957	915.268638898406
ENSDARG00000068939	xaf1	464.862542312254	1.86897742037586	0.499781065063271	3.73959229555695	0.000184318963665956	0.011892296438251	199.604657981446	730.120426643063
ENSDARG00000069093	col2a1a	90.4780122233766	-3.29636542207521	0.953960340803289	-3.45545331507124	0.000549368319894004	0.0256997483041817	164.427860752665	16.5281636940885
ENSDARG00000069245	matn3a	212.774552305569	-6.31755234797593	1.62922897381181	-3.8776331930773	0.000105477584601895	0.00784517991659489	420.372082643612	5.17702196752508
ENSDARG00000069261	metap2a	635.088512858925	-1.39349120264203	0.327614321550899	-4.25345020341407	2.10501765955174e-05	0.00235272703494872	920.545900573185	349.631125144665
ENSDARG00000069433	tnk1	40.0288178261672	1.70259394424331	0.504209806341757	3.37675690323501	0.000733458422512735	0.0313341318229252	18.6613700004774	61.396265651857
ENSDARG00000069453	zgc:113314	65.6751717883862	3.01180519827797	0.398364142385633	7.56043247326819	4.01731400925148e-14	5.93328584066377e-11	14.4912127883404	116.859130788432
ENSDARG00000069469	khdrbs2	72.951176575734	2.75503912176959	0.658300761798949	4.1850766118527	2.85069939845094e-05	0.00287531275423269	18.7557695811357	127.146583570332
ENSDARG00000069735	hbaa2	1245.04133380315	-1.82155185168578	0.528386729025761	-3.44738380360983	0.00056604383430122	0.0262423505870994	1941.05191963621	549.030747970087
ENSDARG00000069977	MYG1	1812.9208100183	1.25633201144025	0.382782131518119	3.28210725630692	0.00103034405679231	0.0389563481040722	1069.62534866141	2556.21627137519
ENSDARG00000070230	aldh1l2	294.892407701048	-1.71010739011956	0.518466615400718	-3.29839441792763	0.000972394413889979	0.0378647821017007	452.280362585516	137.50445281658
ENSDARG00000070272	casp10	35.386762820294	-2.43631011230325	0.572612119974009	-4.25473025686887	2.09301179461488e-05	0.00235202200419847	60.0695116599651	10.7040139806228
ENSDARG00000070317	irge4	169.058925690762	1.25610054161464	0.323505980811274	3.88277378509247	0.000103271634954181	0.00782178606574215	99.5668551365138	238.55099624501
ENSDARG00000070604	zgc:162509	745.755045805681	-3.27674124593869	0.344243942938449	-9.5186605695037	1.75425480063857e-21	6.0454544188006e-18	1352.03046708659	139.479624524773
ENSDARG00000070844	gamt	10265.3109153462	1.33295802480679	0.363197025140646	3.67006867495848	0.000242485313343293	0.0147016932911929	5833.59620646746	14697.025624225
ENSDARG00000070864	bcl6aa	585.620151358315	-2.36436339353085	0.475517988883288	-4.97218496209438	6.62024971800309e-07	0.000138269599413283	981.507141970264	189.733160746366
ENSDARG00000070991	mlpha	87.5002162601313	-2.68684668024796	0.372004283074676	-7.2226229710065	5.09942546492201e-13	5.02099144467583e-10	151.337178201087	23.6632543191753
ENSDARG00000071011	cdk5r2a	11.6634364041394	-5.81569007175278	1.6591998511115	-3.50511728159622	0.000456406178941323	0.0229202466303689	23.0451460129924	0.281726795286324
ENSDARG00000071025	dytn	23.5643791061951	-4.6216963144306	0.826730604214351	-5.59032929332843	2.2663939828746e-08	7.10033763392395e-06	45.2979351030935	1.83082310929674
ENSDARG00000071040	smim8	2428.86100947465	1.19044770000019	0.368276676239047	3.23248192678777	0.00122719898404211	0.0441300754661544	1479.66803068691	3378.05398826238
ENSDARG00000071389	si:dkey-78l4.6	75.4875946721904	3.02668566266592	0.718936726810073	4.20994720369252	2.5543037152469e-05	0.00269466009796736	16.4019375258574	134.573251818524
ENSDARG00000071491	nrros	39.4087202692638	1.57760245697235	0.484096231570137	3.25886126371091	0.00111860355622572	0.0411554550392867	19.8120856250442	59.0053549134834
ENSDARG00000071498	fhl1a	2253.32116104912	1.05634686743757	0.289472524180949	3.64921289309393	0.000263045045197364	0.0155896432453912	1463.20019020568	3043.44213189257
ENSDARG00000071629	BX511034.1	26.0149215660284	-4.75079014115593	1.01682036302654	-4.6722020072605	2.97987666252006e-06	0.00050504024386006	50.2028383787853	1.82700475327156
ENSDARG00000073732	myh14	556.204851150432	-1.10768973659665	0.242201237878129	-4.57342723059914	4.7981037027772e-06	0.000740376046733762	759.934305846025	352.47539645484
ENSDARG00000073742	prss59.2	22.0749554019761	-4.97398237164256	1.19091946715029	-4.17659002883262	2.95911655929622e-05	0.00294161793733499	42.9393294674389	1.21058133651328
ENSDARG00000074126	ttc39a	21.2029978016457	-2.15322192227575	0.655062953893022	-3.28704578617858	0.00101244370973092	0.0386955611573129	34.7702720416358	7.63572356165564
ENSDARG00000074136	slc47a2.2	14.2493803386147	4.02555648959187	1.10601202997766	3.63970407236275	0.000272951546579803	0.015988156171758	1.66570451825114	26.8330561589783
ENSDARG00000074169	gpam	2547.50985294787	-1.14475951297232	0.328128242170069	-3.48875642462677	0.000485273124573179	0.0238337111562936	3509.02736719115	1585.99233870459
ENSDARG00000074191	zgc:172253	11.5556278983391	7.23139542407485	1.43402042907368	5.04274226326472	4.58907186423696e-07	0.000100944935039178	0	23.1112557966782
ENSDARG00000074217	si:dkey-188i13.6	39.5650739634049	2.29108206121332	0.720041788032819	3.18187374579001	0.00146325590532215	0.0499800439802219	13.3517721410358	65.778375785774
ENSDARG00000074378	junba	603.794161851194	1.29351322807746	0.300632091256404	4.30264521219806	1.68770986860315e-05	0.00196049308725322	349.782018398939	857.80630530345
ENSDARG00000074401	gnpat	361.436001377907	-2.70538876581413	0.547266669152441	-4.94345612168196	7.67496304677004e-07	0.000155583540115749	627.406024087005	95.4659786688086
ENSDARG00000074656	ctss2.1	488.145675921851	1.53104797666801	0.342120408603262	4.47517288699219	7.63495074908343e-06	0.00105951595059596	251.061125014697	725.230226829005
ENSDARG00000074684	mlsl	120.443580602233	1.09348366383471	0.341337954855893	3.20352204692958	0.00135757645201217	0.0473133809685744	76.6105606358652	164.276600568602
ENSDARG00000074749	abca12	88.6137080433133	-6.61522038878444	0.759213612684618	-8.71325313226759	2.9527629566421e-18	6.10542796544886e-15	175.735107954827	1.49230813179961
ENSDARG00000074904	si:ch211-253b8.5	3893.75187363544	0.957137519741353	0.183503012284207	5.21592265885504	1.82904485873813e-07	4.44931300519156e-05	2647.63441458424	5139.86933268663
ENSDARG00000075045	cxcl18b	1665.61511510983	1.48754344263167	0.368532523047689	4.03639665321798	5.42784189720704e-05	0.00481680201324249	875.513393758502	2455.71683646115
ENSDARG00000075263	ankrd1a	2453.44634534234	2.54742949840231	0.533899369598684	4.77136637250037	1.82980358033358e-06	0.000329080327121158	716.877225622327	4190.01546506236
ENSDARG00000075265	plaua	22.9186814973502	2.21291636440165	0.685592697015561	3.22774203114276	0.00124771439132288	0.0444810180506606	8.051381835833	37.7859811588673
ENSDARG00000075376	sgsm1b	30.3155421066683	-2.83936257788433	0.807178913869028	-3.51763720421597	0.000435407195361427	0.0222294187123166	53.5656488341753	7.06543537916136
ENSDARG00000075393	spock2	22.6895207253275	-4.80201485102383	1.42581173792001	-3.36791648105594	0.000757385360914356	0.0317656330783491	43.9704074742234	1.40863397643162
ENSDARG00000075468	vwa1	4393.51993105754	0.83950253105995	0.221098309488429	3.79696494741352	0.000146478492322523	0.0101977635883933	3149.79609139302	5637.24377072206
ENSDARG00000075592	tnfaip8l2a	150.352394703995	1.02150009419437	0.297146635589941	3.43769698810936	0.000586683812752368	0.0268381884873467	99.0040851886988	201.700704219291
ENSDARG00000075864	igsf9a	37.8334677164438	2.24214733435318	0.601062367190586	3.73030729711654	0.000191246370019155	0.0122049419533521	13.2965847945985	62.3703506382892
ENSDARG00000075881	si:ch211-39k3.2	1259.13631823031	1.60479942376857	0.490482236776408	3.27188082144581	0.00106834600463598	0.0399460946435048	622.829756460526	1895.4428800001
ENSDARG00000075929	si:dkey-219c10.4	8.20495455353549	-6.2865166655697	1.49020440660073	-4.21855997588259	2.45867573151959e-05	0.00260707887695542	16.409909107071	0
ENSDARG00000075956	faxca	15.3152415975237	-2.27570692811787	0.714114536757199	-3.18675340016445	0.00143879390463589	0.0494185075849772	25.5602030000223	5.0702801950251
ENSDARG00000075963	mhc1uba	4364.58706020003	-2.59996094247627	0.365409672316773	-7.11519464165241	1.11755009020041e-12	1.00467753109017e-09	7493.40230638393	1235.77181401613
ENSDARG00000076010	twist1b	213.727841835631	1.46777310304812	0.397438685063132	3.69308061396934	0.000221553751855515	0.0136748266481089	113.398596762055	314.057086909207
ENSDARG00000076055	rpgrip1	77.7573302541322	1.28517838347732	0.355815410619969	3.61192445610502	0.000303933114037525	0.0173602900523589	45.1896278332424	110.325032675022
ENSDARG00000076090	jakmip1	61.2801574254671	-3.12048945205622	0.574978201390442	-5.42714392390893	5.72629528582422e-08	1.69063160703256e-05	109.570370183199	12.9899446677348
ENSDARG00000076223	SERP1	2713.73724050331	1.50027041023593	0.446955305231867	3.35664526782524	0.000788942634602965	0.0327569615576014	1417.18814005277	4010.28634095386
ENSDARG00000076264	zgc:195170	20.7398958679952	3.47486035928944	0.827522424401692	4.19911322862556	2.67962309832334e-05	0.00279831145474907	3.44198599089028	38.0378057451
ENSDARG00000076312	myot	6395.10057195084	-1.10563497346287	0.251215359326206	-4.40114400818619	1.07681624361762e-05	0.00135045409570844	8732.94402853035	4057.25711537133
ENSDARG00000076364	si:dkey-178k16.1	15.2798765131572	-5.44492241985481	1.47557662914955	-3.69003026497716	0.000224227373697534	0.0137170100767571	29.9962994357418	0.563453590572647
ENSDARG00000076386	epdl1	579.018126200835	1.50951206971584	0.338621562263609	4.45781438023346	8.27995512434429e-06	0.0011263462638557	300.880307084296	857.155945317375
ENSDARG00000076480	mcf2lb	18.8555029080239	-2.44965067008188	0.691546827591419	-3.5422773590239	0.000396688133245063	0.0209778018698419	32.1647645418433	5.54624127420457
ENSDARG00000076541	clec3ba	109.834437411626	1.80881024890558	0.554454041470375	3.26232674598013	0.00110501695749228	0.0408737667800856	48.5957534191113	171.07312140414
ENSDARG00000076568	sec61b	1737.75991620149	1.36059204663076	0.382659006869098	3.5556253013958	0.000377081175836073	0.0203044465436523	973.838138974958	2501.68169342802
ENSDARG00000076787	angpt4	24.9132182377439	-2.90832603366941	0.82748171198975	-3.51467106949843	0.000440298982956992	0.0223687028761713	44.2003394019404	5.62609707354738
ENSDARG00000076856	frem2a	46.947558170966	1.56186844508256	0.420401974282329	3.71517866382249	0.000203060167108076	0.012839984939736	23.8249669733253	70.0701493686066
ENSDARG00000076858	TCIM	395.684483206497	3.39766774003843	0.383832936164028	8.85194421821703	8.60076883830106e-19	1.97597885855057e-15	68.5269044355131	722.84206197748
ENSDARG00000076981	zgc:198329	40.3265027570897	8.0749640935184	1.28863948374251	6.26627089685847	3.69796790698334e-10	1.91157206031736e-07	0.279410439959588	80.3735950742198
ENSDARG00000077178	zgc:152977	43.4660987483293	3.31903604522492	0.841432137701298	3.94450829307776	7.99638864443468e-05	0.00638383505795274	7.97387874617351	78.958318750485
ENSDARG00000077293	synpo2la	5949.76227425996	-0.960883615801339	0.240020178149319	-4.00334514877146	6.245308491202e-05	0.00533612577159437	7860.87412594766	4038.65042257226
ENSDARG00000077301	mlf1	17242.3053419552	1.4461413822447	0.231157829591746	6.25607787025326	3.94779684638395e-10	1.990941351041e-07	9258.00453365889	25226.6061502515
ENSDARG00000077383	anxa11a	4470.47556134377	0.853800728425044	0.263474233240455	3.24054735039626	0.00119300456860594	0.0432774242048379	3184.57204884797	5756.37907383958
ENSDARG00000077407	si:dkey-184p18.2	172.679011557382	1.13010781356168	0.32641349801568	3.46219693864313	0.000535784946861234	0.0253510877488553	108.113382068859	237.244641045905
ENSDARG00000077533	eif3f	15749.3911747504	1.27720456357153	0.383210184981721	3.33290871074433	0.000859431366724504	0.0349812251373279	9199.9839445032	22298.7984049977
ENSDARG00000077596	phf24	24.3929365975768	-5.59410440259674	1.3998484944477	-3.99622132308244	6.4361565783289e-05	0.00543185345184109	47.9406928092946	0.845180385858971
ENSDARG00000077664	zgc:110239	1647.07136144814	0.849416242867019	0.256034268054679	3.31758810772009	0.000907982732109175	0.0365259901786409	1175.40269254944	2118.74003034683
ENSDARG00000077809	il13	43.3231154387717	1.95721113705764	0.572908571350878	3.41627134752526	0.000634849531652658	0.0282904822542716	17.6668965282545	68.9793343492888
ENSDARG00000077910	si:zfos-1897c11.1	41.5034536315757	8.10759266943452	1.32878269004321	6.10151887903572	1.05065227438798e-09	4.93734933580004e-07	0.256577840981562	82.7503294221698
ENSDARG00000078551	zgc:171242	120.042448387872	3.64221968350258	0.515853842567292	7.06056518911644	1.65826727625369e-12	1.42866635296239e-09	17.7854450638561	222.299451711887
ENSDARG00000078683	zmp:0000000524	112.216885508529	1.4998156710352	0.439329233420507	3.41387632996332	0.000640456400221528	0.028478961263184	58.727977884209	165.705793132849
ENSDARG00000079011	col17a1b	96.8635040640034	-2.58101947784686	0.498884175451829	-5.17358458104886	2.29645094868718e-07	5.52136235651219e-05	166.123397030848	27.6036110971586
ENSDARG00000079105	mhc2dab	245.692851259052	1.74596112101722	0.338040428396892	5.16494766409209	2.40506206969747e-07	5.71603085231432e-05	112.958921656433	378.42678086167
ENSDARG00000079274	prss59.1	30.5317242617074	-3.7353362301897	1.14363800450693	-3.26618756588117	0.00109006021645693	0.0404653053782404	56.9826294078526	4.08081911556214
ENSDARG00000079471	si:dkey-88j15.4	16.9727747183139	5.33909940223363	1.43522018205207	3.72005596702228	0.000199178635477381	0.0126331798949871	0.815398720900739	33.130150715727
ENSDARG00000079664	zgc:172341	68.5041668208055	1.89443286893159	0.448448592542275	4.22441479455196	2.39562464519049e-05	0.00255331602003112	28.9516213964892	108.056712245122
ENSDARG00000079672	efl1	283.367634812897	1.55337049023041	0.406387974892239	3.82238300885334	0.000132168189358758	0.00935904675127068	143.750088848424	422.98518077737
ENSDARG00000079779	radil	72.0890424998595	-1.65646895658528	0.464085627647957	-3.56931750931498	0.000357912434461793	0.0196805716121402	109.953493153267	34.2245918464516
ENSDARG00000079972	nfatc2b	67.0548108677177	2.11711903653956	0.534729746427609	3.95923183754687	7.51912191772817e-05	0.00613015572202053	24.9964797236358	109.1131420118
ENSDARG00000080019	UBA6	136.412699262048	-1.23883632332665	0.377139716621335	-3.28482063471056	0.00102047313060154	0.0387873583114853	192.174504886124	80.6508936379707
ENSDARG00000082789	NC_002333.18	136.695486077654	2.20324416754313	0.538103959605722	4.09445819569416	4.23156751666917e-05	0.00396456390539358	48.6115677654474	224.77940438986
ENSDARG00000083597	dre-mir-22a	69.2667869804569	-1.95470635434044	0.472253086392266	-4.13910763246301	3.48659356164933e-05	0.00336879883524407	110.123925639258	28.4096483216561
ENSDARG00000086418	si:ch211-236p5.3	25.3583490243768	-2.66164656719519	0.791645030851903	-3.36217176065761	0.000773320049352912	0.0322157345925303	44.1310421047969	6.5856559439567
ENSDARG00000086569	zgc:172051	16.765468368954	3.77901774485746	1.09206837666772	3.46042228270409	0.000539328889417146	0.025460510151777	2.33151631205619	31.1994204258519
ENSDARG00000086647	chrng	278.265234754338	0.922996237936894	0.259114551005172	3.56211657877318	0.000367876951395029	0.0200173466420921	192.151357692904	364.379111815773
ENSDARG00000086665	si:dkey-175g6.2	23.0836401444426	-3.811953190333	0.745659551503638	-5.11218984943747	3.18445547955729e-07	7.31610955008956e-05	42.8979209941032	3.26935929478199
ENSDARG00000086877	mhc1zda	683.837658032743	-1.3914057443411	0.423409339117001	-3.28619521535072	0.00101550605016416	0.0387296049952237	990.55190730868	377.123408756807
ENSDARG00000087016	micall1b.2	66.5905344933686	-1.89220460689963	0.50359437971937	-3.75739818215221	0.000171689188157789	0.0113782607164699	105.093860098349	28.0872088883884
ENSDARG00000087196	fibinb	1366.57120234238	1.31681353761607	0.348289699307793	3.78079954771319	0.000156325505071374	0.0105819094682846	782.842911829653	1950.2994928551
ENSDARG00000087363	si:dkeyp-46h3.6	38.2301889950547	5.14600203774663	1.48224315536082	3.47176643665725	0.000517045969365092	0.0247416865171771	2.07545532683053	74.3849226632788
ENSDARG00000087706	dicp3.3	43.7304205275183	-3.40031000461686	0.97189509223878	-3.4986389290064	0.00046763939083622	0.0231531220465418	80.1973530359569	7.26348801907969
ENSDARG00000088091	pfn1	6210.40994052672	2.01828365198536	0.492441056343542	4.09852839438584	4.15785237970312e-05	0.0039256581577681	2459.01865931657	9961.80122173687
ENSDARG00000088277	susd5	16.2416931000448	-6.29305226988312	1.7834899199726	-3.52850453451388	0.000417914787078045	0.0216030601310318	32.1179852494353	0.365400950654311
ENSDARG00000088641	grn2	31.4626004942346	6.81096121358175	1.30480034268752	5.21992598465533	1.78994651275944e-07	4.4060385767056e-05	0.555234839417047	62.3699661490522
ENSDARG00000088972	si:dkey-238d18.4	48.2446933554496	1.81320257287819	0.552513226434099	3.28173604925358	0.00103170131119569	0.0389563481040722	21.2489472977592	75.2404394131401
ENSDARG00000089129	baxa	34.7435920456743	1.69092905440098	0.485792126508971	3.48076669449635	0.000499980792504672	0.0243084595453965	16.4470858680575	53.0400982232911
ENSDARG00000089159	acot14	13.8035823870231	-2.93381605267773	0.903388999667462	-3.24756672237283	0.00116396369701483	0.0425211085599196	24.478267816843	3.12889695720319
ENSDARG00000089429	si:dkey-205h13.2	50.4884363598177	2.24080100747479	0.508856571373285	4.40360041224857	1.06468970030622e-05	0.00135045409570844	17.585290542337	83.3915821772984
ENSDARG00000089602	si:dkey-217f16.1	15.8087735420287	4.43057404925596	0.965190824223919	4.59036072252184	4.42480635035204e-06	0.000693119097774463	1.39346615929581	30.2240809247616
ENSDARG00000090120	si:dkey-248g21.1	270.611141128389	2.13002254972585	0.513304343208789	4.14962892464647	3.33014683664241e-05	0.00323274395029367	100.461743987157	440.760538269621
ENSDARG00000090310	CABZ01065328.1	15.1993215711456	-2.85868157533653	0.851911777470352	-3.35560752995461	0.000791908638044235	0.0328142182541897	26.4215495633326	3.97709357895861
ENSDARG00000090401	CABZ01020840.1	51.5554846432709	1.72946110732824	0.387133895200242	4.46734612693546	7.91959368260713e-06	0.00109168959050178	23.8760514235046	79.2349178630371
ENSDARG00000090428	ctrb1	23.361167129336	-7.7958675927645	1.63444027280494	-4.76974761481229	1.84456878773488e-06	0.000329080327121158	46.7223342586721	0
ENSDARG00000090468	ppp1r3aa	2115.61556542251	-1.16666028577827	0.297810068353366	-3.91746421546089	8.94853243541839e-05	0.00699703434904933	2927.664403143	1303.56672770202
ENSDARG00000090598	pkp1a	4.8621292175442	-5.53184171093462	1.68358118722209	-3.28575880564581	0.00101708059739839	0.0387296049952237	9.7242584350884	0
ENSDARG00000090730	cfbl	135.530263642802	1.01651961408595	0.290386097330587	3.50057948169848	0.000464247775794824	0.0230751232214173	89.5154052073351	181.545122078268
ENSDARG00000090890	cmklr1	207.40593404374	1.03748843168965	0.254361881972464	4.07878894292018	4.52709120472051e-05	0.00417886896607169	135.698472801288	279.113395286192
ENSDARG00000091592	peli1a	3239.32683157075	1.26273782152503	0.290601928144977	4.34524928855622	1.39117582391055e-05	0.00168218377257301	1905.59047035542	4573.06319278608
ENSDARG00000091783	si:dkeyp-71f10.5	218.566529714073	-5.71590884237217	1.71647029540301	-3.33003656263689	0.000868345808671148	0.0350679419646354	428.923229327971	8.2098301001751
ENSDARG00000091897	BX323884.1	367.701074173103	1.35052583072672	0.265030936976227	5.09572899728255	3.47401797996953e-07	7.80785540998151e-05	207.005217857329	528.396930488877
ENSDARG00000092062	BX511123.2	8.66234407808453	-4.46927657813548	1.37918451644844	-3.2405211375519	0.00119311426125621	0.0432774242048379	16.5938862548604	0.730801901308622
ENSDARG00000092191	CR318588.1	1173.77289960082	1.84925212880734	0.577317907643313	3.20317818713823	0.00135919854405055	0.0473133809685744	509.920977062935	1837.6248221387
ENSDARG00000092225	si:dkeyp-13a3.10	65.0398138993388	1.50985442769829	0.421759595725716	3.57989348197354	0.000343734295216526	0.0190037273320645	33.8404276813915	96.2392001172861
ENSDARG00000092335	BX649499.1	21.898955747866	3.89540202956602	0.729479474391308	5.33997482631902	9.29594887090449e-08	2.49626408835964e-05	2.77976023758736	41.0181512581447
ENSDARG00000092501	si:dkey-80c24.5	5.15164411231613	6.06977041997299	1.78687895777259	3.39685595018656	0.000681648397202781	0.0297830613055547	0	10.3032882246323
ENSDARG00000092624	sptbn4b	46.9888603695577	-2.40624238430858	0.693447175493015	-3.46997214690193	0.000520512339071048	0.0247416865171771	79.4023953509242	14.5753253881911
ENSDARG00000092721	si:ch211-67f24.7	228.868021483579	1.69972082703589	0.429344509069107	3.95887403037057	7.53039393235582e-05	0.00613015572202053	107.59465330631	350.141389660848
ENSDARG00000092723	si:ch73-381f5.2	5.24699597901654	-5.64242042352906	1.64477072129517	-3.43052095375697	0.000602423443513436	0.0272566948392283	10.4939919580331	0
ENSDARG00000092788	si:dkey-21e2.15	109.188262656673	2.72566484372624	0.579537352476548	4.70317371620415	2.56148299793202e-06	0.000441364866235336	28.5973405788006	189.779184734545
ENSDARG00000092799	camta2	103.047644112184	1.83580551107056	0.385364514453798	4.76381566598722	1.89966055260727e-06	0.00033572035253214	45.1478313202419	160.947456904126
ENSDARG00000092898	si:ch211-157j23.3	96.2644278228521	1.94608913138301	0.378109205290496	5.14689699206837	2.64830653852033e-07	6.22261753374829e-05	39.5195304036796	153.009325242025
ENSDARG00000093193	chia.6	155.918613779036	3.65199987247196	0.646138513687296	5.65203868073305	1.58555897005226e-08	5.2878391651243e-06	22.8879505320767	288.949277025995
ENSDARG00000093317	si:ch211-209j10.6	122.619614534972	2.03065377560533	0.416688294628094	4.87331610171038	1.09740420099355e-06	0.000214066289282487	48.1621363000421	197.077092769902
ENSDARG00000093415	si:dkey-21e2.12	30.5016181819799	2.0221287671305	0.558090967598004	3.62329599390157	0.000290872635962235	0.0167999259603104	11.99576538718	49.0074709767797
ENSDARG00000093422	si:ch211-229b6.1	13.9717790160969	4.18917665922644	1.29748106015859	3.22869966110673	0.00124354418490147	0.0444810180506606	1.47403843370153	26.4695195984923
ENSDARG00000093477	zgc:123299	20.1738095578825	2.11138055931512	0.621649754057237	3.39641501590736	0.000682747548427381	0.0297830613055547	7.55030063134151	32.7973184844234
ENSDARG00000093535	BX005309.1	78.7645897619724	1.70657745359216	0.457644031622812	3.72904995076766	0.000192203053087519	0.0122282539344327	36.9398443046712	120.589335219274
ENSDARG00000093857	si:dkey-79f11.10	24.8748611310621	1.98888195209486	0.547649721066543	3.63166797240675	0.000281595277087431	0.0163554650121821	10.0121573120175	39.7375649501067
ENSDARG00000093926	CR855277.3	159.035064592521	1.60051350595978	0.427698081938566	3.74215731505122	0.000182447236893068	0.011892296438251	78.6275571699989	239.442572015044
ENSDARG00000093957	si:dkey-251i10.2	167.926859684036	4.87809840030533	0.456087389601903	10.6955344776429	1.06802106803368e-26	7.36115720791081e-23	10.9771429600139	324.876576408057
ENSDARG00000094077	si:dkey-21e2.16	94.5478025308123	1.69635786598146	0.464866671872484	3.6491277362357	0.000263132248036055	0.0155896432453912	44.3747459680975	144.720859093527
ENSDARG00000094112	slc22a21	404.912886578889	1.3187570577338	0.311171279014247	4.23804234732544	2.25477246446132e-05	0.00245372054748789	231.71902524059	578.106747917188
ENSDARG00000094133	wu:fc21g02	590.643066370441	1.07645768378416	0.331698484561121	3.24528972512024	0.00117331181895981	0.0427122684518168	380.015172165672	801.27096057521
ENSDARG00000094185	AL954149.2	76.7030191164787	1.53899768331679	0.348948637491778	4.41038456083112	1.03187203814743e-05	0.0013335011332984	39.1898350137501	114.216203219207
ENSDARG00000094210	fthl31	83.9815485186789	2.58583671580972	0.671399449155959	3.85141322212949	0.000117438144939712	0.00849044938083366	23.868079842291	144.095017195067
ENSDARG00000094331	BX901918.2	16.7411441478975	-2.48871777676931	0.728023496447588	-3.41845804278719	0.00062977026589476	0.0281247511617839	28.2109392249551	5.27134907083988
ENSDARG00000094836	si:ch211-195b15.8	493.352089203322	1.4145089861888	0.403803950850376	3.5029597486849	0.000460118987277778	0.022980387197929	268.926259861483	717.777918545161
ENSDARG00000095005	si:dkey-21e2.10	263.180502963581	3.16481383625798	0.492550180569999	6.42536326470437	1.31554972285103e-10	8.77471665141634e-08	52.7437971495394	473.617208777623
ENSDARG00000095070	cd28	62.909027268128	2.63972090762335	0.454388325687116	5.80939420842651	6.26992984561791e-09	2.70090290453836e-06	17.3587173813377	108.459337154918
ENSDARG00000095082	si:ch211-194p6.12	58.5971124181523	-9.12305118267345	1.25637874100171	-7.26138614491333	3.83143431704082e-13	4.16611517378534e-10	117.194224836305	0
ENSDARG00000095212	si:ch211-210b2.4	36.413576301242	-2.84440631336423	0.53964848864474	-5.27085014266899	1.35793308743926e-07	3.46641758629402e-05	63.5518239795283	9.27532862295568
ENSDARG00000095252	si:dkey-40h20.1	32.9409107343852	1.91808042990186	0.547771302965477	3.5016080972441	0.000462459325784137	0.0230416180222617	13.7184100806495	52.163411388121
ENSDARG00000095351	CU914776.1	889.046348008101	-0.853842853940131	0.217619792435223	-3.92355329625768	8.72524519995507e-05	0.0068859501908195	1144.97480453034	633.117891485857
ENSDARG00000095627	c1qc	262.400059154967	1.04961781005961	0.291108484273773	3.60558989779388	0.000311444649769292	0.0177403333974646	170.697950715854	354.10216759408
ENSDARG00000095695	ms4a17a.10	425.330700772716	1.24320942297258	0.37066235116815	3.35402130552127	0.000796462300001055	0.0328711596349737	252.330727189988	598.330674355445
ENSDARG00000095698	si:dkey-228a15.1	461.390109112548	1.3880788048675	0.243186222438851	5.70788423351791	1.14389176606746e-08	4.00885594016556e-06	254.864102419193	667.916115805903
ENSDARG00000095741	si:ch1073-75o15.3	86.1329557141086	5.07974395033473	1.29288740014766	3.92899176661059	8.53027597637555e-05	0.00675787419017307	4.95013200083212	167.315779427385
ENSDARG00000095801	BX649485.2	105.06401575456	2.30495363814845	0.652076952482996	3.53478777216643	0.000408102789110215	0.0213696000920073	35.303344966193	174.824686542926
ENSDARG00000095820	BX649485.4	115.773387437879	1.97389278323784	0.54964191156909	3.59123411386674	0.000329115828038819	0.0184420812367443	47.0607453593556	184.486029516403
ENSDARG00000095833	alk	99.7196040165822	-1.07454989539557	0.30152284090624	-3.56374293955963	0.000365604007518487	0.0199461584787856	135.253814916259	64.1853931169049
ENSDARG00000095930	myha	17899.2056819134	-2.61941764902333	0.69405210370371	-3.77409366680855	0.000160590420030513	0.010816052491762	30787.5699415514	5010.84142227548
ENSDARG00000096355	ighv1-4	210.718249106451	-1.44221662962106	0.375554716003307	-3.84023037966153	0.00012291890506752	0.0087944435988966	307.549918744484	113.886579468419
ENSDARG00000096508	BX322618.1	977.015494321549	-1.84260814763179	0.291282321324114	-6.32584957183686	2.51843069533057e-10	1.48781689963858e-07	1528.09471296742	425.936275675681
ENSDARG00000096632	CR382370.2	117.4598434476	-2.14480397743324	0.603184146121606	-3.55580296866893	0.000376826415056493	0.0203044465436523	190.999688739765	43.9199981554346
ENSDARG00000096655	BX901920.1	369.979317353082	-1.1041560434477	0.335209177971336	-3.29393141956905	0.000987966001361746	0.0379705818032655	505.317968690758	234.640666015406
ENSDARG00000096690	CR376838.1	11.1213820667156	-5.72954471348039	1.44337066351855	-3.96955879615378	7.20058378075972e-05	0.005908193287094	21.7061965160158	0.536567617415469
ENSDARG00000096792	BX004999.1	153.35173088303	2.28000400022951	0.713560589244092	3.19524933775396	0.00139710084026048	0.048469553815547	52.2606461475586	254.442815618501
ENSDARG00000096862	CR936975.1	53.3246981238969	2.15274048471224	0.5308220149805	4.05548455783493	5.00304778795834e-05	0.00453719382068485	19.4690797846179	87.1803164631759
ENSDARG00000096879	CU462980.1	32.0333668526943	-1.57721840098392	0.476581927803815	-3.30943812379134	0.000934834265157542	0.0372438691727601	48.0345824717151	16.0321512336735
ENSDARG00000096898	CR925728.1	228.793127245999	1.344588369203	0.386340578801052	3.48031877307769	0.000500817515419978	0.0243084595453965	129.210109727592	328.376144764406
ENSDARG00000096906	si:dkey-7i4.24	83.2122699032009	3.96441407952057	0.532662742002106	7.4426344606338	9.86969149370344e-14	1.27547256884566e-10	10.0529201135062	156.371619692896
ENSDARG00000096979	zgc:193725	283.103810899327	2.01173529994867	0.331531568472926	6.06800525577389	1.29508668546191e-09	5.82141465115129e-07	112.302300933505	453.905320865149
ENSDARG00000096988	CR589944.1	81.5790047658093	2.64020553956212	0.48670085492795	5.42469879152558	5.80523500020854e-08	1.69063160703256e-05	22.5818872413345	140.576122290284
ENSDARG00000097000	BX890558.1	82.9882986832994	5.51742545400644	0.752243233751804	7.33462955391217	2.22335602477246e-13	2.70425485436589e-10	3.4845820041001	162.492015362499
ENSDARG00000097267	si:ch211-266k8.6	93.8745198856258	2.29973627765082	0.705672152565946	3.25893018349751	0.00111833185403623	0.0411554550392867	31.5630650042609	156.185974766991
ENSDARG00000097470	FP015862.2	17.1977364742137	-4.9450109124716	1.23257329284947	-4.01194066199479	6.02216388998435e-05	0.00523194465349606	33.3829442518324	1.01252869659495
ENSDARG00000097480	si:dkey-263j23.1	14.6349434493445	3.29476406497824	0.907898830042928	3.62899913068778	0.000284522198793062	0.0164791750824766	2.6535227652256	26.6163641334634
ENSDARG00000097573	si:ch211-107e6.5	105.110393656046	2.04278321750754	0.513853503655865	3.97541945899744	7.0255317862106e-05	0.00581067682973906	40.8860610677394	169.334726244352
ENSDARG00000097610	BX005183.3	51.5804013881517	-1.87752011061212	0.551491055616726	-3.40444344743272	0.000662990269106275	0.0291054135760307	81.2591687150289	21.9016340612745
ENSDARG00000097804	lypc	473.436617228171	1.41881750452365	0.317857224602018	4.4636943718996	8.05584513106305e-06	0.00110311728327808	257.487668937587	689.385565518755
ENSDARG00000098012	itgae.1	477.627626878023	1.00125207825433	0.259780707005151	3.85422031449964	0.000116099016277314	0.008452744223824	318.506400332364	636.748853423681
ENSDARG00000098143	si:dkey-57l19.1	25.5747835080012	2.35188803159283	0.633539784044865	3.71229730290509	0.000205386530262324	0.0129474917263234	8.32003415428619	42.8295328617161
ENSDARG00000098212	CABZ01024848.1	18.709826722921	-2.46467144713784	0.745954744657032	-3.3040495617077	0.000952989829687767	0.0376768082379617	31.8204423454518	5.5992111003902
ENSDARG00000098258	SLC16A7	12.6009598800984	-2.84333262373828	0.89157256644213	-3.18912080828682	0.00142706225468762	0.0491889468690101	22.3316819811479	2.87023777904886
ENSDARG00000098348	znf326	985.405859034558	1.06235680763774	0.293639179349239	3.61789870817692	0.000297004582350517	0.0171063057082497	638.02051012509	1332.79120794403
ENSDARG00000098460	ccl39.5	65.5026780479632	2.24231004227708	0.655752283400954	3.41944679269388	0.00062748602743659	0.0280833952149489	22.7262891275094	108.279066968417
ENSDARG00000098668	BX323031.1	7.02009116125822	-6.05925906725603	1.68156928055301	-3.60333596559479	0.000314159037153375	0.017796894277316	14.0401823225164	0
ENSDARG00000098694	FQ311908.1	30.2324285029364	-1.79561910599397	0.512309888512464	-3.50494719359742	0.000456697858089277	0.0229202466303689	47.1386114764087	13.3262455294642
ENSDARG00000098837	tgm5l	33.6654963279175	-3.09840427315936	0.738752351626462	-4.19410410855249	2.73952148589036e-05	0.00283225428818775	60.4298893515132	6.90110330432183
ENSDARG00000098899	zmp:0000001082	725.527278938263	1.11492448345796	0.238902536098706	4.66685913705544	3.05838847324977e-06	0.000514132507816142	458.526475496877	992.528082379649
ENSDARG00000098934	rrp7a	482.673753516868	1.43346492763738	0.438993984522831	3.26534070665114	0.00109332481148853	0.0405137582923807	260.547824893495	704.799682140241
ENSDARG00000099092	RASGRP2	32.522965496766	-1.85851636592148	0.566356654681122	-3.28153002275198	0.00103245532529049	0.0389563481040722	51.296694211074	13.749236782458
ENSDARG00000099111	zgc:175280	12.6138665427494	-4.34487259210157	1.30410879045421	-3.33167955304426	0.000863235931527692	0.0350670517803499	23.9603635667748	1.26736951872409
ENSDARG00000099160	CR749168.2	9.84695764686574	4.48722069008219	1.13511104907851	3.95311163055363	7.71414257784393e-05	0.00620643292148167	0.834645279376635	18.8592700143549
ENSDARG00000099307	si:dkey-10p5.10	131.305801769895	-1.86762461897195	0.396454498549294	-4.71081706931303	2.4672562316912e-06	0.00042870132019058	205.599991814804	57.0116117249861
ENSDARG00000099412	bcan	103.374772639572	-2.91866002307286	0.767854516280745	-3.80105861356389	0.00014407921161005	0.0101167744885649	182.753808454265	23.9957368248795
ENSDARG00000099419	CABZ01025780.1	694.766652914978	1.41193220000272	0.372659827623511	3.78879636425195	0.000151378931266773	0.010364444244381	379.241408174957	1010.291897655
ENSDARG00000099534	CABZ01066926.1	273.019091780161	-1.67880157261103	0.435716979468128	-3.85296339532216	0.000116696841627355	0.00846645822571516	415.627293517478	130.410890042844
ENSDARG00000099594	CU468012.3	20.1312484272822	-2.17099253637353	0.640886683625476	-3.38748267336792	0.000705371724018003	0.0305124919194984	33.1633409103242	7.09915594424017
ENSDARG00000099607	si:ch73-160p18.4	43.5778847870968	3.28202031120682	0.966993384985895	3.39404629045595	0.000688680505902069	0.0299786248853412	8.12756856952723	79.0282010046664
ENSDARG00000099674	dicp3.1	77.7529661999006	1.47211978738919	0.424168129876888	3.47060442239371	0.000519288388688794	0.0247416865171771	41.1944424761694	114.311489923632
ENSDARG00000099731	CABZ01066719.1	28.3626113088157	-1.83773717803736	0.576615593673251	-3.1871097455591	0.00143702237612229	0.0494185075849772	44.5028166521804	12.2224059654509
ENSDARG00000099749	ube2d2l	1242.74429327273	0.818191649744379	0.233569609985641	3.50298846581402	0.000460069384645288	0.022980387197929	899.253499783012	1586.23508676245
ENSDARG00000099775	CABZ01074307.1	176.578588323024	-1.16371597815591	0.344764460628726	-3.37539425042161	0.000737100138437427	0.0314247826030323	244.391578271022	108.765598375027
ENSDARG00000099827	CABZ01000633.1	13.5743668719286	-6.03467950174414	1.45021311649671	-4.16123632664566	3.16529315897696e-05	0.00310183728190363	26.867006948571	0.281726795286324
ENSDARG00000099839	si:ch211-9d9.1	161.445550142209	-1.55073550622876	0.271144616809288	-5.71921922875378	1.07014648827674e-08	3.81507223070657e-06	240.7628770252	82.128223259218
ENSDARG00000099959	smyhc1	21317.9416521512	-1.82028872735141	0.405797314903145	-4.4857091471536	7.26718203902128e-06	0.00102220083687648	33227.8522484815	9408.03105582086
ENSDARG00000099980	bpifcl	95.9085276506756	1.07243226069025	0.320527545335197	3.34583494085893	0.000820352137959102	0.0336555975328975	61.7083610659204	130.108694235431
ENSDARG00000100133	cnmd	17.9293420369804	-4.07041831009925	1.17515323029325	-3.46373409456018	0.000532732834812964	0.0252644881317148	34.0009749915069	1.85770908245392
ENSDARG00000100360	si:ch211-125c23.3	175.532750005373	1.3194298700013	0.382906111518132	3.44583131559345	0.000569305610847544	0.0262982979244624	100.127663056516	250.93783695423
ENSDARG00000100375	timm23b	46.6129219072282	-1.75863883199312	0.42374349536364	-4.15024384146341	3.32121269480574e-05	0.00323274395029367	71.9791316921538	21.2467121223026
ENSDARG00000100381	rock2bl	115.170426571339	-2.49813895277218	0.623752336818094	-4.00501738480976	6.20129202784105e-05	0.0053205027078701	196.040868492056	34.2999846506214
ENSDARG00000100540	CABZ01114105.1	125.896161252173	-1.75339184319993	0.514074598865205	-3.41077315835184	0.000647789606260658	0.0286203967706231	193.821309389931	57.9710131144145
ENSDARG00000100792	zgc:154142	523.488909431143	-1.90684919191754	0.381421408172215	-4.99932397883808	5.75316652331708e-07	0.000122637344538791	827.327463002001	219.650355860284
ENSDARG00000100872	otud1	3691.37206936413	1.79510095934573	0.456865070371384	3.92917094293616	8.52392309108305e-05	0.00675787419017307	1651.46383690195	5731.28030182631
ENSDARG00000100900	si:ch211-183d5.2	61.7229149849006	1.66908473452094	0.516942238191501	3.22876447542798	0.00124326240250496	0.0444810180506606	29.4994499435995	93.9463800262016
ENSDARG00000100981	CCDC39	62.3065519562707	-2.69587689232463	0.479046460197437	-5.6275896313137	1.82745210482536e-08	5.8132657186883e-06	107.732756057112	16.880347855429
ENSDARG00000101030	si:ch73-158p21.3	120.087723510425	1.38305315398386	0.419285874590745	3.29859229179571	0.000971709314080972	0.0378647821017007	66.4638062306076	173.711640790243
ENSDARG00000101049	CABZ01075274.1	10.663748528785	-4.88914046819804	1.33242675968304	-3.66935025333855	0.000243167727696861	0.0147016932911929	20.7640434669974	0.563453590572647
ENSDARG00000101112	FO704777.1	60.8091147282529	-2.46573246585133	0.427458008854462	-5.76836183853288	8.00457969989227e-09	3.06501286027171e-06	103.024453212227	18.5937762442789
ENSDARG00000101115	med30	598.832421890704	1.12899296217909	0.348449968745044	3.2400432298651	0.00119511579150566	0.0432774242048379	375.548401957243	822.116441824165
ENSDARG00000101135	si:dkey-85k7.7	821.172998896733	0.974306978953618	0.259845908652063	3.74955674310127	0.000177147411260809	0.011642569056197	553.837278760927	1088.50871903254
ENSDARG00000101181	s100w	243.953250708075	2.17069844309473	0.449792447616166	4.82600020209124	1.39302366442293e-06	0.000259491444227685	88.5275065774205	399.37899483873
ENSDARG00000101195	cyp1c1	706.414956280526	1.15780772569376	0.270447890382184	4.28107508643383	1.85992583566622e-05	0.00212473406099836	437.06039680366	975.769515757393
ENSDARG00000101330	CR382300.4	27.1078167307688	1.73805145130122	0.522203223402152	3.32830471627084	0.000873762389192142	0.03521790433007	12.4162743172658	41.7993591442719
ENSDARG00000101378	nadsyn1	191.953232897811	-1.31606414074862	0.297298002347033	-4.4267507025237	9.56631846919341e-06	0.00125989023558925	274.3671040019	109.539361793722
ENSDARG00000101446	si:dkey-46i9.1	95.7928994053914	-3.28006519582871	0.780210079561971	-4.20407949314141	2.62146802111629e-05	0.00275147686663053	173.605429747366	17.9803690634171
ENSDARG00000101526	si:dkey-82o10.4	177.962981112198	1.61435209567818	0.491584282783715	3.28397825605107	0.00102352818899293	0.0388320960803795	87.4282384304266	268.49772379397
ENSDARG00000101551	si:dkey-261j11.2	74.6336404043235	-3.31328285946278	0.682853563012715	-4.85211330646757	1.22152797345737e-06	0.000236051718758673	135.986210912337	13.2810698963098
ENSDARG00000101584	CU467822.2	12.6477865974435	-6.91122677507254	1.62619303155422	-4.24994243670273	2.138254590604e-05	0.0023643149823486	25.295573194887	0
ENSDARG00000101697	si:dkey-30e9.7	622.943445486084	1.49583273756424	0.279823388574007	5.34563156134688	9.01023238578352e-08	2.45137598737955e-05	325.985207427447	919.901683544721
ENSDARG00000101785	laptm5	501.13975603489	1.39052800635318	0.41140293022506	3.37996621850137	0.000724947395834854	0.0311636950180401	276.633708557524	725.645803512257
ENSDARG00000101867	si:ch1073-416d2.4	254.710733826865	1.62144924712236	0.420098892745873	3.85968464835542	0.000113533442395516	0.00835420280573695	124.744274772982	384.677192880748
ENSDARG00000101892	ino80e	126.382493084964	-2.52325984009115	0.395497992618594	-6.37995612413767	1.77138727027439e-10	1.14459295585824e-07	215.770063725007	36.9949224449221
ENSDARG00000101914	metrnla	641.879800092057	1.15748817077787	0.29675456415977	3.90048986796607	9.5998243939961e-05	0.0073546416430381	397.057949609302	886.701650574813
ENSDARG00000101915	pin1	1606.28626383914	1.35434700502286	0.380408627608879	3.56024260946926	0.000370512323500699	0.0201078302179106	903.010466019977	2309.5620616583
ENSDARG00000101924	si:dkey-65b13.13	93.000748057981	-2.94247028647764	0.626228914482383	-4.69871355095409	2.61805346057244e-06	0.000447384226481458	164.427881565219	21.5736145507433
ENSDARG00000101967	sult4a1	23.5892120960759	-5.10148893303059	1.37737307374016	-3.70378151736179	0.000212409217066344	0.0132288716303638	45.9678428556385	1.21058133651328
ENSDARG00000101979	eps8l3a	147.850227792144	1.89381516004402	0.439647064044125	4.30758059117609	1.65049967209182e-05	0.001928100662138	62.5013636606588	233.199091923629
ENSDARG00000101982	spryd3	846.462222025076	0.993934829327334	0.260433705382563	3.81646003871618	0.000135379989062729	0.00955376120767933	565.547825399325	1127.37661865083
ENSDARG00000102143	btr24	171.792531038362	-1.65933056657363	0.363671231467403	-4.56272155451581	5.04947630936871e-06	0.000762102347801582	261.280092073482	82.3049700032427
ENSDARG00000102180	shroom3	192.881286662698	-3.24134366186703	0.360380074754844	-8.99423660997911	2.37879578814399e-19	6.14829506393165e-16	349.464574735723	36.2979985896732
ENSDARG00000102206	stc2b	10.0776310710938	-3.37184673737041	1.02274800430991	-3.29684997982034	0.00097775712142171	0.037902371078769	18.495605699652	1.65965644253558
ENSDARG00000102227	CR450749.3	6.31923019348205	5.37690750621778	1.57819097540724	3.40700687686438	0.000656794721710916	0.028894775448546	0.279410439959588	12.3590499470045
ENSDARG00000102430	opn6a	122.999300161914	-1.72832050775248	0.467264932471652	-3.69880208773709	0.000216619424397746	0.0134102989169826	188.425139248527	57.5734610753013
ENSDARG00000102453	slc1a2b	88.9366368813776	-3.16625417382355	0.962804352127811	-3.28857484578885	0.00100696006784659	0.0385572468941925	159.972760498681	17.9005132640743
ENSDARG00000102482	zgc:165573	1216.75814932003	1.17517828556798	0.366400073045437	3.20736367708707	0.00133957532341926	0.0469936646909179	746.547109772784	1686.96918886727
ENSDARG00000102595	si:dkey-250k10.1	324.093778595118	-2.48864188831437	0.247581203729243	-10.0518207797227	9.01854615741267e-24	3.72952957793644e-20	550.582039974757	97.6055172154789
ENSDARG00000102710	CR848032.2	31.5650168218312	4.95964058313946	0.832543384387239	5.95721577535543	2.56571392068579e-09	1.12875035612809e-06	1.96794755718875	61.1620860864736
ENSDARG00000102713	si:ch211-205a14.1	270.645728157446	-1.46131780358347	0.35999745525336	-4.0592448148141	4.92316771487249e-05	0.00449784081740527	396.32958306406	144.961873250832
ENSDARG00000103037	CR848788.1	12.5414113442787	-3.06891883394261	0.929411174903299	-3.30200337247066	0.000959969159442578	0.0377362781555023	22.6616600155309	2.42116267302656
ENSDARG00000103405	znf1102	10.1839186601086	-6.59946098014484	1.46119379043686	-4.51648578260915	6.28743364693376e-06	0.000915530038856686	20.3678373202172	0
ENSDARG00000103424	si:dkey-13m3.2	16.0772513467539	2.83234973957167	0.800378370516477	3.53876346976241	0.000402005886716326	0.0211508288031386	3.96231375385766	28.1921889396501
ENSDARG00000103480	BX640512.3	139.472048596642	2.39222186817101	0.523668948085384	4.56819499593656	4.9194226789703e-06	0.000752631666894922	44.5094718774288	234.434625315856
ENSDARG00000103483	litaf	332.778421221459	1.03538203298325	0.292022226336591	3.54555900066952	0.000391781270039219	0.0208583782248718	218.274799063346	447.282043379572
ENSDARG00000103498	epd	115.110957385605	-3.5096214711724	0.605522564298495	-5.7960209546251	6.79067825261062e-09	2.80821708458459e-06	211.313493286696	18.9084214845153
ENSDARG00000103566	tomm20b	3864.31991782841	0.883813972424216	0.27754121683847	3.18444223345248	0.00145033254810992	0.0497322157500312	2715.92866515526	5012.71117050156
ENSDARG00000103775	thbs1a	3946.76087864096	1.07861853481735	0.268240973904289	4.0210804453842	5.79318153364023e-05	0.005097260194514	2536.68794633813	5356.83381094379
ENSDARG00000103927	CR450824.2	17.7148949376125	-6.42564895223036	1.51627132258423	-4.2377962680709	2.25724452617366e-05	0.00245372054748789	35.1480630799387	0.281726795286324
ENSDARG00000103949	zbtb12.1	22.2511100343926	-1.95702353453823	0.578587407414932	-3.38241639803744	0.000718511439103111	0.030951377138198	35.4317786776695	9.0704413911157
ENSDARG00000103957	aamdc	1926.78395252414	1.56587604394375	0.43871468539915	3.5692355329275	0.000358024437694658	0.0196805716121402	972.72699600368	2880.8409090446
ENSDARG00000104077	fcer1gl	570.085932547586	1.78402177144347	0.435750208235173	4.09413865496226	4.23740689216028e-05	0.00396456390539358	256.477737208904	883.694127886269
ENSDARG00000104175	CABZ01011209.1	6.82611431952108	-5.03155993784508	1.52577841978655	-3.29770029028788	0.000974801234272915	0.0378871524831975	13.3705018437558	0.281726795286324
ENSDARG00000104246	exosc3	120.174797366402	1.75627114856437	0.53933217943888	3.25638116084894	0.00112842156612946	0.0413875640649312	54.6901800305644	185.65941470224
ENSDARG00000104347	rtn4b	11065.3689264229	1.32276645142903	0.363639346837158	3.63757789946032	0.000275213968133975	0.0160751390370231	6320.0871482885	15810.6507045573
ENSDARG00000104367	casp20	97.3278392065138	-1.88633897092538	0.385903265786105	-4.88811352006263	1.01806823239689e-06	0.000202409585012217	152.758016328435	41.8976620845927
ENSDARG00000104448	zgc:77287	92.7113276812858	1.78263223828446	0.425877122065654	4.18579009278091	2.84175874466435e-05	0.00287531275423269	41.564464194772	143.8581911678
ENSDARG00000104518	tcrg	72.5589986940679	1.91154835195169	0.44827245378132	4.26425566823742	2.00569682846114e-05	0.00227413844475799	30.3830638169809	114.734933571155
ENSDARG00000104524	CR391991.4	18.4699033218326	4.66784345796785	0.863463829288146	5.4059513550395	6.44652922562115e-08	1.85131784441901e-05	1.41271271777171	35.5270939258935
ENSDARG00000104654	leap2	3147.3277060776	1.82669169933985	0.505122943836336	3.61633087870923	0.000298808386060712	0.0171623916627148	1384.05313354243	4910.60227861276
ENSDARG00000104681	si:dkeyp-87d1.1	39.8440876857633	1.91463642025912	0.466465487660861	4.10456179697293	4.0508198126341e-05	0.00384214684705666	16.7998965014186	62.8882788701081
ENSDARG00000104752	COLEC10	12.3501749654849	6.34954222502837	1.38289395833087	4.59148887503432	4.40095105151764e-06	0.000693119097774463	0.298656998435484	24.4016929325342
ENSDARG00000104801	tubb6	732.305817156466	2.01771143066618	0.374655007148799	5.38551838936138	7.22361486442909e-08	1.99150246069067e-05	290.144582836619	1174.46705147631
ENSDARG00000104823	znf648	226.895331089628	-1.73156771175148	0.337497970339714	-5.13060185223793	2.88817230387916e-07	6.70997064351791e-05	348.760690831354	105.029971347902
ENSDARG00000104924	BX072577.1	1758.53646220964	2.42872119994369	0.294945215694159	8.23448244185839	1.8033555847943e-16	3.10733195223265e-13	550.740761010669	2966.33216340861
ENSDARG00000104945	sncb	9.20558237014535	-6.45457564069705	1.65213618378806	-3.9068060514829	9.35241628525249e-05	0.00725260732906221	18.4111647402907	0
ENSDARG00000104968	si:ch211-227e10.1	74.0849878652688	-3.29293005568399	0.452762189482942	-7.27297935245992	3.51644087850807e-13	4.03941378027285e-10	134.456063753416	13.7139119771218
ENSDARG00000105119	si:ch211-258f1.3	64.7127496969221	2.50075960474985	0.711286134599852	3.51582785478688	0.000438385127016694	0.0223263282544931	19.3235957537803	110.101903640064
ENSDARG00000105335	si:dkey-241l7.2	70.3391915559942	5.61750931794005	1.25349161766244	4.48148933649496	7.41239372153922e-06	0.00103558152013694	2.82542543554342	137.852957676445
ENSDARG00000105408	BX248082.2	352.201608841701	-1.19384969345526	0.285446692539693	-4.18239105464238	2.88459254785973e-05	0.00289537476272309	490.489573837241	213.913643846161
ENSDARG00000105470	si:dkey-23a13.2	129.399004298812	2.07266336705059	0.453846498115679	4.56688192077291	4.95032677359914e-06	0.000752631666894922	49.5504174184171	209.247591179207
ENSDARG00000105558	btr07	39.1976807396644	-7.57585899514569	1.30887046365254	-5.78808920021349	7.1191605807916e-09	2.83082467940438e-06	78.0299605286745	0.365400950654311
ENSDARG00000105629	BX470211.1	470.655969106695	1.23246385026445	0.36213763332409	3.40330232721622	0.000665765682231752	0.0291653326514956	280.694120265271	660.617817948119
ENSDARG00000105651	BX323060.3	318.655109874463	2.18728150664469	0.452766391203591	4.83092727097131	1.3589864314815e-06	0.000256938594617514	114.64832217345	522.661897575475
ENSDARG00000108340	si:ch211-283g2.2	114.631939774111	1.42305817094565	0.31697693585323	4.48946913792042	7.14008907425407e-06	0.00101817670198863	62.2407633063594	167.023116241862
ENSDARG00000108953	si:ch211-283g2.2	152.237521642582	1.64650211600581	0.358228567266627	4.59623342875482	4.30196734113903e-06	0.000684244451636398	73.5499197739907	230.925123511172
ENSDARG00000109202	BX324216.3	114.564262332933	-1.10799942398105	0.314247291580339	-3.52588376628151	0.000422072168484845	0.0217635566777086	156.959494576519	72.1690300893464
ENSDARG00000109460	CR762420.1	20.9084690617806	-6.66165433105735	1.32039557642877	-5.04519588673185	4.53056966702455e-07	0.000100729665596846	41.4515371729069	0.365400950654311
ENSDARG00000109607	CABZ01059559.1	48.5945136023621	1.52235174713849	0.396945241932065	3.83516814492774	0.000125478422667667	0.00894661153620466	24.9972792238451	72.191747980879
ENSDARG00000109652	CR855320.4	6.77632288991207	-6.00919079422537	1.60758161631988	-3.73803154578353	0.000185466680129434	0.0119096103883115	13.5526457798241	0
ENSDARG00000109715	sncgb	68.2113855555521	-3.76694281511585	1.01556311000597	-3.70921588033431	0.000207902109527848	0.013026642177901	127.218701974331	9.20406913677287
ENSDARG00000110141	CU633838.1	82.226681832008	1.64349886866298	0.467070592551405	3.51873762740073	0.000433605302011307	0.0221922198754648	39.6865306775301	124.766832986486
ENSDARG00000110357	txndc15	1389.21159739482	1.38157110935928	0.364904208270286	3.78611996805459	0.000153017821648294	0.0104420775518871	770.351099762798	2008.07209502685
ENSDARG00000110528	sypa	32.4239663759098	-4.65660793594759	1.06289903785915	-4.38104445491526	1.18111768039543e-05	0.00144508699867079	62.4536560519503	2.39427669986939
ENSDARG00000110991	ZNF276	1181.47314678502	1.16001775604596	0.290030754585685	3.99963706505218	6.34396975436692e-05	0.00537599436930511	730.240370310859	1632.70592325918
ENSDARG00000111942	sptbn4b	30.7522054483023	-2.90370734216645	0.755743743710976	-3.84218508764386	0.000121943820911411	0.00875497355897657	54.6370281573615	6.86738273924302
ENSDARG00000112352	CABZ01093429.1	660.485302907222	1.63002466150255	0.48949001387887	3.3300468146137	0.000868313837146604	0.0350679419646354	322.45087279556	998.519733018883
ENSDARG00000112691	st7	420.085761264151	1.46434321755069	0.407668036073106	3.5919990972461	0.000328150986959533	0.0184379835797887	223.203205622134	616.968316906169
ENSDARG00000113257	FO704821.1	2798.61851331827	2.23206315422469	0.387467677195378	5.76064349517132	8.37938576606272e-09	3.15019199063416e-06	982.09737279798	4615.13965383855
ENSDARG00000113858	AL928650.4	36.6262992079249	-4.60101918644133	0.737297817214712	-6.24038085969465	4.36506758687249e-10	2.14896434508958e-07	70.405428253933	2.84717016191687
ENSDARG00000114577	si:dkey-159n16.2	443.107533101049	-1.18130654628998	0.370030587088662	-3.19245648200139	0.0014106819977204	0.0488035748372691	614.606158377067	271.608907825031
ENSDARG00000114695	hmox2a	585.860163948468	1.10733167620376	0.27631550776828	4.00749015191857	6.13674196253685e-05	0.00528705889830727	371.27831097117	800.442016925767
ENSDARG00000115015	PSTK	214.246768329005	1.14708138981347	0.348021414854297	3.29600806402592	0.000980692002086444	0.037902371078769	133.214534588693	295.279002069317
ENSDARG00000115161	CABZ01069162.1	157.460724438577	-6.3307592309896	0.600735440530788	-10.5383481710284	5.74999505534303e-26	2.9723161939832e-22	311.483939151508	3.43750972564669
ENSDARG00000116047	CU459094.3	24.4261426935445	2.30536417970303	0.682508143162835	3.3777826723351	0.000730728068036372	0.0312821206268904	8.17761930819476	40.6746660788943
ENSDARG00000116524	zgc:103700	1795.49962979422	1.11583183668488	0.319711604356946	3.49011991269199	0.000482803856954941	0.0237688936910889	1133.5965875852	2457.40267200324
ENSDARG00000116625	znf1141	40.5827163177215	-1.86765698312978	0.49504677457275	-3.77268791366565	0.000161498247611125	0.0108418807332962	63.8504809779638	17.3149516574792
ENSDARG00000116896	BX005328.1	2176.69649915164	1.61599094315375	0.430856076330706	3.7506513936533	0.000176375773840045	0.011642569056197	1070.62340225356	3282.76959604973
ENSDARG00000117294	CABZ01085626.1	54.6180576046354	-1.85223803559793	0.539001039415021	-3.43642757648142	0.000589439920902855	0.0268730685445673	85.0755939150224	24.1605212942484
ENSDARG00000117308	zgc:194629	471.794136196135	-1.68699802848226	0.475711519912661	-3.54626271987692	0.000390736448186389	0.0208583782248718	720.487347498006	223.100924894264
ENSDARG00000117368	BX005389.3	11.7831768295547	-6.81115224753254	1.46850421365021	-4.6381564208129	3.51530705957494e-06	0.000576873048181199	23.5663536591093	0
ENSDARG00000117439	CU929403.2	7.25395350891299	-6.11192738265535	1.63075130675575	-3.74792119272591	0.000178306255108606	0.0116672102432932	14.507907017826	0
ENSDARG00000117448	CABZ01072245.1	3358.22806749402	1.08446913063907	0.268939489425941	4.03239082870984	5.5212265791289e-05	0.00487873512720719	2151.959924576	4564.49621041203
ENSDARG00000117461	CR932999.1	9.10477001722202	-6.43758191009911	1.46393584713685	-4.39744810039981	1.09531064162292e-05	0.00135615198424175	18.209540034444	0
ENSDARG00000117485	FO681323.1	55.0916633384335	-2.71218300075786	0.790469086888093	-3.43110571399464	0.000601126292089441	0.0272566948392283	95.7339923222826	14.4493343545843
ENSDARG00000117536	CR769778.2	30.4605669066404	-8.17943074723882	1.28512354687408	-6.36470381943772	1.95666935315456e-10	1.22600158227809e-07	60.9211338132808	0
ENSDARG00000117594	CR848749.2	4.50833472240067	5.86940528395477	1.7307558107591	3.39123823676806	0.000695775916785072	0.0301605002753982	0	9.01666944480135
ENSDARG00000117625	CABZ01038493.1	258.392576326143	-2.6217295667938	0.802532661160901	-3.26681977404052	0.00108762896919678	0.0404476694174135	444.779022593726	72.0061300585592
ENSDARG00000117808	CABZ01068366.1	144.015958418195	-1.43502063772117	0.38753704409007	-3.70292507414503	0.0002131278419608	0.013233766931602	210.851608849998	77.180307986393

## Sheet: desmin vs WT EOM 20 months
desmin-/- vs WT EOM 20 months
Ensembl ID	gene_name	baseMean	log2FC	lfcSE	stat	pvalue	padj	WT_EOM20mo	Des_EOM20mo
ENSDARG00000000183	ptpn4b	152.569593764958	0.813103547248812	0.255930397954177	3.17704951716752	0.00148781630747462	0.0264025608185238	110.655730832555	194.48345669736
ENSDARG00000000369	prkag3b	1801.49895489372	-0.778885887196896	0.204996439336211	-3.79950934620606	0.000144982844816152	0.00443036633052012	2276.10464114504	1326.8932686424
ENSDARG00000000540	asdurf	1313.2893277853	-0.921803203407409	0.168683320583423	-5.4646968071246	4.63698667645593e-08	5.20131902450107e-06	1718.87903873605	907.699616834553
ENSDARG00000000656	psmb9a	421.868741385156	0.598039923903158	0.186804026863936	3.20142950846963	0.00136747529583527	0.0248871185441366	335.766514162668	507.970968607644
ENSDARG00000000767	spi1b	664.564979683339	0.892040041832364	0.188683711380361	4.72770031555151	2.27077001080905e-06	0.000149744666823908	465.39265200303	863.737307363648
ENSDARG00000001129	dicer1	412.591897115539	0.906175594910277	0.220030214352521	4.11841436221323	3.81488286718058e-05	0.00152638178539663	287.281404793162	537.902389437917
ENSDARG00000001303	psmb8a	656.80014501786	0.987624760011261	0.144925818744871	6.81469160267353	9.44661942460246e-12	2.29359625711428e-09	440.523818143764	873.076471891956
ENSDARG00000001452	adam8a	121.269836747965	1.25327925717017	0.279746006411948	4.48006130005166	7.46216049113017e-06	0.000398591302633718	71.722822451845	170.816851044086
ENSDARG00000001470	mhc1zea	1919.13187296884	-0.772828875291039	0.122074368791316	-6.33080377922884	2.43887340083205e-10	4.57096220019102e-08	2421.16505588594	1417.09869005174
ENSDARG00000001498	skap1	12.3857443143054	2.44613512004461	0.7587548771542	3.22388058870755	0.00126466122932601	0.0235167552878847	3.85251457370525	20.9189740549056
ENSDARG00000001634	kirrel1a	3318.60651500645	0.527845175387683	0.149440570527629	3.53214106131971	0.000412209406070913	0.0101494138648606	2718.25510545573	3918.95792455718
ENSDARG00000001656	psmb13a	453.202856639424	0.633039901855068	0.173414247225512	3.65044921039186	0.000261782072283171	0.00699154469550279	355.575564970545	550.830148308304
ENSDARG00000001818	c3b.2	16.8319653290401	2.76987072307791	0.76861253741606	3.6037282613028	0.000313685013098331	0.00815352066892816	4.39405524363692	29.2698754144433
ENSDARG00000001835	nalcn	92.8327769775737	1.42729697129368	0.33305356099986	4.28548779664385	1.82338657587887e-05	0.000839622361642844	50.5016978498055	135.163856105342
ENSDARG00000001870	atp1a1a.4	30.8293284040853	-2.68982290045757	0.584414105347338	-4.60259750037846	4.17254121366083e-06	0.000245593706807375	53.3835852070635	8.27507160110706
ENSDARG00000001897	man2b1	1364.72408867762	0.420740782096083	0.133192345574098	3.15889610835043	0.00158367934510988	0.0276897650471503	1166.94437645733	1562.50380089791
ENSDARG00000001976	fkbp16	116.689474357553	-1.64689716038097	0.380399833570175	-4.32938454500442	1.49526636881716e-05	0.000713121902592577	176.900906274957	56.4780424401493
ENSDARG00000001993	myhb	14414.0001282944	0.711337374208264	0.212125173998013	3.35338498869034	0.000798295829911885	0.0165596006814537	10930.7603002383	17897.2399563505
ENSDARG00000002037	pfkfb2b	2064.68629910642	-0.712043514205096	0.177867428003314	-4.0032260105084	6.24845569954426e-05	0.00226213749408009	2564.06139392198	1565.31120429086
ENSDARG00000002097	si:dkeyp-52c3.7	19.5772112639818	-2.72066603682751	0.750086805240701	-3.62713491001145	0.000286583574612423	0.00752229073116589	33.9455273240909	5.20889520387274
ENSDARG00000002165	psme1	2432.75964299933	0.578319036599477	0.171240106029713	3.37724058929938	0.000732169786181635	0.0154949977874243	1951.51545968316	2914.0038263155
ENSDARG00000002235	mmp14a	4001.00377702572	0.49274268418154	0.119675426901582	4.11732547724069	3.83294581529073e-05	0.00153074243531779	3324.39932983096	4677.60822422048
ENSDARG00000002330	lhx8a	19.9302605478264	-2.10302300100449	0.708237448692583	-2.96937560261279	0.0029840560553934	0.0440922141628876	32.3578217742657	7.50269932138715
ENSDARG00000002369	UBB	4555.06828298835	-1.26286794796411	0.23233698322414	-5.43550118642024	5.46426216775764e-08	5.9263667754472e-06	6430.53962922753	2679.59693674916
ENSDARG00000002509	zgc:153911	88.9197390807424	0.94970628474208	0.289166263531549	3.28429144238143	0.00102239136755984	0.0200040420872559	60.6033692008348	117.23610896065
ENSDARG00000002587	dpysl3	6613.69928120916	0.418384656133037	0.129368057336444	3.23406461183039	0.0012204184240394	0.0228753530861521	5661.39369742914	7566.00486498917
ENSDARG00000002745	tdh	9143.85185341747	-0.394110072788157	0.123056686166269	-3.20267094024985	0.00136159464715357	0.0248223815964874	10385.2267048748	7902.47700196013
ENSDARG00000002768	pvalb2	8499.18427486375	0.793463459696969	0.237454933915802	3.34153283998857	0.00083317159727228	0.0171333439338975	6218.84683272726	10779.5217170002
ENSDARG00000002847	fndc1	1590.3724836606	0.494313502207555	0.161752202451297	3.05599240515066	0.00224316937863889	0.0356603846309513	1320.72627530758	1860.01869201361
ENSDARG00000002956	si:dkey-32n7.4	2743.22278457891	0.644955873065945	0.190087812564381	3.39293647691119	0.00069147671499362	0.014833425193327	2140.20281409985	3346.24275505798
ENSDARG00000002986	gda	148.082195852518	1.58682403763666	0.315526714245417	5.02912737969447	4.92717001876551e-07	4.08038428763349e-05	73.9412006662225	222.223191038813
ENSDARG00000003132	apip	1108.15699900818	-0.654712828910245	0.185617178405469	-3.52722110385745	0.000419945919273525	0.0102660921180757	1355.25425001587	861.059748000496
ENSDARG00000003197	wdr21	105.533912604746	-0.81299560860184	0.263128088198589	-3.08973327084812	0.0020033631861837	0.032875466847927	134.410228035438	76.6575971740531
ENSDARG00000003403	tenm1	349.060330194365	0.682039402353963	0.182445581620071	3.73831690686956	0.000185256335759582	0.00529169367625564	268.237581929546	429.883078459184
ENSDARG00000003533	col8a1b	333.147334834744	0.707490242746574	0.201750562367039	3.50675722756826	0.000453602785932161	0.0108651088836621	253.193779410828	413.100890258659
ENSDARG00000003570	hsp90b1	6221.76525217964	-0.964792439805017	0.198143803446774	-4.86915272151915	1.12077764636571e-06	8.257425928362e-05	8227.84963420814	4215.68087015114
ENSDARG00000003632	zgc:172270	647.051363180116	-1.29755032681662	0.178990901565388	-7.24925298140141	4.19076500265188e-13	1.31676301539206e-10	919.670250943586	374.432475416646
ENSDARG00000003779	ctnnd2b	55.5019378064354	-1.3549814327413	0.354587162125993	-3.82129297805724	0.000132753828033832	0.00413472053902456	79.7695776015299	31.234298011341
ENSDARG00000003797	asb2a.1	600.978474697935	-0.719666681926217	0.193296365071044	-3.72312579008773	0.000196771422674367	0.00553915443591637	747.797842183612	454.159107212258
ENSDARG00000003808	aqp3a	3620.30421361954	0.37876765108743	0.129558843363817	2.92351831224523	0.00346099866849276	0.0493040873268412	3147.72733175013	4092.88109548896
ENSDARG00000003877	pbrm1	422.444297339774	-0.570896893212652	0.155302691053433	-3.67602704975814	0.000236894415648035	0.00644775297418588	505.009399232533	339.879195447015
ENSDARG00000003899	zdhhc23b	65.2153521490887	-1.35683274888052	0.430235396790025	-3.15369855433518	0.00161215517705387	0.028004315051165	93.8640768066576	36.5666274915198
ENSDARG00000003952	pfn2	10065.6704461463	0.430387112740762	0.135117776424929	3.18527379689293	0.00144617112872449	0.0257920637198059	8575.32269647173	11556.0181958209
ENSDARG00000003970	trim35-13	53.0191255261886	-1.63387547193765	0.484442070327768	-3.37269525504296	0.000744362882324082	0.0156999578911514	80.1150465556587	25.9232044967186
ENSDARG00000003991	fhl2b	10256.051203276	0.710678749008851	0.136205089451405	5.2177106734503	1.81148131165206e-07	1.74342836507918e-05	7779.66507425106	12732.4373323009
ENSDARG00000004023	isl1	9.00615105096989	-2.82152627560934	0.871728581325209	-3.23670272611692	0.00120919304381975	0.0227426219843774	15.7661025023008	2.24619959963894
ENSDARG00000004034	arhgdig	2074.99342135405	0.4280612137675	0.129609332598646	3.30270363395091	0.000957575332472159	0.0190498645750467	1769.50600422206	2380.48083848604
ENSDARG00000004246	slit2	562.507556735916	0.530578736981291	0.175471965270837	3.02372368236917	0.00249684373398792	0.0384625545929242	460.464218360376	664.550895111456
ENSDARG00000004260	cul5b	57.0932455794288	1.21613642277586	0.312812766832683	3.88774548778679	0.000101179636938458	0.00330046430965968	34.325390758839	79.8611004000186
ENSDARG00000004262	cyp46a1.2	1351.72671730995	0.412057075325029	0.13623937358839	3.02450799994095	0.00249037885334418	0.038418364318088	1159.8305913672	1543.6228432527
ENSDARG00000004586	ntrk1	19.9548894174925	-3.85178645208052	1.0940094351881	-3.52079820172506	0.000430249913390126	0.010458156597831	37.2982749229099	2.61150391207517
ENSDARG00000004658	zgc:101810	76.5210426960679	-1.47700809367584	0.455395823585282	-3.24335010814882	0.00118132950675089	0.0223563208514078	112.67040112126	40.3716842708762
ENSDARG00000004880	acsm3	157.328058467844	1.26600831724084	0.340232534497365	3.72100898319776	0.000198428378833465	0.00557844834494187	92.6510938061205	222.005023129567
ENSDARG00000004898	zp2l2	29.0448568207241	5.34675889427272	0.838740994773939	6.3747437261175	1.83269147752973e-10	3.49618625972324e-08	1.40285292706169	56.6868607143866
ENSDARG00000004904	gys2	22.6350676787548	-1.66937363773463	0.494216233518837	-3.37782032340101	0.000730628029676383	0.0154949977874243	34.4038674657658	10.8662678917438
ENSDARG00000004932	anos1b	513.049456373336	0.542061625158369	0.170704957812908	3.17542988852419	0.00149614671589635	0.0265283574538103	417.852322246402	608.24659050027
ENSDARG00000004954	grna	1486.79148250612	0.812762228038296	0.135184957527557	6.01222386649505	1.82995372004885e-09	2.87491111636499e-07	1078.68113610557	1894.90182890667
ENSDARG00000005085	ggctb	463.413936930402	-1.21148197683113	0.272145109480197	-4.45160296705345	8.52316463376242e-06	0.000445246786222415	647.355786115586	279.472087745218
ENSDARG00000005092	cep89	42.6966363934122	1.34783903319587	0.385640496699708	3.49506611657906	0.000473944335517145	0.0112293510224587	23.9781177703382	61.4151550164863
ENSDARG00000005246	asb3	129.043540267244	-0.836600502261901	0.248273646858405	-3.36967097735922	0.000752579859124462	0.0158419913990672	165.499698782947	92.5873817515414
ENSDARG00000005464	dnase1l1	425.953438889909	0.624847703971344	0.169500882225036	3.68639794536156	0.000227450593081026	0.00621446211223683	334.936644015207	516.97023376461
ENSDARG00000005479	tenm3	1836.13120183022	0.744329278433112	0.135916032134028	5.47639058282043	4.34088978111764e-08	4.98642210018062e-06	1372.98685346903	2299.27555019141
ENSDARG00000005652	man1a1	365.194138956772	0.551457321953575	0.176464319671931	3.12503583148595	0.00177783402634961	0.0302189354073077	296.378471511255	434.00980640229
ENSDARG00000005749	cand2	1657.9798494529	0.41707130653345	0.127185285987369	3.27924180297765	0.00104086408774321	0.0202911515499283	1419.99023303284	1895.96946587296
ENSDARG00000005821	ncf2	268.694914213524	1.23280221068269	0.243566066371754	5.06146947744795	4.16037350949767e-07	3.55562161615709e-05	160.515443562956	376.874384864092
ENSDARG00000005842	cd9a	2030.59306947698	0.579359540688845	0.131098031088654	4.41928483500305	9.90280592216835e-06	0.000508613825319829	1628.41135779797	2432.77478115599
ENSDARG00000005924	serpina10a	12329.7493250963	0.71124940367429	0.170660227699439	4.16763421250625	3.07777301102282e-05	0.00128436910456081	9350.69971716514	15308.7989330275
ENSDARG00000005942	vmn2r1	17.5173640198418	-3.18102195990149	0.964942925828134	-3.29659078765873	0.000978659786001091	0.0193790963741421	31.5344068465811	3.50032119310253
ENSDARG00000006112	myof	782.785665554896	0.707841362913423	0.197233922288147	3.58884189241701	0.000332150194748016	0.00851947306240829	594.722443578849	970.848887530944
ENSDARG00000006240	slc27a1a	2860.79053306021	-0.380807994292301	0.120305304831261	-3.16534665554789	0.00154898285004554	0.0272167496497311	3236.06635343331	2485.51471268712
ENSDARG00000006257	vldlr	2076.60894669675	-0.805510025688302	0.215145899619377	-3.74401755791471	0.000181100989416986	0.0052008114783378	2641.7016427063	1511.5162506872
ENSDARG00000006526	fn1b	18443.1554020434	0.580563258158167	0.124158152118705	4.67599789664318	2.92527604019193e-06	0.000183827787866885	14781.7441963489	22104.566607738
ENSDARG00000006639	lnpk	1310.99263012963	-0.553581699197096	0.1571973674524	-3.52157105534687	0.00042899768083315	0.0104395950440559	1559.33435573376	1062.65090452549
ENSDARG00000006719	specc1la	1179.13458882191	0.538631666660731	0.174493876605758	3.08682274208216	0.00202308196041035	0.0330215196074313	961.7542771882	1396.51490045561
ENSDARG00000006786	copz2	932.471315093978	-0.584420408754158	0.182728584680123	-3.19829768165293	0.0013824149744911	0.0250377642944483	1118.55661242513	746.386017762822
ENSDARG00000006840	gnmt	753.242604369828	-1.08373465484118	0.364272754971235	-2.97506371270276	0.00292927701271662	0.0434933513924276	1023.43940449485	483.045804244807
ENSDARG00000006865	glra4a	204.941854703176	-0.796797006049925	0.267538269939869	-2.97825431191213	0.00289895340439144	0.0433098764862433	260.077902282435	149.805807123916
ENSDARG00000006900	impdh2	6018.01743859261	-0.605357673444433	0.16648783830411	-3.63604741109483	0.000276853398514318	0.00733330291779383	7262.3076662911	4773.72721089411
ENSDARG00000006901	si:ch1073-459j12.1	8494.25058835346	0.679893916324983	0.120146933696187	5.6588536669959	1.52387416146064e-08	1.93804138891477e-06	6529.05097634178	10459.4502003651
ENSDARG00000006939	tbx16l	172.035690382341	4.86984981523804	0.379341612961377	12.8376367075074	1.00908034814189e-37	2.69500133979996e-34	11.2531512429412	332.818229521742
ENSDARG00000007172	plxna3	973.139529816039	0.791547058093835	0.171858917754895	4.60579566329363	4.10891717996017e-06	0.000243188710434984	712.924131832748	1233.35492779933
ENSDARG00000007219	actn1	765.306077819582	0.52274302167063	0.162897069664209	3.2090388289255	0.00133179505231471	0.0245302871446172	628.178258923415	902.43389671575
ENSDARG00000007257	rab5ab	570.767085109223	-0.510193993248885	0.164807475390657	-3.0956969156862	0.00196350949059169	0.0324708543157756	670.454604169453	471.079566048993
ENSDARG00000007275	si:ch211-251b21.1	23884.7608502472	1.20720287737335	0.10900471120071	11.0747770814284	1.66293479887005e-28	2.73309730097365e-25	14436.680588939	33332.8411115554
ENSDARG00000007278	ect2	132.267033685916	1.06832566381148	0.248865921006532	4.29277604378558	1.76452965839573e-05	0.000816037677084053	85.4595460510462	179.074521320786
ENSDARG00000007671	ghrb	7228.37409392888	0.66550269001895	0.152384117218273	4.36727069833462	1.25808764529109e-05	0.000619361765651828	5590.24865382845	8866.49953402931
ENSDARG00000007769	sult5a1	37.1974205550535	1.19938343222135	0.410119868225649	2.92447044180129	0.00345042847095834	0.0492988638094472	22.6739912217726	51.7208498883343
ENSDARG00000007774	vash2	1593.36548699445	0.842418908803639	0.175613930077265	4.7969936578095	1.61064699091888e-06	0.00011209473487939	1141.09768283889	2045.63329115001
ENSDARG00000007783	blk	174.304762499184	1.23167181238982	0.241980198348333	5.0899694305433	3.58121242848592e-07	3.11041401410692e-05	104.300628530995	244.308896467373
ENSDARG00000007825	map2k1	1084.48671090765	0.626078729763349	0.14323949893113	4.37085255418528	1.23762348464291e-05	0.000613528152503026	853.034526558856	1315.93889525643
ENSDARG00000007912	si:ch211-196i2.1	50.5293595470576	1.27772800818496	0.368572233188447	3.46669633013747	0.000526896786185951	0.0120402959718171	29.4522486034851	71.6064704906302
ENSDARG00000008060	scara3	4949.36836260502	0.680754243229038	0.166178291182326	4.09652932633741	4.19390380706586e-05	0.0016480496887653	3803.10921590318	6095.62750930686
ENSDARG00000008186	syk	470.807089947175	0.523630543645682	0.147979517767569	3.53853392378361	0.000402355577750401	0.00999619683048265	386.302739906839	555.311439987511
ENSDARG00000008333	znfl2a	82.0002705187678	-3.79469637676719	0.435316877983412	-8.71708993767017	2.85443396164275e-18	1.9673495491761e-15	153.036987353952	10.9635536835835
ENSDARG00000008413	atp11a	927.859900412359	0.793558232150424	0.157022335702603	5.05379205193717	4.33123179255307e-07	3.65260363338622e-05	678.711212089741	1177.00858873498
ENSDARG00000008592	mtmr8	268.686397919102	0.689044240657575	0.190651949301486	3.61414736739963	0.000301337638142438	0.00787088016693318	205.760486232618	331.612309605585
ENSDARG00000008807	bokb	85.6218143080005	-1.16421121226845	0.392961443665317	-2.96266015670485	0.00304993097450862	0.0448793561992776	118.415404132155	52.8282244838465
ENSDARG00000008811	cmtm3	413.282283084331	0.731659266871449	0.171113305549764	4.27587594384157	1.90387224677222e-05	0.000869190906507165	310.73148286293	515.833083305732
ENSDARG00000009026	ank2a	352.774656104112	1.7071336565762	0.283752969658996	6.01626710242988	1.78484978867464e-09	2.82482226554239e-07	165.615602375786	539.933709832438
ENSDARG00000009087	cd74a	34978.2167741438	0.664262235216247	0.160643467995124	4.13500930667414	3.54940250957951e-05	0.00145280716512789	27065.0144278357	42891.4191204518
ENSDARG00000009136	tp53bp2a	1061.33136745041	0.777212327794529	0.157818795947609	4.92471332788863	8.44841170233684e-07	6.355942409582e-05	782.309626744613	1340.3531081562
ENSDARG00000009194	col16a1	2053.18115126737	0.849421708923799	0.154472439427878	5.49885605529255	3.822630184357e-08	4.53746202883176e-06	1465.96911135155	2640.3931911832
ENSDARG00000009315	clgn	2102.07304079472	-0.404899711805322	0.135934783860882	-2.97863210802397	0.00289538184830241	0.0432909227227636	2394.96543769906	1809.18064389037
ENSDARG00000009341	nrap	3742.26598388757	0.405573444113316	0.116071523102472	3.4941683650973	0.000475541017120357	0.0112518376210338	3219.76038471518	4264.77158305996
ENSDARG00000009401	vcanb	3395.26167599926	0.463172904982887	0.149754763130683	3.09287594798371	0.00198226978227032	0.0326547233369219	2855.19695416668	3935.32639783184
ENSDARG00000009505	prelid3b	10548.7927798012	-0.788666170724639	0.240105532478236	-3.28466471632063	0.0010210379632235	0.0199958727059883	13362.3845705095	7735.20098909289
ENSDARG00000009544	cldnb	188.755399479939	-1.11072970778985	0.36462654309023	-3.04621188127544	0.00231744464066238	0.0364613565481535	258.134316089239	119.376482870639
ENSDARG00000009837	agk	559.184325326439	-1.02539306489159	0.222538752202063	-4.60770564562409	4.07136466043324e-06	0.000241635492596713	749.733892658643	368.634757994235
ENSDARG00000010047	neu3.2	269.524294775047	-0.753350595436917	0.229326450175805	-3.28505758868804	0.00101961529077483	0.0199863305529312	338.383354119259	200.665235430835
ENSDARG00000010146	cpa2	10.9646162729573	-2.74932320316822	0.806408556543327	-3.40934279635277	0.00065119596767053	0.0141974010665801	19.1109871156909	2.81824543022368
ENSDARG00000010255	bin2b	357.729037251174	0.796305321923841	0.166549772062736	4.78118530011489	1.74264638698834e-06	0.000120887606183094	261.343771312251	454.114303190098
ENSDARG00000010384	lpar5a	264.948390133555	0.626001444289353	0.203807294691104	3.07153600776723	0.00212960476694301	0.0343145817877106	208.337834370486	321.558945896624
ENSDARG00000010385	sept4a	52.4358487497486	-1.48393274977013	0.332205722145302	-4.46690905920363	7.93578439529009e-06	0.000417625540368887	77.2129762337041	27.6587212657931
ENSDARG00000010434	clu	84218.0588656622	0.47616948609464	0.144811036998993	3.28821266640022	0.00100825645539981	0.0198591287581545	70444.3113601229	97991.8063712015
ENSDARG00000010437	tent5c	335.098784550041	-0.59315947164358	0.175062709100896	-3.388268550681	0.00070335361886981	0.0150278534207723	403.012791389181	267.184777710901
ENSDARG00000010454	guca1a	305.027877049161	0.886444155994429	0.297227327014542	2.98237771371223	0.00286018885146787	0.0429450421647663	214.234259500585	395.821494597736
ENSDARG00000010472	atp1a2a	19168.2470228696	-0.53075771645622	0.173829181064587	-3.0533292120787	0.00226317505129966	0.0358185171452359	22654.7417767391	15681.7522690001
ENSDARG00000010482	prg4a	181.857414215877	-1.05401059671642	0.326303187479148	-3.23015721930014	0.00123722163051784	0.0231475283341893	245.415711419805	118.299117011949
ENSDARG00000010531	scamp4	141.875626620234	1.15531715634301	0.323174007173984	3.57490742045054	0.000350351846979655	0.00890085322540701	88.1452949856286	195.60595825484
ENSDARG00000010572	slc25a25a	8606.76976086518	-0.682002357359117	0.209485707245471	-3.2556032882948	0.00113151731211018	0.0216050034768061	10603.8189909701	6609.72053076028
ENSDARG00000010680	gngt2a	29.4318653026644	-2.75681040826461	0.931864583185763	-2.95838092573484	0.00309259696924541	0.0453395247775012	51.2780781802321	7.58565242509674
ENSDARG00000010728	scin	240.846885657568	1.04026460648545	0.188542978979947	5.51738713429413	3.44076918557231e-08	4.17701559198511e-06	157.661455414608	324.032315900528
ENSDARG00000011166	cahz	7608.07556218127	-0.965866535254495	0.226146316324479	-4.27098062419311	1.94615318172838e-05	0.00088471295491082	10063.7767338612	5152.37439050137
ENSDARG00000011257	enpp2	1148.5637320913	1.34628095414317	0.225493373977622	5.97037921955425	2.3670275905456e-09	3.56154306335192e-07	648.74676620835	1648.38069797425
ENSDARG00000011312	stk3	602.857460088337	0.611474618500512	0.204497210399156	2.99013672268184	0.00278852601334012	0.0420463280176606	476.804501455265	728.91041872141
ENSDARG00000011371	zgc:64106	301.071115947829	-1.65291121520253	0.237081778262363	-6.97190322814839	3.12681620408813e-12	8.45665253374013e-10	456.777908287512	145.364323608145
ENSDARG00000011422	ryr1a	21307.579291177	0.578065705453162	0.171851061221648	3.36375988221331	0.000768884074689048	0.0161239298549671	17095.0713918604	25520.0871904935
ENSDARG00000011537	ugt2a5	75.9650782060183	-0.846111119103664	0.282306733638724	-2.99713403289366	0.00272530861197017	0.0412678552823207	97.5912534723335	54.3389029397031
ENSDARG00000011573	abcb11a	18.6424064921501	-1.60121211680087	0.540103828337519	-2.96463759890302	0.0030303968668282	0.044653420314932	28.0238583781785	9.2609546061216
ENSDARG00000011665	aldoaa	324752.868851587	-0.676722295495898	0.165627014223223	-4.08582077428413	4.39212733832388e-05	0.00170932955757064	399551.926705141	249953.810998033
ENSDARG00000012297	cnga3b	232.08664536616	-1.97654423965082	0.319207423042761	-6.19203720518129	5.93915278189955e-10	1.04872676312451e-07	370.080312381217	94.0929783511023
ENSDARG00000012405	col1a1a	7889.66064570758	0.697119230067214	0.17920326094013	3.89010348589648	0.000100201481447915	0.00328359639971803	6019.71196131556	9759.60933009959
ENSDARG00000012467	spint1b	378.085994434681	-0.854299792829315	0.230208811108801	-3.71097782363142	0.000206460192355259	0.00578142656600586	486.970137454498	269.201851414864
ENSDARG00000012729	hcls1	661.711831437044	0.675812985054977	0.154494746691846	4.37434281440618	1.21798847163737e-05	0.000608026674883273	509.688174415591	813.735488458498
ENSDARG00000012796	hnmt	49.6789950026718	1.59515247633276	0.374176781553033	4.26309850042547	2.01611591542803e-05	0.000906870161032323	24.8508091891931	74.5071808161504
ENSDARG00000012860	tmprss4b	1014.82568004748	-0.4875977049122	0.163782693028042	-2.97710152335031	0.00290987634603062	0.0433559400343726	1184.48884858183	845.162511513126
ENSDARG00000012953	mob1bb	1865.54541013718	0.478931352718254	0.134823736070404	3.55227771219867	0.000381911551031197	0.00959990846980299	1558.50509927562	2172.58572099873
ENSDARG00000012972	cfl1l	553.025213940528	-0.978457284655522	0.256938822995305	-3.80813328732888	0.000140019799405235	0.00431647029114717	733.872532772317	372.177895108739
ENSDARG00000013022	si:ch211-59h6.1	126.051136769943	-1.91868994408773	0.365617071334251	-5.24781279245476	1.5391558205948e-07	1.51822423377452e-05	199.404606677624	52.6976668622614
ENSDARG00000013063	oxct1a	4088.47785601371	-0.466288117559907	0.140573238922973	-3.31704754854094	0.000909741325189981	0.0183372954283105	4743.61416682874	3433.34154519868
ENSDARG00000013414	lin7a	2681.6300233024	-0.548391668048671	0.149465761902407	-3.66901196012196	0.000243489689209649	0.00659366375114494	3185.17203471752	2178.08801188727
ENSDARG00000013415	lmna	2068.07309316006	0.541433153023221	0.148411669922992	3.64818449454926	0.000264099966501652	0.00704464405028002	1684.37599760777	2451.77018871236
ENSDARG00000013477	gata1a	238.644997617328	-0.918779034396523	0.310780330338987	-2.956361599186	0.00311291902760014	0.0454929055702494	312.320983022651	164.969012212005
ENSDARG00000013526	svep1	1014.12745006096	0.452775313583041	0.15229422517267	2.97303008744875	0.00294875544537556	0.0436611980914027	856.452320097536	1171.80258002439
ENSDARG00000013528	mcm9	69.2167275156731	1.34346402631685	0.293667597367788	4.5747778725288	4.76725503312272e-06	0.0002716191227672	39.1825099654808	99.2509450658654
ENSDARG00000013575	rfx2	1046.01130849881	0.602360333767616	0.184620801592607	3.26268940753932	0.00110360397985061	0.0211476256802584	830.790522718732	1261.23209427889
ENSDARG00000013653	adgrl4	1699.24242455044	-0.417405264079358	0.14183434741593	-2.94290679009729	0.00325146298577999	0.0470988190875764	1943.22361332195	1455.26123577892
ENSDARG00000013749	slc25a55b	6469.8955897439	-0.496038591732115	0.138643135186493	-3.5778085302592	0.000346487111524178	0.00882365151945838	7571.37463096315	5368.41654852465
ENSDARG00000013755	actn3a	14110.8178461827	0.458624740295689	0.146514384465994	3.1302369522778	0.00174665351496866	0.0298551992006564	11886.7185276025	16334.917164763
ENSDARG00000013771	ctss2.2	822.828657304875	0.74483904254536	0.174535202649648	4.26755766881313	1.9762469261521e-05	0.000894586691189954	614.904439218533	1030.75287539122
ENSDARG00000013838	sulf2b	847.868983254184	0.778171722242562	0.170886427700128	4.55373626048348	5.27014216525162e-06	0.000296320677638858	624.701204100499	1071.03676240787
ENSDARG00000013856	amy2a	91.9257742082853	4.84560075952786	0.482641088465116	10.0397601350886	1.01921694441266e-23	1.14613627549057e-20	6.03584114030516	177.815707276265
ENSDARG00000013871	slc5a1	18.3515942418443	3.47188077568983	0.802641879301662	4.32556643905815	1.52140403145039e-05	0.000719166339291352	2.93826290789327	33.7649255757953
ENSDARG00000013997	ern1	398.273280707913	0.979932772775263	0.213096066266511	4.59854933009275	4.25442983910654e-06	0.000249725681160303	268.061599816627	528.484961599199
ENSDARG00000014068	pgam1b	2325.70572126707	-0.766136453654424	0.179615888477627	-4.26541582789796	1.99530228780563e-05	0.000901302931950426	2928.98961937962	1722.42182315453
ENSDARG00000014201	otpa	25.6915317825031	-1.42778740421334	0.457086866237912	-3.12366753384286	0.00178612150071416	0.030311574252787	37.4782703105978	13.9047932544083
ENSDARG00000014287	eno2	418.832308856908	-0.992999527332869	0.264701246890915	-3.75139724121546	0.000175851825153365	0.00512585279157816	557.541633816016	280.122983897801
ENSDARG00000014532	aida	777.597187595319	0.586283831108529	0.150563724318245	3.89392487309432	9.86352085519636e-05	0.00324221517834039	621.880025775539	933.314349415099
ENSDARG00000014577	rhpn2	749.715827157347	0.970199579920843	0.229574426867663	4.22607863235617	2.37798924906856e-05	0.00103268533121136	506.52908331203	992.902571002663
ENSDARG00000014588	adcy2b	396.93575552304	-0.690387162150309	0.175241920377289	-3.93962335418336	8.16096322859487e-05	0.00281237323132513	490.054675329034	303.816835717046
ENSDARG00000014624	si:dkeyp-94g1.1	122.186762653832	1.12776152147074	0.275241465422713	4.09735328119525	4.17900872641407e-05	0.0016480496887653	76.4865029066661	167.887022400998
ENSDARG00000014840	prph2b	50.9818528831825	-2.72594773131606	0.774544808927743	-3.51941901862306	0.00043249304714135	0.0104888154883338	88.5626920650949	13.4010137012702
ENSDARG00000015123	dnase1l4.1	206.698070899013	0.997312577395322	0.274317851219868	3.63560946894399	0.000277324195337331	0.00733330291779383	137.924572835098	275.471568962928
ENSDARG00000015156	fbln2	4221.69063498672	0.48699946377073	0.123340092186661	3.94842792101786	7.86660939598095e-05	0.00273742632499233	3515.88887769899	4927.49239227446
ENSDARG00000015201	pcmt	4912.95217245606	-0.458150381138721	0.120095234082666	-3.81489227810121	0.000136242352292611	0.00421877405664337	5686.65964141605	4139.24470349606
ENSDARG00000015278	plxnc1	905.166452070552	0.525483698307941	0.154387402053128	3.40366954375662	0.000664871367795569	0.0144068328848754	741.903805688641	1068.42909845246
ENSDARG00000015524	prps1a	5595.43912799751	-0.442173822103079	0.134012924886017	-3.29948639266819	0.000968619233132981	0.0192158946472788	6446.21489623063	4744.66335976439
ENSDARG00000015623	ada2b	79.9852926636808	0.966744888245565	0.310720399222308	3.11130164181431	0.0018626456553892	0.0312799984179621	54.1716416770694	105.798943650292
ENSDARG00000015674	msx3	200.65982844556	-0.952459545884291	0.202200179641235	-4.71047823782474	2.47136189070278e-06	0.000160495799868558	264.633354606294	136.686302284827
ENSDARG00000015752	zap70	87.5869715555284	1.40139572943048	0.284968588906406	4.91772000138146	8.7558029073007e-07	6.5132281016347e-05	48.145314886297	127.02862822476
ENSDARG00000016112	bbs12	165.566767304714	-1.07039328257285	0.231448434957616	-4.62475921588696	3.75033807230623e-06	0.000226766348701295	224.276189361322	106.857345248106
ENSDARG00000016139	mkks	55.5731690791551	1.29675183171118	0.369279656232596	3.51157127078346	0.000445465999587804	0.0107062165885186	32.0314615535452	79.1148766047651
ENSDARG00000016470	anxa5b	4692.05351778473	0.416627213701497	0.12581883789498	3.31132619464545	0.000928549012878044	0.0186460321514589	4019.16531099984	5364.94172456962
ENSDARG00000016505	apbb1ip	244.354790004455	0.768218758489206	0.197739747471823	3.88499918863643	0.000102330230126164	0.0033177355036049	180.697919408697	308.011660600213
ENSDARG00000016541	sash3	172.190387274647	1.16590250493314	0.2490810108982	4.68081649712609	2.85734616046602e-06	0.00018062147356366	106.323498834915	238.057275714379
ENSDARG00000016750	abcc6a	170.150749366505	0.958066835492592	0.232221314870138	4.12566278004394	3.69668603040715e-05	0.00149116763344572	115.837425482068	224.464073250943
ENSDARG00000016774	plekho2	2703.00532899423	0.448352825674915	0.130695577059254	3.43051261384037	0.000602441962461755	0.0134080989270394	2286.48245104986	3119.5282069386
ENSDARG00000016963	slc16a1a	455.203547153067	-1.03326612033537	0.225025191139185	-4.5917797696537	4.39481996370773e-06	0.00025447079497176	611.410010625601	298.997083680532
ENSDARG00000017049	adsl	8565.92470647751	-0.553340264327108	0.188008684267907	-2.94316332504415	0.00324876974318399	0.0470917329259627	10188.6231610133	6943.22625194169
ENSDARG00000017163	sinup	148.024356911566	1.02008034170778	0.253106919917714	4.0302348985141	5.57211409570977e-05	0.00207477083577356	97.7255953039528	198.32311851918
ENSDARG00000017173	si:dkey-29p10.4	229.506461918563	-1.52038319112901	0.362160690060601	-4.19809005465116	2.69175594650977e-05	0.00114794526054147	340.359830100664	118.653093736462
ENSDARG00000017246	prx	17777.9736310347	0.637465019666916	0.183551385116275	3.47295128970615	0.000514768772381906	0.0118391276541569	13913.2419228935	21642.7053391759
ENSDARG00000017474	zgc:110699	204.075463534505	-1.03560417097144	0.214761214261642	-4.82211918260889	1.42041029878672e-06	0.000100932994812478	274.232346593897	133.918580475113
ENSDARG00000017504	si:ch211-1o7.3	241.278184798179	0.787574024718234	0.250478121561457	3.14428270145341	0.00166494511594845	0.0287112327258713	176.830509496971	305.725860099388
ENSDARG00000017612	pnpo	286.592978638075	-0.643555908697373	0.175564284753503	-3.66564252860963	0.000246718356008303	0.00666420277430266	349.574118310859	223.611838965292
ENSDARG00000017676	mmp2	23052.3056807322	0.736405692923194	0.133720806870624	5.50703895793624	3.64919527073817e-08	4.35579363992133e-06	17293.6477557733	28810.963605691
ENSDARG00000017710	ppp1r14ab	67.2418887742172	-1.1841215859464	0.307273620960224	-3.85363892366043	0.000116375181853233	0.00368912779744239	93.4576685492491	41.0261089991852
ENSDARG00000017821	gata5	7.68398197083252	-4.56037495377907	1.31171055484975	-3.47666254336227	0.000507696382455911	0.011701662251945	14.7614978693643	0.60646607230073
ENSDARG00000017853	prepl	179.9289788888	0.791397173626482	0.230968573005625	3.42642794787154	0.000611575993602557	0.0135268454237187	131.715755332227	228.142202445373
ENSDARG00000017880	kcnip3b	149.504782280331	-1.4183559110094	0.339671903192493	-4.17566450942401	2.97117439891141e-05	0.00124474729817924	217.550054152447	81.4595104082144
ENSDARG00000018411	mknk1	328.274073665974	-0.642290411902253	0.166054382862064	-3.86795217826791	0.000109753181548516	0.00351045879785268	400.161285237773	256.386862094176
ENSDARG00000018611	lbx1b	16.9355804222544	4.55301983311639	0.882838324089845	5.15725213652261	2.50600252507051e-07	2.31788960825353e-05	1.36243361826579	32.508727226243
ENSDARG00000018840	trpc4apa	3922.1339309416	0.485078118496176	0.119352302109638	4.06425439578517	4.81862479926766e-05	0.00184837948763291	3268.99956964278	4575.26829224043
ENSDARG00000018856	dclk1a	239.572116226466	-0.655011390429087	0.213819080549765	-3.0633907354991	0.00218844107061858	0.0350898051883885	293.048442253476	186.095790199457
ENSDARG00000018944	hoga1	216.00734651594	1.38619424174802	0.242338155519427	5.72008249702511	1.06472344253707e-08	1.43980259957259e-06	119.246818954437	312.767874077443
ENSDARG00000019231	sptan1	14315.7321288865	0.48032062666539	0.163780199985266	2.93271486241073	0.00336012331066957	0.0482800233058278	11954.5110669657	16676.9531908074
ENSDARG00000019233	nln	1090.90476481891	-0.832778574944633	0.222340878922918	-3.74550365627251	0.000180032224972741	0.00519105063261483	1397.12814696939	784.681382668426
ENSDARG00000019294	cbln8	20.58036746505	2.35761682259165	0.693647814352239	3.39886722600474	0.000676655565252035	0.0145300731730402	6.76996400468362	34.3907709254163
ENSDARG00000019316	fer1l6	385.941275517748	-1.07894751991703	0.324025658927636	-3.32982123541638	0.000869017574315757	0.0176328865079112	523.824170656226	248.058380379271
ENSDARG00000019328	plxna4	263.439625766019	0.75169262807162	0.201664228637621	3.72744652410502	0.000193429585304205	0.00546668851800216	196.420246494592	330.459005037445
ENSDARG00000019355	coa7	605.2930360767	-0.692777035341867	0.235167400092865	-2.9458889075114	0.0032202803619225	0.0468057892604327	747.816901172086	462.769170981313
ENSDARG00000019532	fads2	126.551720570413	-1.0509029731642	0.281469275362214	-3.73363299355435	0.000188737459988102	0.00536959330240451	170.611103413279	82.4923377275468
ENSDARG00000019601	col12a1b	441.256621981688	1.13649429606077	0.21760907229432	5.22264207129947	1.76388131433631e-07	1.70529810688279e-05	276.204879502828	606.308364460547
ENSDARG00000019702	aldocb	5380.94300904005	-0.811973757148779	0.232601035492136	-3.49084326056764	0.000481498641273665	0.0113182004149955	6856.41112716021	3905.47489091989
ENSDARG00000019930	tal1	784.074043603224	-0.81104222875076	0.216441562611279	-3.74716491123916	0.000178844513333977	0.00516377279985643	998.951890787648	569.1961964188
ENSDARG00000020077	nol10	490.599507022913	-0.586509826420479	0.176918581425125	-3.31513977613877	0.000915973112214179	0.0184108010494526	588.749570187647	392.449443858178
ENSDARG00000020122	endou2	23.1647404266882	1.75948156962914	0.549648312370432	3.20110428801488	0.00136901972919542	0.0248940217310547	10.4863386414501	35.8431422119263
ENSDARG00000020187	GCA	2478.03892924625	-0.830258013339831	0.190617822704842	-4.35561586822563	1.3269330204695e-05	0.000647288833683822	3171.96264470007	1784.11521379243
ENSDARG00000020364	fbp1b	42.1356155067099	-3.47469474183722	0.60118752520641	-5.7797186337894	7.48256580177239e-09	1.04491830667104e-06	77.3320856975152	6.93914531590453
ENSDARG00000020493	lgi1a	837.921724871436	0.657151945710962	0.131693219618696	4.99002110825203	6.03726949730703e-07	4.84933458945346e-05	650.278663577832	1025.56478616504
ENSDARG00000020647	trpc4apb	1459.84051970319	-0.451769898119162	0.151568369160763	-2.9806344201011	0.00287651963547064	0.0431218153112949	1686.68228684426	1232.99875256211
ENSDARG00000020711	rrm2	52.7056270925944	-3.58056852084959	0.538057061201194	-6.65462602211017	2.84021304924645e-11	6.12969616264644e-09	97.3223964129393	8.08885777224948
ENSDARG00000020759	elf1	911.60885769699	0.476169310724473	0.142112684144327	3.35064609884423	0.000806232673756441	0.016691828786318	762.626060585981	1060.591654808
ENSDARG00000020871	ptprz1b	3579.68362517837	0.607773332517653	0.189235383546975	3.21173197699987	0.00131937403082925	0.0243645164586843	2836.87990787506	4322.48734248168
ENSDARG00000020929	fam49ba	388.457408239106	0.948609443265821	0.190176167255933	4.98805637401039	6.09897735961605e-07	4.88055244440286e-05	265.119593956879	511.795222521333
ENSDARG00000021140	pabpc1b	11467.833640408	0.335950912530871	0.110501768170278	3.04023110302803	0.00236396678468898	0.0369837612290156	10138.6922405109	12796.975040305
ENSDARG00000021147	nipal3	441.555703513711	0.913391071449871	0.180336862379918	5.06491606538888	4.08580332835204e-07	3.5059146150028e-05	306.388662284468	576.722744742954
ENSDARG00000021151	ptpreb	132.337054510031	-0.816468967913517	0.259288177043732	-3.14888622081604	0.0016389399296716	0.028400316737521	168.83561952468	95.8384894953824
ENSDARG00000021208	serpind1	11.8704119305313	-3.81401949454301	1.11161199535697	-3.43107083269482	0.000601203594985566	0.0133944901047566	22.1699308171563	1.57089304390622
ENSDARG00000021480	olfml2bb	652.271882162008	0.666229512995281	0.171780140959078	3.87838494761738	0.000105152236092865	0.00339378047788543	504.078671066892	800.465093257123
ENSDARG00000021789	myoc	7693.49648378816	0.50095791234341	0.131489059930161	3.80988283443115	0.000139032664531793	0.00429894632472691	6370.81986489809	9016.17310267824
ENSDARG00000021833	ahr2	6187.22471974995	0.46845685095677	0.124761118303258	3.75483048988138	0.00017345883078584	0.00508069532434937	5191.59447621064	7182.85496328925
ENSDARG00000021987	plecb	17832.1397731002	0.46773095977223	0.147578015339262	3.16938101313383	0.00152763992509402	0.026930325610197	14966.4687628527	20697.8107833476
ENSDARG00000022160	ttc23	242.999997471987	-0.868661305037303	0.192033968487106	-4.52347734039371	6.08318348805186e-06	0.000334982727849784	314.075159831286	171.924835112689
ENSDARG00000022788	cops7a	1487.06516004344	-0.592370975542964	0.184616159339563	-3.20866265261981	0.0013335385706361	0.0245412447030241	1788.08001455951	1186.05030552737
ENSDARG00000023152	wdr73	266.121090201399	0.720573331926142	0.206999719604034	3.48103530432076	0.000499479651285629	0.0115830900993943	200.887184008579	331.354996394218
ENSDARG00000023188	lcp1	2268.40159181877	0.582259166824565	0.146275748823316	3.98055844190459	6.87535584296703e-05	0.00244424048154465	1816.77301992546	2720.03016371208
ENSDARG00000023203	mhc1lda	100.053473014014	2.30665561707036	0.292852542539911	7.87650876125141	3.36655327178614e-15	1.75438480987762e-12	33.625178604077	166.48176742395
ENSDARG00000023369	mxd	103.622621258054	1.08346288023098	0.269379823931349	4.02206395571443	5.76903873593214e-05	0.00211789143697468	66.505512349209	140.739730166899
ENSDARG00000023508	ankrd49	114.393924162311	-1.35616679435613	0.273543202172974	-4.95777918655263	7.13035365503772e-07	5.46047083130953e-05	164.603334878039	64.1845134465836
ENSDARG00000023694	spon1b	5371.17991419142	0.751617167235397	0.14903536580843	5.04321348935074	4.57778009237661e-07	3.80579180753769e-05	4003.16292372161	6739.19690466123
ENSDARG00000023820	faxdc2	628.600109032211	-0.650932986099468	0.168012959499573	-3.87430224453087	0.000106930634379973	0.00343560892355263	767.980421292736	489.219796771686
ENSDARG00000024026	sdf2	587.887181256786	-0.643389964709501	0.205374590535561	-3.13276322563426	0.0017316907452096	0.0296468785754394	716.656990099235	459.117372414338
ENSDARG00000024032	coch	3829.49325720735	-0.931734121251741	0.213273691582036	-4.36872506093115	1.24973982306069e-05	0.000616673003683941	5024.76730680122	2634.21920761348
ENSDARG00000024278	adh8b	1771.23184059785	0.454683212281239	0.130606591429178	3.48131903073049	0.00049895081592515	0.0115830900993943	1494.59889924188	2047.86478195382
ENSDARG00000024317	trap1	1066.38316492652	-0.575294487346756	0.196401794478221	-2.92917123733588	0.00339867132356899	0.0486702489942192	1276.11054122322	856.655788629823
ENSDARG00000024588	gpc5b	128.365324913987	1.04092873959477	0.300301682701173	3.46627674620986	0.000527719791879905	0.0120462190954124	84.0751580177045	172.655491810269
ENSDARG00000024789	mxc	68.4120160667291	1.30398021327273	0.311930408160359	4.18035619214902	2.91052830270932e-05	0.00122655518176898	39.3810236262914	97.4430085071667
ENSDARG00000024874	dock4b	353.875542673767	0.570030193899092	0.174383296689489	3.26883482948542	0.00107991321191665	0.0208056137834186	284.933945718901	422.817139628633
ENSDARG00000025011	synj1	160.302595712203	1.88330197652946	0.351668649928179	5.35533086874273	8.53999974667531e-08	8.81476495591617e-06	68.604510776861	252.000680647545
ENSDARG00000025285	panx1a	518.051224619654	-0.712216248084164	0.23174345957852	-3.07329600317306	0.00211708378041154	0.0341901829571224	643.184124130277	392.918325109031
ENSDARG00000025465	spon2a	148.0292448486	1.14061992500001	0.271489298985371	4.20134395448666	2.65335107862806e-05	0.00113610218729393	92.5422759452761	203.516213751924
ENSDARG00000025641	gli2a	359.934976512366	0.549853815274805	0.179191810852139	3.06852089199835	0.00215121286173099	0.0346105527136629	292.220476900617	427.649476124116
ENSDARG00000025859	lmf2b	244.14016548434	-0.89509733842024	0.204471646690795	-4.37761104244355	1.19987233434696e-05	0.000600385768048177	317.698899624606	170.581431344074
ENSDARG00000025903	lgals9l1	266.629359120715	0.931371433688006	0.263863070185257	3.52975288673059	0.000415947974214041	0.0101916793773592	183.435440158861	349.82327808257
ENSDARG00000026350	wasb	578.1531056081	0.655747870420874	0.169397015917032	3.87107096822797	0.000108358236845653	0.00347103761385942	448.922821169671	707.383390046528
ENSDARG00000026383	si:dkey-27j5.5	67.4142676961257	-1.39496196008541	0.333079569873242	-4.18807422087245	2.81331518858182e-05	0.00118793067824584	97.7168048284512	37.1117305638003
ENSDARG00000026726	anxa1a	33365.2349856984	0.396375958335841	0.131899039292651	3.00514666718977	0.00265452813399555	0.0403964730134964	28810.4773838828	37919.9925875141
ENSDARG00000026796	grm1a	86.3585765137878	-1.54550291436336	0.339882439761684	-4.54716906071117	5.43723213980134e-06	0.000304261042008415	128.664554529915	44.0525984976608
ENSDARG00000026895	tor1l3	139.135975173993	1.32099937365968	0.340445031128902	3.88021340561001	0.000104364854425142	0.00337628655771726	79.6953409449302	198.576609403055
ENSDARG00000027063	arpc1b	2944.38063846665	0.493478055049399	0.140040891951828	3.52381399583737	0.00042538274998254	0.0103752600869029	2445.61332691622	3443.14795001707
ENSDARG00000027065	slc38a3a	190.131946100724	-0.712810715122069	0.240746014322368	-2.96084118828894	0.00306800093667205	0.0450831554421836	236.059715560558	144.20417664089
ENSDARG00000027070	acbd4	110.488185584964	-2.49592611142476	0.307760485373304	-8.10996287712922	5.0635229273738e-16	3.00520085739635e-13	187.764466285529	33.2119048843981
ENSDARG00000027154	tpd52l2a	6617.8656305388	0.450588224541402	0.140815942946147	3.19983813703342	0.00137504786691964	0.0249548884500375	5592.52864962485	7643.20261145274
ENSDARG00000027355	slc25a4	53141.9630042781	-0.540186347046288	0.162518400090878	-3.32384731048437	0.000887847923962978	0.0179808139747801	62976.0288285933	43307.8971799629
ENSDARG00000027357	cd2bp2	759.331278008425	-0.54531522356775	0.166652117141575	-3.2721769931341	0.00106722742308317	0.0206559521204609	901.20420131825	617.458354698599
ENSDARG00000027397	vangl2	1051.67355433456	0.452233201375272	0.136685583566502	3.30856546517392	0.000937752581804104	0.0187606489160325	888.338824583701	1215.00828408542
ENSDARG00000027589	fzd7b	2379.60596273316	0.625727529435648	0.143544376652998	4.359122551685	1.30584972971089e-05	0.000639926268922086	1871.50569791963	2887.70622754668
ENSDARG00000027599	fam221a	24.0651343271822	-4.61532822434435	0.768488218025992	-6.00572411662952	1.90479845456515e-09	2.97065137082036e-07	46.2561425743078	1.87412608005659
ENSDARG00000027620	bco2l	1101.53408207696	0.592779878398378	0.169764351206837	3.49178066057078	0.000479812083649465	0.0113182004149955	878.564707770956	1324.50345638297
ENSDARG00000027826	pudp	204.394049309541	0.845204466502979	0.193348453546829	4.37140536165846	1.23449357332364e-05	0.000613528152503026	146.266232768364	262.521865850718
ENSDARG00000027828	grin1a	201.836107461012	-1.27374412110081	0.349255581255095	-3.64702581566039	0.00026529327941286	0.00706765113208873	285.583603535163	118.088611386861
ENSDARG00000028053	bmp1b	59.2374744259876	-1.30683492977858	0.397628505781234	-3.28657254391509	0.00101414648415929	0.0199156744306501	84.2426066505664	34.2323422014089
ENSDARG00000028118	dscamb	77.2641496896962	-1.3463811052806	0.350226749063401	-3.84431260285281	0.000120890823883816	0.00380966569779	110.875071297751	43.6532280816414
ENSDARG00000028148	pax2a	23.5290209679486	-2.53354228019538	0.717048365460562	-3.53329343212167	0.000410416674675403	0.010129747828301	40.1121274128465	6.94591452305067
ENSDARG00000028163	prg4b	568.28291796345	0.918916123586574	0.282151072961785	3.25682306978514	0.00112666636423316	0.0215508984227445	393.182339077734	743.383496849166
ENSDARG00000028276	si:ch211-196h16.12	44.8576859420946	-2.49356820054489	0.658720484276938	-3.78547238178273	0.000153416872893753	0.00459734208449921	76.162344527925	13.5530273562643
ENSDARG00000028322	pex14	1902.87424501335	0.45438130590988	0.145110368793086	3.13128076021767	0.00174045683087848	0.0297730989980381	1605.54960862526	2200.19888140144
ENSDARG00000028389	rab44	157.2384242471	1.05791742497539	0.246074149879921	4.29918146823479	1.71430066494594e-05	0.00079625539146163	102.137538308494	212.339310185705
ENSDARG00000028485	cabp5b	7.95579969370993	-3.18016132712735	0.971029429030002	-3.27504113887066	0.00105646587710737	0.0205204090275237	14.3198245160899	1.59177487132995
ENSDARG00000028784	si:dkey-24p1.6	52.8337063187662	-3.12784467755953	0.469769712954115	-6.65825103515144	2.77105189668264e-11	6.04145865556339e-09	94.7808371243501	10.8865755131822
ENSDARG00000029069	tnni2a.4	771.70512219216	-0.487476776933343	0.138982152411763	-3.50747753200061	0.000452376553164146	0.0108600870055114	900.785272960956	642.624971423365
ENSDARG00000029075	pfkfb4b	4095.98029574198	1.25249802566658	0.320542116634555	3.90743668512845	9.32804744013709e-05	0.00308996994737937	2421.6442505583	5770.31634092567
ENSDARG00000029105	ftr51	264.917991625959	1.00172752504714	0.220804788985481	4.53671104530714	5.71383081826194e-06	0.000317095348735025	176.427564036456	353.408419215462
ENSDARG00000029146	lrp1ab	2545.4873655858	0.849938021226687	0.189798466427068	4.47810794906124	7.53075202082329e-06	0.000400440057587181	1816.88714493803	3274.08758623357
ENSDARG00000029168	ppfibp2b	1560.42669460646	0.517705425744566	0.159856890388338	3.23855558860748	0.00120136607165976	0.0226189057399525	1283.69555294179	1837.15783627112
ENSDARG00000029497	tfcp2l1	36.1411186914525	-1.53431967788178	0.408646037090703	-3.7546422542236	0.000173589234614577	0.00508069532434937	53.768025721926	18.514211660979
ENSDARG00000029729	clybl	1160.98660317897	-0.522547878205031	0.158246683236138	-3.30210951357052	0.000959605962621455	0.0190725032533674	1368.89718443647	953.076021921471
ENSDARG00000029795	prxl2b	428.916036527864	0.529200450341932	0.165119793686374	3.20494859233585	0.00135086605281529	0.0247323085556567	351.225928983002	506.606144072726
ENSDARG00000029865	rassf2a	890.971586220771	0.464665581218942	0.129631690348849	3.58450607230755	0.00033771670798056	0.00864150321282952	748.730088369134	1033.21308407241
ENSDARG00000029905	phyhd1	812.269115280127	0.606777332849085	0.160892974309241	3.77131031018696	0.000162392579530739	0.0048123160253173	644.05274889496	980.485481665295
ENSDARG00000029995	tnni2b.2	55317.716688048	-0.586817381415364	0.184915788459913	-3.17343038310965	0.00150649025363963	0.0266674985577998	66415.280881103	44220.152494993
ENSDARG00000030270	tnnt3a	1194.98475731533	0.710267215979939	0.217623176875609	3.26374803537548	0.00109948897612212	0.0210876853355702	906.636545128882	1483.33296950178
ENSDARG00000030357	zgc:66313	57.2827866469524	-1.53965303462694	0.327480849272157	-4.7015055629937	2.58250227059341e-06	0.00016619802263102	85.2883544663299	29.2772188275748
ENSDARG00000030641	letmd1	174.313766608292	-0.748703690183839	0.241379209501911	-3.10177372661381	0.00192364934742102	0.0320098847017115	218.388364418153	130.239168798432
ENSDARG00000030723	cldn11b	938.978148977168	0.716136478654931	0.152723510180617	4.68910436780819	2.74403415590446e-06	0.000174491171949568	710.865686127637	1167.0906118267
ENSDARG00000030832	otofa	176.523433396631	-1.05403737070164	0.237390154196202	-4.44010567443535	8.99147152086512e-06	0.000467425256727018	238.25772401709	114.789142776171
ENSDARG00000031119	baiap2l1b	129.711664350364	-0.85940146703801	0.245713868355058	-3.49757005085351	0.000469517389357202	0.0111711676403185	167.228108022355	92.1952206783732
ENSDARG00000031126	notum1a	276.468744104117	-0.674552451181174	0.216735566417967	-3.11232928831036	0.00185617331484419	0.0312186308491176	340.06821471782	212.869273490415
ENSDARG00000031164	tuba8l2	20106.849508997	-0.54780982921874	0.133439911941104	-4.10529219668944	4.03804138635295e-05	0.00160068260224151	23878.9001804795	16334.7988375144
ENSDARG00000031293	dnajc9	339.34618725314	-1.33259927538191	0.246187747516913	-5.4129390630635	6.19985938523813e-08	6.65659274497477e-06	485.809940854326	192.882433651954
ENSDARG00000031299	dhrs11b	306.296162666018	0.930990587877739	0.182046048382767	5.11403898161115	3.15342236638719e-07	2.79568557179372e-05	210.911262595398	401.681062736638
ENSDARG00000031387	cers4a	53.861010875397	1.56477458261107	0.32973089744132	4.7456110263053	2.07877850458512e-06	0.000140110982741217	27.2689220368852	80.4530997139089
ENSDARG00000031438	kcnj11l	23.7749835478338	1.66453830461547	0.486801192538149	3.41933900353997	0.000627734670173829	0.0138127486744944	11.3815616081966	36.1684054874711
ENSDARG00000031489	ognb	2263.14915866947	0.543113653166424	0.146702540633256	3.70214210893704	0.000213786809986222	0.00594761586219483	1842.14429588632	2684.15402145261
ENSDARG00000031649	cort	43.7042577142054	-2.76014697332167	0.688236456970372	-4.01046318509758	6.05997492088662e-05	0.00221328930187459	76.2179126052403	11.1906028231704
ENSDARG00000031745	mhc2a	14896.9562698841	0.967349938289432	0.119111002534567	8.12141546712866	4.60777715713016e-16	2.81285047826408e-13	10081.6390458042	19712.273493964
ENSDARG00000031885	psmb12	314.84138243296	0.598941388984955	0.200566364535594	2.98625041328235	0.00282421272807469	0.0424944571465097	250.389578179593	379.293186686326
ENSDARG00000031971	poglut2	509.712893817427	-1.31115038033513	0.211120966461641	-6.21042240526761	5.28423645587667e-10	9.48764673245891e-08	726.52633044165	292.899457193204
ENSDARG00000032263	zgc:110224	54.0821117983349	1.48274842274356	0.350276607046432	4.23307863818326	2.30513856956864e-05	0.00100310363667304	28.6343614055043	79.5298621911656
ENSDARG00000032389	tspan12	2008.9546927911	-0.43055225662435	0.136416291513969	-3.15616450092591	0.00159858675114644	0.0278365155052932	2306.39748109729	1711.51190448492
ENSDARG00000032426	coq8ab	1784.76909120778	-0.721223633459486	0.157543386596485	-4.57793658648937	4.69584990277268e-06	0.000268985332500378	2221.74076327257	1347.797419143
ENSDARG00000032876	trit1	267.232141799985	0.809942987756377	0.189288442460631	4.27888241472974	1.87834053615759e-05	0.000863067180549312	194.095909428508	340.368374171462
ENSDARG00000033144	psme2	1796.50094339872	0.461699133375514	0.123974826979851	3.7241361381416	0.000195985152195953	0.00552429915807221	1511.40884826077	2081.59303853667
ENSDARG00000033182	arl4ab	4176.63427657591	0.70166342146827	0.195084812399489	3.59670961997505	0.000322267896552255	0.00831168133508284	3180.39136456525	5172.87718858656
ENSDARG00000033355	zgc:101699	130.708189803215	3.4400033000078	0.3372221867591	10.2009993264922	1.96242778803738e-24	2.46642541877686e-21	21.9368626070409	239.479516999389
ENSDARG00000033706	adora2aa	144.812966320711	-0.918542173010635	0.241629614395387	-3.80144700106003	0.0001438535117416	0.00441535065288525	189.556293260212	100.06963938121
ENSDARG00000033871	derl3	1104.30120085848	-0.524890048692369	0.151580551798683	-3.46277964068561	0.000534626045789509	0.0121648776297536	1303.06419498578	905.538206731173
ENSDARG00000033950	lamb2l	287.145993971517	0.590046644477486	0.192705395411253	3.06191034879053	0.00219929311910879	0.0351985743691973	229.38556554583	344.906422397204
ENSDARG00000034076	lrp11	25.406374959892	-2.36410584480433	0.60385327239923	-3.91503358988396	9.03916228016551e-05	0.00302239031733985	42.5517909389546	8.26095898082946
ENSDARG00000034105	mtus1b	721.665193423803	0.755367366343762	0.146178105267253	5.16744532269553	2.3731535960532e-07	2.21418339446606e-05	536.876741605887	906.453645241718
ENSDARG00000034229	kcnip3a	761.922141556061	0.798853523183586	0.168365988160407	4.74474406566306	2.08770124578815e-06	0.000140269889363237	556.442028864021	967.402254248101
ENSDARG00000034268	slit3	685.932919780167	0.869657469761149	0.231089689443179	3.7632897939178	0.000167692687745329	0.00494878724636285	485.404386319748	886.461453240586
ENSDARG00000034309	cox10	521.540589860598	-0.525250317741598	0.161468500251242	-3.25295842176225	0.00114210207372925	0.0217682006309537	615.261851139732	427.819328581463
ENSDARG00000034409	pik3r3b	497.581884228604	1.61889067224427	0.271239129228093	5.96849973988414	2.39445027849827e-09	3.57761011541217e-07	244.13901370614	751.024754751069
ENSDARG00000034568	fitm2	1074.9596397269	0.970819778964355	0.179572433625786	5.40628513721355	6.43453331746663e-08	6.83981287865632e-06	726.154503388487	1423.76477606532
ENSDARG00000034670	ube2e2	994.29457261491	0.471107781223172	0.161146075415938	2.92348280904256	0.00346139338155302	0.0493040873268412	833.521037771243	1155.06810745858
ENSDARG00000034808	kcnip1b	864.354801575042	-0.864779167797575	0.198624949052645	-4.35382952606002	1.33779753208489e-05	0.000649622319784676	1115.82774167636	612.881861473726
ENSDARG00000034896	ldb2b	53.2432911190586	1.36441764001221	0.355296254982593	3.8402252229736	0.000122921487117482	0.00385659397026744	29.7631496808391	76.7234325572782
ENSDARG00000034956	myclb	482.811981712965	0.915074649145873	0.215167134988594	4.25285510816688	2.11062146998482e-05	0.000935592081487464	334.337857179393	631.286106246537
ENSDARG00000035005	bag2	260.421530148151	-0.660122944359621	0.220037455406467	-3.00004807427081	0.00269936997822516	0.0409040701806799	318.84792424404	201.995136052262
ENSDARG00000035080	hsf2bp	42.1963559274841	-1.54835727697643	0.498993056678157	-3.10296357084402	0.00191593222756824	0.0319063195434319	62.8539533813222	21.5387584736461
ENSDARG00000035185	fzd9a	64.5748201541441	-4.35718585418959	0.496738363362117	-8.77159119480619	1.76158950343282e-18	1.25460404434485e-15	123.161383549697	5.98825675859131
ENSDARG00000035327	ckma	341855.045277193	-0.410881436409941	0.138943094798044	-2.95719220165034	0.00310454533172965	0.0454326818888601	390208.82598191	293501.264572475
ENSDARG00000035398	enc1	637.122261219623	0.551570633431212	0.177882157656673	3.10076424019877	0.00193021906825197	0.0320360683183588	516.923831121436	757.32069131781
ENSDARG00000035514	adam28	191.301020403682	0.786440357365515	0.246103228753759	3.19557106726298	0.00139554409594327	0.0252243242842469	140.615125625353	241.986915182012
ENSDARG00000035519	histh1l	1784.55276307803	-0.757389756180421	0.253909238161581	-2.98291531912847	0.00285516978735061	0.0428998295896857	2242.55184598726	1326.5536801688
ENSDARG00000035559	tp53	1283.34455330158	-0.493703027438131	0.151615584738231	-3.25628152468974	0.00112881765640993	0.021572735283412	1500.91613443389	1065.77297216927
ENSDARG00000035796	cdh31	34.6946732686718	-2.2592651926043	0.47661158069219	-4.74026499591793	2.13438881459551e-06	0.000142420653092488	57.4416324667016	11.9477140706421
ENSDARG00000035808	clcn4	651.956797928671	-0.57337311942057	0.153559214800612	-3.73388936746689	0.000188545341048	0.00536959330240451	779.80186164431	524.111734213031
ENSDARG00000035852	cart3	94.8860429897997	1.10760610672301	0.345449708653238	3.20627309555736	0.00134466306163011	0.0246610051285742	60.0547427989082	129.717343180691
ENSDARG00000035909	mfsd2ab	1441.9006807529	0.727916692139209	0.143948584616518	5.05678255940058	4.26388928364499e-07	3.61516898549043e-05	1085.60226879896	1798.19909270684
ENSDARG00000035942	hrh3	611.588359177915	0.948917876707791	0.185121883497472	5.12590871905616	2.96106050630675e-07	2.64711375639122e-05	417.152233673339	806.024484682492
ENSDARG00000035944	sync	7873.47811179001	0.529811736435738	0.16719213017382	3.168879634974	0.00153027754210737	0.026954583647705	6443.82653743295	9303.12968614707
ENSDARG00000035949	tmem106bb	314.579600205198	0.830830261348254	0.249335053488612	3.33218394174248	0.000861672830998867	0.0175672726212994	226.535950861555	402.623249548841
ENSDARG00000035958	tnni2b.1	40024.7649853362	0.563716207843097	0.151007670245088	3.73303029527027	0.000189189829003275	0.00537530570011166	32303.2491773739	47746.2807932985
ENSDARG00000036045	penkb	22.0224901921998	-1.87612558761993	0.563275889012004	-3.3307400941849	0.000866154325928047	0.0176082334231957	34.6190479149769	9.42593246942266
ENSDARG00000036106	rgs18	250.202599803192	0.705189802387198	0.222378757268471	3.1711203491251	0.00151852216835018	0.0268360170793796	190.31108286029	310.094116746094
ENSDARG00000036279	lamc1	9277.67692803761	0.520679691025001	0.127950235045027	4.06939221988744	4.7135938608593e-05	0.00181460624200216	7621.61228471753	10933.7415713577
ENSDARG00000036295	golga7ba	226.439502423386	0.661160518283084	0.213590145586047	3.09546358737196	0.00196505498931375	0.032471279893022	175.561097566396	277.317907280376
ENSDARG00000036375	cyfip2	314.165108305744	1.18996469635256	0.191346155848632	6.21891091083064	5.00617430509642e-10	9.14204446176839e-08	191.623729561442	436.706487050046
ENSDARG00000036420	si:dkey-33c9.6	117.086363852591	1.07997757605778	0.272744464273955	3.95966817853731	7.50539744194276e-05	0.00264185044060213	75.2602892596819	158.9124384455
ENSDARG00000036548	s1pr2	887.02860698979	0.57347763040893	0.173387347194683	3.30749411469464	0.000941346898272517	0.0187966011619967	713.189245940288	1060.86796803929
ENSDARG00000036588	mhc1zba	23076.4847368608	0.501485631833518	0.117259154936474	4.27672902900591	1.8965942382998e-05	0.000867722323244401	19105.770369653	27047.1991040686
ENSDARG00000036628	cd74b	16510.5749166481	0.793453823061236	0.130016065092193	6.10273678486276	1.04267475480695e-09	1.72696037296166e-07	12081.3665107563	20939.7833225399
ENSDARG00000036645	rcbtb1	515.981727702309	-0.781849786288864	0.179216649988635	-4.36259569821467	1.28528334406834e-05	0.00063129572251412	652.576038757126	379.387416647492
ENSDARG00000036700	si:ch211-114n24.6	1143.81063096228	-2.0109258495731	0.179715778106076	-11.1894785798171	4.59125573353906e-29	8.17473083356629e-26	1832.69827425769	454.922987666876
ENSDARG00000036778	hbs1l	1061.76864398712	-0.441212704563033	0.134193215899008	-3.28789128129311	0.00100940811716539	0.0198591287581545	1222.85125261494	900.686035359303
ENSDARG00000036878	sh3bgrl2	115.537107805529	-1.47156159244237	0.290307779199045	-5.0689705818507	3.99973036805824e-07	3.44589673564243e-05	169.785499971085	61.2887156399733
ENSDARG00000036942	gpd1c	222.47606994301	0.691524438126329	0.223440161942962	3.09489767691296	0.00196880805512302	0.0324852156276236	169.993381240213	274.958758645808
ENSDARG00000037101	mtmr7a	83.377542444286	1.05058189757102	0.337789248692766	3.11016973345583	0.00186979865039891	0.0313580203802379	54.2382421237986	112.516842764773
ENSDARG00000037116	cxcl12a	12146.6311583398	0.530720702750221	0.141129220734388	3.76053024305337	0.000169553573417125	0.00498991962758995	9937.47140984432	14355.7909068353
ENSDARG00000037192	zgc:113364	43.2475220201388	-1.7645887834614	0.476701698575674	-3.70166246257098	0.000214191439908202	0.00595112393378237	66.7463101310078	19.7487339092697
ENSDARG00000037495	rtn4rl2b	1927.86798089191	-0.839271868457946	0.244596486034115	-3.43125071854421	0.000600805036486182	0.0133944901047566	2473.15505358223	1382.58090820158
ENSDARG00000037551	pm20d1.1	139.4507892572	-5.29781101547626	0.466453162998517	-11.3576483894335	6.79491276024518e-30	1.41621877640017e-26	272.058924716497	6.84265379790268
ENSDARG00000037598	prf1.5	263.774850328871	0.848781310112763	0.180684411691018	4.69759013613324	2.63249022350706e-06	0.000168906264610966	188.497031147617	339.052669510126
ENSDARG00000037758	tlr2	11.7352900920971	3.63465586221213	0.932231644193856	3.8988762984496	9.66401265828364e-05	0.00318152996081492	1.76604957340928	21.704530610785
ENSDARG00000037852	zgc:101663	312.163041604825	-0.50704107803794	0.168844468904532	-3.00300673944274	0.00267326511384411	0.0406237428324277	366.470660452598	257.855422757052
ENSDARG00000037861	slc2a3b	671.1472676601	0.597264690072133	0.182694913625689	3.26919167161834	0.00107855213210771	0.0207981451756438	534.183236375159	808.111298945041
ENSDARG00000037879	lfng	2472.47910451164	-0.392762678084592	0.131329101025287	-2.99067514372893	0.00278361448192621	0.0420019117378781	2806.81993964678	2138.1382693765
ENSDARG00000038010	rac2	943.144618054815	0.491393625295965	0.146977516451815	3.34332513678759	0.000827808468977657	0.0170723511082786	783.907103639415	1102.38213247022
ENSDARG00000038011	cyth4a	131.516002002792	0.89367296847958	0.238171599770782	3.75222305824732	0.000175273406548733	0.00511597213704949	92.0963758691445	170.93562813644
ENSDARG00000038068	ddx5	23549.5194429516	-0.591307492337299	0.187314758550004	-3.15675869277245	0.00159533307293351	0.0278025174847449	28308.889251115	18790.1496347881
ENSDARG00000038424	c4b	6302.36078688871	0.729308038005068	0.15958595058088	4.57000152801951	4.87720658696271e-06	0.00027640953829455	4742.64647495178	7862.07509882563
ENSDARG00000038465	stmn3	17.6923402069665	-1.96310499960335	0.594860819300168	-3.30010808564073	0.000966475981234366	0.0191911949954028	28.2117167512954	7.17296366263758
ENSDARG00000038587	CU929150.1	35.6647841762366	1.97780021019583	0.598594647986787	3.30407265893145	0.00095291131651297	0.0189747466809097	14.4987456724895	56.8308226799837
ENSDARG00000038615	pip4p1a	168.378778298957	-1.04808576149865	0.238187047459709	-4.40026345964905	1.08119527607906e-05	0.000547412755182589	226.949551609764	109.808004988151
ENSDARG00000038667	fggy	280.054414358268	-1.27772834298669	0.179419119391476	-7.12147260180671	1.0677996323127e-12	3.16869540888794e-10	396.603515378964	163.505313337571
ENSDARG00000038822	mrc1b	3154.42500563501	0.834299284707152	0.189902604027273	4.39330091854524	1.11642424903291e-05	0.000562583030774461	2266.76498138103	4042.08502988899
ENSDARG00000038881	acaa2	4947.40876646984	-1.21908043137547	0.157732561942665	-7.72878102251709	1.0858126353479e-14	5.04336364496591e-12	6921.38958576945	2973.42794717023
ENSDARG00000038941	ppp1r1c	793.756544043489	0.724265294892863	0.152103318105299	4.76166663498731	1.92000664325104e-06	0.000131906308487787	598.413244430384	989.099843656595
ENSDARG00000038980	txndc12	1215.44328963578	-0.822727305859393	0.246698485866988	-3.33495077186239	0.000853145010705093	0.0174600539259818	1552.73247807357	878.154101197978
ENSDARG00000039069	slx4ip	61.0405084399594	2.94922137353722	0.406020187175947	7.26373088503404	3.76556826330236e-13	1.2008228584137e-10	14.0737391076156	108.007277772303
ENSDARG00000039093	got1	20790.7962357245	-0.455182751113933	0.149723105121983	-3.04016371249504	0.00236449582696037	0.0369837612290156	24043.541827008	17538.050644441
ENSDARG00000039145	plaub	2777.25942012822	0.493157089495079	0.1478940774215	3.33452899597578	0.000854439916275971	0.0174698212929688	2306.88612947084	3247.6327107856
ENSDARG00000039265	arhgap4a	167.422070343968	0.657166342164327	0.212591724369816	3.09121318862415	0.00199340456283227	0.0327623706842111	130.006161343796	204.837979344141
ENSDARG00000039356	zgc:194209	252.472651053157	-0.710861231760576	0.20211738103257	-3.51707125893356	0.000436336624977796	0.0105457486875492	313.353623773667	191.591678332647
ENSDARG00000039374	apool	825.521738057581	-0.552415232842033	0.143727281292902	-3.84349601462415	0.000121293970015326	0.00381674074130701	981.785047264353	669.25842885081
ENSDARG00000039392	wnk1b	2489.236042471	-0.716382031604064	0.197409698803124	-3.62891000770185	0.000284620430159478	0.00747995093577786	3094.74762385187	1883.72446109013
ENSDARG00000039422	fuom	118.67026938762	1.39881882618943	0.282670460124484	4.94858509648799	7.4754906470199e-07	5.66387706256125e-05	65.1893627992302	172.15117597601
ENSDARG00000039501	ugt2a6	15.3116036778076	-3.14311959681565	0.790036800258185	-3.9784470746027	6.93668476326163e-05	0.00246194695434964	27.563800165527	3.05940719008818
ENSDARG00000039682	si:ch211-121a2.2	29.2178044329463	-2.63262093820331	0.678508808894838	-3.88000996256975	0.000104452186401344	0.00337628655771726	50.3320642673802	8.1035445985124
ENSDARG00000039832	gsta.2	155.590760140805	1.63701952257438	0.225320064634347	7.26530735392326	3.72191017061425e-13	1.2008228584137e-10	75.7126179006501	235.468902380961
ENSDARG00000040024	gpd1l	284.775961180227	-0.729670314627034	0.194596922537417	-3.74964981518006	0.000177081679923389	0.00513035516743347	355.199621448753	214.352300911702
ENSDARG00000040039	pttg1ipb	2181.05929609638	0.658972211541072	0.165981609638246	3.9701519522391	7.18268091530899e-05	0.00254081391451145	1691.26942145034	2670.84917074242
ENSDARG00000040178	havcr1	376.231629552257	0.584587903645455	0.185150702232557	3.15736260568533	0.00159203241172132	0.0277903304810766	300.81384689882	451.649412205694
ENSDARG00000040249	tlr18	146.288514028713	-2.62542371219921	0.349041251803899	-7.52181496780285	5.40210021070496e-14	2.21963986734466e-11	251.856803056465	40.7202250009607
ENSDARG00000040280	zgc:110182	459.782384825131	-0.753921649906968	0.199410940612963	-3.780743662256	0.000156360603317182	0.004665922696194	577.15189080812	342.412878842143
ENSDARG00000040334	mat2aa	1966.2592593775	-0.462476761116548	0.12523048966801	-3.69300449389432	0.000221620105209197	0.00610985182954801	2278.60054608429	1653.91797267071
ENSDARG00000040466	vil1	151.498251630366	0.884805511704804	0.274438571403002	3.22405668846564	0.00126388377282986	0.0235167552878847	106.540974487918	196.455528772814
ENSDARG00000040503	sb:cb81	637.775291069688	0.469215570975474	0.143639110899151	3.26662820479939	0.00108836514609844	0.020940887782669	534.987582621368	740.562999518007
ENSDARG00000040526	s1pr5a	988.307524328838	-0.663357471393683	0.188626352946215	-3.51678045528895	0.000436814920363241	0.0105457486875492	1211.35835822692	765.256690430761
ENSDARG00000040528	lgals3bpb	1335.10722377356	1.14913754919229	0.303642749365171	3.78450515151377	0.000154014717615879	0.00460879335655585	830.001531767807	1840.21291577932
ENSDARG00000040559	rad1	866.027439751627	1.03249424943932	0.150729250214442	6.84999260575103	7.38538058220687e-12	1.81374760367163e-09	568.731790654913	1163.32308884834
ENSDARG00000040608	gcnt7	101.455962310962	-0.995684100739639	0.282165740967772	-3.52872073457481	0.000417573537341901	0.0102197894603059	135.032030190146	67.8798944317786
ENSDARG00000040614	sestd1	4801.72298604696	1.35960699488653	0.18900379199608	7.1935434761792	6.31310375822943e-13	1.89979964645535e-10	2692.63569968047	6910.81027241344
ENSDARG00000040684	plcd4b	82.6589111145349	1.5195215011369	0.271115795056414	5.60469559075567	2.08621288273315e-08	2.60666809663605e-06	42.7568131989447	122.561009030125
ENSDARG00000040707	chchd4b	255.29039324763	-0.954711695656273	0.305803311374976	-3.12197958669455	0.00179639394046317	0.0304617086761397	336.747086189771	173.833700305488
ENSDARG00000040712	adprh	1993.99693504647	0.519512199160479	0.12600881616036	4.12282421969066	3.7425529554388e-05	0.00150307117379522	1638.61206939777	2349.38180069518
ENSDARG00000040812	ncf4	54.4180344455417	2.63620944973674	0.392936376143771	6.7089982241099	1.95965053364183e-11	4.45424396827567e-09	14.9178074435296	93.9182614475538
ENSDARG00000040838	dcun1d2a	2390.79084647896	-0.773837554533599	0.17540000413441	-4.41184456267517	1.02493685396355e-05	0.000523894756502036	3016.85982245549	1764.72187050244
ENSDARG00000040864	si:dkey-286j15.1	253.108916697998	0.836187882111659	0.208811317870198	4.00451417404229	6.21450651343169e-05	0.00225561998087636	181.931525597578	324.286307798419
ENSDARG00000040985	itgbl1	1805.87841816492	0.721457768653202	0.151572551180639	4.75981807414058	1.93767536285944e-06	0.000132566726910515	1363.73599922565	2248.0208371042
ENSDARG00000041062	calb2a	74.4395195978499	-2.11011277601431	0.607956600660156	-3.47082797312015	0.00051885628445593	0.0119075009384376	120.77904978876	28.0999894069402
ENSDARG00000041073	si:dkey-12e7.4	50.9821886360142	-2.60931699521246	0.44824427492025	-5.82119424877585	5.84286137959168e-09	8.32257174909039e-07	87.522178496604	14.4421987754245
ENSDARG00000041171	crygs2	33.411659846083	-7.61317155618298	1.42058724617866	-5.35917211467453	8.3604178372216e-08	8.6712955101979e-06	66.4856664142996	0.337653277866361
ENSDARG00000041340	mrpl51	341.487158412143	-0.738540217201827	0.216160521385184	-3.41662858911131	0.00063401713335067	0.013922312508911	427.028282735551	255.946034088734
ENSDARG00000041358	lgi3	831.972133519091	-1.34928940305368	0.218449922393396	-6.17665315817235	6.54746924099185e-10	1.11914582242425e-07	1194.82731762832	469.116949409865
ENSDARG00000041407	rmdn3	322.329907347466	-0.721381009418646	0.215595835410809	-3.34598768127447	0.000819900381812531	0.0169419647560992	401.207356755854	243.452457939079
ENSDARG00000041586	dhx40	385.242980660161	-0.963815870875474	0.176267415485749	-5.46791854988876	4.55351023048842e-08	5.14763489865691e-06	509.350985511021	261.134975809301
ENSDARG00000041720	arpc5la	743.261186702862	-0.656214923007532	0.216168687383332	-3.03566132056798	0.00240008791769168	0.0372405798470592	909.297887940856	577.224485464868
ENSDARG00000041735	tmem237a	280.173744059441	0.741149872348261	0.194259080779739	3.81526500266217	0.000136036863562106	0.00421852485757324	209.859730054486	350.487758064395
ENSDARG00000041873	si:dkey-221h15.4	290.694635869559	1.50527238666598	0.213959900580289	7.03530139331471	1.98830743793303e-12	5.66429022918362e-10	151.403334765627	429.985936973491
ENSDARG00000041917	ccl38a.4	166.527350459249	1.95484895747422	0.374736002662869	5.21660300473691	1.8223425511832e-07	1.74601663446549e-05	68.5195254707548	264.535175447742
ENSDARG00000041923	ccl38.6	901.994521387074	1.22642710089557	0.164507823199204	7.45512934914035	8.97797060233197e-14	3.42541642659687e-11	540.453660180514	1263.53538259363
ENSDARG00000042027	prrx1b	190.550181849973	0.64151438775324	0.204121443290183	3.1428074258776	0.00167335890363537	0.0288098197704056	148.972071305831	232.128292394116
ENSDARG00000042069	pebp1	3769.60150674267	-0.539339182182105	0.146120569910438	-3.69105583500449	0.000223325103220572	0.00613311588099066	4466.0765448243	3073.12646866105
ENSDARG00000042094	eef2a.1	370.26076119206	0.810106083163826	0.237920399908005	3.40494587045526	0.000661771698743698	0.014383941114301	269.247700964716	471.273821419404
ENSDARG00000042112	dio1	680.531552732132	-0.647794223148704	0.217345964554383	-2.98047504344907	0.0028780168788686	0.0431218153112949	830.775787518919	530.287317945345
ENSDARG00000042124	si:dkey-4e7.3	281.949415204086	-0.867983997362621	0.220669164857741	-3.93341769305279	8.37465238464632e-05	0.0028589423761263	364.240152547525	199.658677860647
ENSDARG00000042296	dlx5a	35.8228394443973	-1.5263398368543	0.476023978432763	-3.20643477221367	0.00134390769022639	0.0246610051285742	53.2538871624314	18.3917917263632
ENSDARG00000042332	plin2	40.478291827147	2.28022141972712	0.442722756732569	5.15044999393269	2.59862212917023e-07	2.36264512390856e-05	13.9673631917789	66.989220462515
ENSDARG00000042368	kif26aa	291.616481589274	-0.715957297788003	0.183248425112545	-3.90703111008067	9.34371271541311e-05	0.00309036789284081	362.627660228426	220.605302950122
ENSDARG00000042418	galnt17	140.696209962481	0.817166481469082	0.257552451915525	3.172815771667	0.00150968288043745	0.0267018910789955	102.068012145754	179.324407779208
ENSDARG00000042548	tpd52l1	908.232884939508	-0.71588608861528	0.136480064192487	-5.24535281288859	1.55983543653088e-07	1.52878183196875e-05	1128.99218327999	687.473586599021
ENSDARG00000042683	si:dkey-15j16.3	151.802980831074	0.854617545182096	0.228559567959029	3.73914578511669	0.000184646626916805	0.00528532430425239	108.106135162382	195.499826499766
ENSDARG00000042759	cnstb	198.079666110229	1.17642465365418	0.236931532868661	4.96525151975578	6.86120893298424e-07	5.31147065442541e-05	121.760315400485	274.399016819973
ENSDARG00000042807	slc16a4	71.4458141778544	-1.83045566665032	0.394262493268302	-4.64273345272197	3.43829798577432e-06	0.000211099640126593	111.49372096089	31.3979073948188
ENSDARG00000042823	spcs2	1004.16088937031	-0.492730423556629	0.14778717269765	-3.33405406276145	0.000855900203191326	0.01748294812752	1173.80484017036	834.516938570266
ENSDARG00000042872	zdhhc8a	171.374863039934	1.2580310522659	0.320250843973086	3.92826771869998	8.55599345560212e-05	0.00289802006552321	101.159128140961	241.590597938907
ENSDARG00000042937	si:dkey-256e7.5	188.327159312012	-1.44121686259177	0.282698945853823	-5.09806238661034	3.43147737735977e-07	3.00479285428971e-05	275.233491925363	101.420826698661
ENSDARG00000043002	vmo1a	13662.0855171107	0.773110685433139	0.241953493653316	3.19528630795839	0.00139692187208501	0.0252243242842469	10086.748949658	17237.4220845634
ENSDARG00000043035	capn3b	422.172877241842	0.923416747228573	0.176521823908532	5.23117610492772	1.68434951081219e-07	1.64327907068554e-05	291.499814953667	552.845939530016
ENSDARG00000043396	fndc4a	25.0688871129223	-2.98980554543641	0.900294079393938	-3.32092103443477	0.000897209183572023	0.0181531926289771	44.5645030536537	5.57327117219084
ENSDARG00000043403	paox1	591.723487245287	0.688729555260004	0.149608398826614	4.60354873564415	4.15351942597983e-06	0.000245149436617362	452.917473853552	730.529500637021
ENSDARG00000043436	si:dkey-5n18.1	1318.42869340089	0.999335362461983	0.238611881509965	4.18812070940503	2.81273910106044e-05	0.00118793067824584	878.981951842106	1757.87543495967
ENSDARG00000043465	atp6v1b2	906.863568404787	-0.549674686042797	0.153454254907197	-3.58201006792036	0.000340960649177673	0.00870366216287953	1077.41836968334	736.308767126231
ENSDARG00000043475	TAGAP	787.192187759804	0.677419433125498	0.179172725220283	3.78081782421208	0.000156314028326678	0.004665922696194	605.877298834894	968.507076684713
ENSDARG00000043479	opn8c	29.6963543034225	1.71606479756697	0.438320886192573	3.9150878993547	9.03712782684357e-05	0.00302239031733985	13.8335851655052	45.5591234413399
ENSDARG00000043608	eif4ebp1	1237.99998755315	-0.856624494521778	0.138821523828684	-6.17068932033132	6.79929074033705e-10	1.15296544411144e-07	1595.13252582364	880.86744928267
ENSDARG00000043701	gpd1a	2694.62576133371	0.591142848373514	0.169656396052647	3.48435344689316	0.000493327547297837	0.0115196025962466	2150.11772824208	3239.13379442534
ENSDARG00000043781	psmb10	555.493764318443	0.712915394093615	0.203284439817637	3.50698457163351	0.000453215425048914	0.0108651088836621	421.012637887413	689.974890749473
ENSDARG00000043796	ms4a17a.7	170.353327100402	1.02400126680291	0.219339509388507	4.66856732586713	3.03307385660718e-06	0.00018948729830488	112.362842824046	228.343811376759
ENSDARG00000043820	nme2a	217.247256302155	-0.880895086518322	0.284086604587003	-3.10079768737756	0.00193000106497907	0.0320360683183588	281.601781326015	152.892731278294
ENSDARG00000043847	tmem244	20.0451673420945	-1.80056983469845	0.561334044859334	-3.20766191038645	0.00133818711281209	0.0245844418334851	31.1190746999254	8.97125998426351
ENSDARG00000044002	cyp2x7	41.0903090223485	-8.87811215390487	1.23078279182382	-7.2133866453795	5.45771589963493e-13	1.66585082730857e-10	82.1806180446969	0
ENSDARG00000044094	gfpt2	751.762188648629	0.678083689978375	0.175382179395408	3.86632035430236	0.000110489783526352	0.00352873649450529	578.097474329372	925.426902967886
ENSDARG00000044125	txn	518.467511206227	0.976599756908145	0.253255944815258	3.85617702921265	0.0001151740938079	0.00366498345455797	349.407193500932	687.527828911521
ENSDARG00000044254	anxa3b	3301.00229771724	0.397040501239672	0.122599731837892	3.23851035632492	0.00120155658592371	0.0226189057399525	2849.41077868539	3752.59381674908
ENSDARG00000044318	itgb7	61.2162180641269	1.4809028106273	0.329194217387064	4.49856872451094	6.84124817003451e-06	0.000370050907344196	32.2579544576085	90.1744816706454
ENSDARG00000044511	etv5b	440.781381668172	-0.627916205133866	0.186879945410116	-3.35999779835058	0.000779430936490322	0.0162471428185875	535.232513764211	346.330249572132
ENSDARG00000044528	slc15a1b	25.4578353282015	-2.29981841733642	0.504137796930883	-4.5618845310496	5.06965267868643e-06	0.000285799997711911	42.2747205368743	8.64095011952861
ENSDARG00000044601	rtn4a	9456.14093564149	-0.625699339507626	0.204475913746187	-3.06001488412125	0.00221325991968646	0.0353426841883565	11474.9071392487	7437.3747320343
ENSDARG00000044612	c1qb	661.844004481243	0.577462240233039	0.19438266226011	2.97074972386332	0.00297073770429305	0.043925800546661	530.996259390158	792.691749572327
ENSDARG00000044625	pcf11	2092.89668345511	0.463257719861722	0.133238552696794	3.47690447310652	0.000507238505934994	0.011701662251945	1759.62335319886	2426.17001371137
ENSDARG00000044694	fybb	356.076598180238	0.700186129989573	0.183342623441513	3.81900355109153	0.000133991834090273	0.00416114756856507	271.502125023817	440.651071336659
ENSDARG00000044695	ccdc80l2	35.4960795672959	2.88951521858101	0.500421032740548	5.77416820943081	7.73341520618832e-09	1.07293603438584e-06	8.52413731789518	62.4680218166966
ENSDARG00000044753	idh3b	9820.21216442855	-0.562377797513203	0.185125813566373	-3.03781405023549	0.00238300952159511	0.037114998293573	11710.1375176625	7930.28681119456
ENSDARG00000044754	gnrh2	169.430877755911	0.994361719250714	0.321485785874238	3.09301923426157	0.00198131293278157	0.0326547233369219	113.346123554125	225.515631957697
ENSDARG00000044769	kctd13	133.627928174721	-0.89003060318868	0.248047717375495	-3.58814268724493	0.000333042019754835	0.00853210526868321	173.685022487108	93.5708338623344
ENSDARG00000044902	atp2b4	3229.80729785933	0.409712936274154	0.126169571551692	3.24731970819363	0.00116497446527368	0.0221645987756343	2774.49236836677	3685.12222735189
ENSDARG00000045023	lhfpl5a	7.08223120809813	-4.43024156981577	1.28547560974779	-3.44638321895891	0.000568144062258945	0.0127376348732682	13.5512271367494	0.613235279446864
ENSDARG00000045123	oplah	827.575105518277	-0.509628693925711	0.167481787008677	-3.04289023318881	0.00234317787262969	0.0367593451091311	972.421401867765	682.728809168789
ENSDARG00000045132	vdac1	8383.42316094507	-0.670468427379363	0.14126631924477	-4.74613079015426	2.0734466805419e-06	0.000140110982741217	10297.0457295938	6469.80059229633
ENSDARG00000045141	aqp8a.1	6668.27899251538	-0.67147588593658	0.190506670778763	-3.52468437557428	0.000423987641131021	0.0103530513604633	8192.45459979783	5144.10338523294
ENSDARG00000045144	zgc:163057	677.878144512453	-1.89095465609092	0.295841308578015	-6.39178708740826	1.63958094896891e-10	3.15597176177206e-08	1067.86064459931	287.895644425593
ENSDARG00000045305	pde7a	2258.79498762491	-0.570193067842596	0.17710032064701	-3.2196049434551	0.00128367365736715	0.0238005864688831	2699.61125529384	1817.97871995597
ENSDARG00000045367	tuba1b	1592.05251812303	0.593994003959762	0.155124598561215	3.8291412804228	0.000128591172918802	0.00402856158443274	1268.76532239466	1915.33971385139
ENSDARG00000045411	acad11	824.928015182556	-0.428409389825313	0.139421531387857	-3.07276347893152	0.00212086513110832	0.0341995504839701	946.50956261102	703.346467754091
ENSDARG00000045522	acot15	345.95591146533	-1.866961529019	0.220514765103944	-8.4663787848354	2.53140012705699e-17	1.69018422233436e-14	543.122689016816	148.789133913845
ENSDARG00000045567	phpt1	623.094320872246	-0.569925918103971	0.153407704774234	-3.71510621935656	0.000203118352977371	0.00569531066891668	744.466081527387	501.722560217106
ENSDARG00000045586	zgc:172145	1426.04210340112	-0.686821150843237	0.198760009666504	-3.45552987241066	0.000549212329746731	0.0124174292458927	1759.10387370281	1092.98033309942
ENSDARG00000045592	tnni2a.1	115.896367454224	1.4062515233124	0.326463530853139	4.30753021520497	1.65087550010846e-05	0.000770144234395577	63.6802139906746	168.112520917773
ENSDARG00000045681	irf5	212.042190709522	0.591292716104364	0.197451584823072	2.9946212720156	0.00274785797165759	0.0415798395343032	169.160692066024	254.92368935302
ENSDARG00000045708	adm2a	78.9403839876994	-1.65201675551363	0.4859113146616	-3.39983183281939	0.00067427308750247	0.0144934796655712	119.838236407871	38.0425315675276
ENSDARG00000045749	ppfibp1a	446.774654178958	-0.728154142915009	0.168406108869493	-4.32379886812358	1.533651296373e-05	0.00072176197353096	557.171241183444	336.378067174472
ENSDARG00000045750	syt10	42.2135824658339	-2.87534657039696	0.441406412546226	-6.51405708813947	7.3147675959009e-11	1.47440872126433e-08	74.305618285074	10.1215466465938
ENSDARG00000045758	cracr2ab	95.760603347345	0.941310310633891	0.249507706170441	3.77267029175793	0.00016150965832817	0.00479279911088844	65.5413270250684	125.979879669622
ENSDARG00000045789	srgap1b	158.197770774171	2.42989126116974	0.255733136670622	9.50166760868137	2.06555577115974e-21	1.83886102527496e-18	49.4310565754854	266.964484972857
ENSDARG00000045811	lrtm2b	7.45363094466259	-4.51628479887784	1.30922251432157	-3.44959298322039	0.000561432343120748	0.0126269088874925	14.3007958170244	0.60646607230073
ENSDARG00000045836	mapk11	272.017961397157	0.874081700451775	0.230653644530896	3.78958547231927	0.000150898884445138	0.00454099375359834	191.832161308446	352.203761485869
ENSDARG00000045887	mmp30	97.8458338392995	-1.62432098966669	0.286830471975246	-5.66300009368206	1.48749078487107e-08	1.91456193431057e-06	147.808218055248	47.8834496233508
ENSDARG00000045898	si:ch211-152c2.3	261.57674158865	-0.643146189156943	0.210499062797501	-3.05533991747815	0.00224805576574286	0.0356849624746374	318.762698834906	204.390784342394
ENSDARG00000045909	dynlt1	378.183494297156	0.553941024924839	0.182709379229746	3.03181493615766	0.00243088189289257	0.0376091401329056	306.641469740211	449.725518854101
ENSDARG00000045936	pax6b	42.1390120461198	-1.88245445604088	0.419564373727578	-4.4866880362515	7.23388747493634e-06	0.000389317984356398	66.3426274689915	17.9353966232481
ENSDARG00000045947	hrc	27462.6991514879	-0.449682591603869	0.119901371484265	-3.75043743067512	0.000176526350942001	0.00513035516743347	31708.4774042183	23216.9208987574
ENSDARG00000045958	egfl6	629.069286688408	0.737652613755883	0.203068890900933	3.63252396998487	0.000280662495316202	0.0073941243833859	471.878402998813	786.260170378003
ENSDARG00000045959	csf3r	118.666494489654	1.27011836298619	0.357822707236822	3.54957451636955	0.000385854244218478	0.00965358522479157	69.7702155121656	167.562773467143
ENSDARG00000045978	chchd6b	5620.6570670148	-0.698456213545029	0.194198161938988	-3.59661598529684	0.000322383871370259	0.00831168133508284	6955.11672705145	4286.19740697815
ENSDARG00000046014	kcna6a	69.0149224666579	-1.81683904330853	0.561739600520466	-3.23430828381191	0.00121937756053229	0.0228753530861521	107.469130859752	30.5607140735642
ENSDARG00000046092	si:ch211-283g2.3	150.145731464816	2.44662755949248	0.352613365506282	6.9385559335779	3.96128153498675e-12	1.03215538142106e-09	46.7079874442733	253.58347548536
ENSDARG00000051710	CR339041.1	1717.81686664367	1.80756100192712	0.224337739195588	8.05732021909699	7.79851659413864e-16	4.50332717703692e-13	763.759729186386	2671.87400410096
ENSDARG00000051814	ptprz1a	329.352827065427	0.625373127001084	0.196321962200875	3.18544660001517	0.00144530774687089	0.0257920637198059	259.195146036172	399.510508094683
ENSDARG00000051896	fbn2a	64.5576260423314	2.24112253505189	0.364883325347674	6.14202507860963	8.14759897974603e-10	1.36001249844729e-07	22.497431976038	106.617820108625
ENSDARG00000052019	si:ch73-109d9.1	407.071020487059	-0.506761437655156	0.158605667048812	-3.19510296879364	0.00139780960182291	0.0252243242842469	477.825946272757	336.316094701361
ENSDARG00000052057	pcolceb	126.829663759267	-1.1889207831628	0.366562953669898	-3.24342864236483	0.00118100389327811	0.0223563208514078	176.4407413035	77.2185862150339
ENSDARG00000052336	ociad2	91.5280272933124	-1.89134822179557	0.613024693589039	-3.08527248832736	0.00203365744415991	0.0331182354816468	144.132843425039	38.9232111615857
ENSDARG00000052405	pak6b	11.698884062573	-2.23817003959201	0.71003095477109	-3.15221473733294	0.00162037061256824	0.0281161503723997	19.3118626871665	4.08590543797953
ENSDARG00000052470	igfbp2a	4246.57217001228	-0.678273388605305	0.156376405190731	-4.33744072693076	1.44151391113616e-05	0.000690711815897348	5226.8314541339	3266.31288589067
ENSDARG00000052537	cptp	331.042801727371	-0.978707387360291	0.241937900229159	-4.04528346502668	5.22598506015571e-05	0.00198327525391273	439.077126658369	223.008476796373
ENSDARG00000052609	CU468164.1	5.99263119665614	4.00083573954258	1.360865975613	2.93991900101728	0.00328298056741203	0.0474267496979887	0.726393292695164	11.2588691006171
ENSDARG00000052746	grinab	1350.13200149697	0.623947431726327	0.178525827318265	3.49499812491552	0.000474065085755769	0.0112293510224587	1062.64566262251	1637.61834037143
ENSDARG00000052765	gria2b	94.4200237116712	-0.849018774739033	0.264956929264134	-3.20436524191692	0.00135360639793334	0.0247400806657346	121.40955881968	67.4304886036621
ENSDARG00000052766	si:ch211-239f4.1	352.207519416733	-3.91336415187173	0.937969272766971	-4.17216668551142	3.01716779450893e-05	0.00126154221325788	660.577000669895	43.8380381635703
ENSDARG00000052769	glrbb	37.2410488832087	-1.44993890871731	0.487358577472613	-2.97509672700649	0.00292896176659143	0.0434933513924276	54.4587101996852	20.0233875667321
ENSDARG00000052873	CR933791.1	80.6163131832848	6.59592005964476	1.62129215597857	4.06831059739731	4.7355231072444e-05	0.0018197695451328	1.61624859842338	159.616377768146
ENSDARG00000052876	CR933791.2	9.47314057553564	4.07389756370377	1.10401723752797	3.69006698919459	0.000224195005677322	0.00614910204274925	1.09910428857548	17.8471768624958
ENSDARG00000052942	aspg	1431.24580068583	-0.916019070985894	0.254552387519947	-3.59854833777237	0.000319998379734214	0.00829743371529275	1870.74550503434	991.746096337314
ENSDARG00000053027	si:dkey-33i11.1	67.4224746282946	1.54491959510433	0.325526633212812	4.74590843721945	2.07572600429592e-06	0.000140110982741217	34.4110199046336	100.433929351956
ENSDARG00000053130	pcp4a	105.601115814309	-0.941706384375004	0.27784958287509	-3.3892668638569	0.000700797722922792	0.0149882323803487	138.845333100089	72.356898528528
ENSDARG00000053190	galnt16	392.271507169983	0.634518786593745	0.16132762305181	3.93310689509119	8.38549241519898e-05	0.0028589423761263	307.331363637066	477.211650702901
ENSDARG00000053204	snx22	190.640210420113	0.71477180611569	0.239881906224543	2.97968203340282	0.00288547729128566	0.0432032990929288	144.480590690544	236.799830149681
ENSDARG00000054054	zgc:153219	30.1243616250964	1.77746879935535	0.439488208576446	4.04440611754473	5.24559227815454e-05	0.00198328012051726	13.6201894941435	46.6285337560493
ENSDARG00000054096	rbm41	120.104381778381	0.914016718003289	0.281934525465044	3.24194674808146	0.00118716202994818	0.022426970762045	83.4117822885695	156.796981268193
ENSDARG00000054255	tctex1d2	224.769235063701	-1.63470498620529	0.260716977841293	-6.27003657276357	3.60963312408676e-10	6.70638446341197e-08	340.059307720988	109.479162406414
ENSDARG00000054288	zgc:63972	228.753282013838	-0.584096097241926	0.196132471106576	-2.97806933215324	0.00290070360628167	0.0433098764862433	274.383208472701	183.123355554976
ENSDARG00000054451	loxl1	3188.57005176993	0.635708457952253	0.131565885112226	4.8318639547782	1.35260674642648e-06	9.66548352647095e-05	2497.07818574286	3880.06191779701
ENSDARG00000054510	adrb2b	306.246820137421	-0.84539573378911	0.191248583331789	-4.4204025936363	9.85171859833316e-06	0.000507209203787919	393.499845611503	218.993794663339
ENSDARG00000054610	coro1a	983.728199121626	0.508009428218119	0.14855505949976	3.41967099558086	0.000626969140674926	0.0138101264532582	812.181207442052	1155.2751908012
ENSDARG00000054797	zgc:153441	28.7697696644304	-1.68619135016371	0.546238462462963	-3.08691435341399	0.00202245859044478	0.0330215196074313	43.9041330748721	13.6354062539886
ENSDARG00000054847	xcr1a.1	12.3801493890397	3.15164251901024	0.850101453892517	3.70737222549054	0.000209421019980675	0.00584137012128865	2.58043392256399	22.1798648555153
ENSDARG00000054858	tp53bp2b	775.485379493598	0.960340681118943	0.189783786826437	5.06018294385286	4.18854404226924e-07	3.56543553813246e-05	526.769942696868	1024.20081629033
ENSDARG00000054890	rgra	47.1674626145216	-1.97360421695197	0.563252304235293	-3.50394344081994	0.000458422710801541	0.010955995121908	75.1868165290462	19.148108699997
ENSDARG00000054911	tmsb	107.257174939102	1.19108908264508	0.293792971007607	4.05417828261876	5.03108369345259e-05	0.00191953811061265	65.4474712091178	149.066878669086
ENSDARG00000054975	cxcr2	6.90327410422529	5.16219583193685	1.43225501867547	3.60424349339044	0.000313063458092717	0.00814727630403045	0.363196646347582	13.443351562103
ENSDARG00000055011	si:dkey-33m11.7	7.60272470145182	-3.48646411809974	1.13540076395582	-3.07069030493925	0.00213564540061962	0.0343859831421543	13.9857480511561	1.21970135174759
ENSDARG00000055100	cxcl12b	1538.09084270885	1.79009483810004	0.195032694050344	9.17843465587344	4.37403250690347e-20	3.46131772379628e-17	689.643494354679	2386.53819106302
ENSDARG00000055163	epoa	780.198021074522	-0.876648468325296	0.193532072164147	-4.52973224810901	5.90584825992648e-06	0.000326902471299454	1010.04620414045	550.349838008595
ENSDARG00000055270	si:ch1073-358c10.1	209.097157089199	1.12551494739377	0.237127188923154	4.74646097102985	2.07006645531239e-06	0.000140110982741217	131.646242496957	286.54807168144
ENSDARG00000055416	serpinb1	534.893836781658	0.978948204996599	0.189868456740893	5.15592859288121	2.52377066190741e-07	2.32426223975491e-05	360.159627049875	709.628046513441
ENSDARG00000055506	si:ch211-37e10.1	23.5966146672834	3.07270835588082	0.710546972382174	4.32442678008927	1.52928985217358e-05	0.000721298167362931	5.12044853633208	42.0727807982347
ENSDARG00000055534	grk7b	31.4835161309123	-2.31368284734372	0.543450943874658	-4.25739042947978	2.06826971683392e-05	0.000920695570100515	52.3622337513837	10.6047985104409
ENSDARG00000055566	mastl	110.175271698297	0.805076141954002	0.254363195496168	3.16506537191278	0.00155048111487817	0.0272206898114109	80.3022610890871	140.048282307508
ENSDARG00000055585	c1galt1a	25.2239738930084	-2.35104709853892	0.569128944503345	-4.13095682664774	3.61256430703475e-05	0.00146630156363202	42.1587635646321	8.28918422138465
ENSDARG00000055618	acta1b	219771.0778806	-0.684505404538528	0.176051249446492	-3.88810307618165	0.00010103072293516	0.00330046430965968	270951.069347391	168591.08641381
ENSDARG00000055630	foxh1	25.9859232373783	-2.49633256023113	0.626069882180459	-3.9873065791585	6.68276466184912e-05	0.00239106902093793	44.1726833243652	7.79916315039139
ENSDARG00000055642	si:ch211-217a12.1	3431.14973502614	-1.61364818343403	0.269155869453869	-5.99521826036417	2.03212322427918e-09	3.10131034356778e-07	5172.0610910447	1690.23837900757
ENSDARG00000055655	birc5b	39.5549970293419	-3.17938392710517	0.500646698690667	-6.35055406421367	2.14540792619389e-10	4.05652971248308e-08	71.2549546331674	7.85503942551644
ENSDARG00000055678	akap12b	6413.68921095345	-0.387622297730674	0.12975617592352	-2.98731289645237	0.00281441509578211	0.0423934674907722	7270.17799169624	5557.20043021066
ENSDARG00000055713	fmnl1a	414.611688927324	0.825977856674747	0.1705498404452	4.84302919614953	1.27874490232353e-06	9.23029175102859e-05	299.088953835708	530.134424018941
ENSDARG00000055730	trim35-29	27.4009218287698	-1.93418568400714	0.544836899677944	-3.55002696247345	0.000385191698192158	0.00964830694440052	43.4052935900585	11.3965500674811
ENSDARG00000055838	mettl16	361.752421540825	-0.565924734629856	0.185116591555302	-3.05712594357481	0.00223470360445155	0.0355522540675442	431.732395096236	291.772447985414
ENSDARG00000055852	mtnr1ab	463.541701553223	-1.34291819299993	0.195727307461002	-6.86116929937078	6.82991605093902e-12	1.69683705051585e-09	664.984673334701	262.098729771746
ENSDARG00000055955	lcp2a	265.304650175933	0.64569744371089	0.21447512513243	3.01059362157824	0.00260737553655424	0.0399349001534178	206.998079041328	323.611221310539
ENSDARG00000056018	itga6l	23.0657787839372	2.83390627054025	0.613044413242797	4.62267693714041	3.78819451972549e-06	0.000227995955235084	5.76836512210042	40.3631924457741
ENSDARG00000056087	ecrg4a	319.397108455652	0.62028775174401	0.194645430855682	3.18675732082258	0.0014387744026053	0.025703055088683	251.916197684923	386.87801922638
ENSDARG00000056108	ndufa4	364.700698477526	-2.11262338352122	0.208867370078997	-10.1146645487143	4.75643590059174e-24	5.6458894140024e-21	592.299046669427	137.102350285626
ENSDARG00000056156	npdc1b	144.126995977995	-1.29785592226134	0.246803757718909	-5.25865543643585	1.45112498820918e-07	1.44208076735244e-05	205.050693021451	83.2032989345385
ENSDARG00000056267	dixdc1b	653.770599141472	-0.83363908943515	0.167795137397249	-4.9681957556466	6.75787246703439e-07	5.26966069819915e-05	837.46981361892	470.071384664023
ENSDARG00000056322	ldb3a	9284.43738643597	0.473963406499047	0.125153043447179	3.78707056132505	0.000152433822885597	0.00458073285481529	7772.83942828037	10796.0353445916
ENSDARG00000056407	irf8	842.767878228989	0.605731887224017	0.199156016287329	3.04149429435316	0.00235407026830266	0.0368783569138362	668.573478071095	1016.96227838688
ENSDARG00000056427	auts2a	223.505205505675	0.653508146308136	0.212617045080892	3.07363949141285	0.00211464801859966	0.0341766789450835	173.910871551483	273.099539459867
ENSDARG00000056453	afap1l1b	956.73670282335	-0.481136983798349	0.15060897041054	-3.19461040392769	0.00140019718176568	0.0252248001564971	1114.9416995943	798.531706052397
ENSDARG00000056464	fitm1l	2563.90485291555	-0.607812418811093	0.138795509676539	-4.37919368016725	1.19119230169535e-05	0.000597441660047483	3095.96735469182	2031.84235113927
ENSDARG00000056502	si:ch73-334d15.4	182.748097576832	1.67752204639388	0.351590782373177	4.77123443075184	1.83100279956802e-06	0.000126605844063334	87.2476434013443	278.24855175232
ENSDARG00000056530	cpamd8	435.425266766582	0.599715581386147	0.205104391091527	2.92395291097657	0.00345617026008034	0.0493040873268412	346.21441839379	524.636115139373
ENSDARG00000056566	necab1	447.359638677813	0.912682143630958	0.181868923722795	5.01835126611333	5.21168194078507e-07	4.28279985949284e-05	310.334939312312	584.384338043315
ENSDARG00000056615	cybb	356.442674615652	0.868449524523664	0.184097301729327	4.7173397782903	2.38948443064598e-06	0.000156127597385878	252.14903911948	460.736310111825
ENSDARG00000056627	cxcl14	2013.55337281344	1.39288130129954	0.186670738169147	7.46170136230679	8.5412303403922e-14	3.31803504459672e-11	1110.74430645723	2916.36243916964
ENSDARG00000056628	tmem170a	102.142421450163	-1.53569287966619	0.258146638096271	-5.94891682878893	2.69922743450166e-09	3.97735816314224e-07	151.972787971939	52.3120549283868
ENSDARG00000056630	angptl5	509.556722052274	1.5323025690025	0.153015304416771	10.0140477767435	1.32229077854934e-23	1.34533641783263e-20	261.90620549344	757.207238611107
ENSDARG00000056886	tbccd1	164.030506163787	-0.658604101147544	0.213462632268602	-3.08533673621534	0.00203321815384509	0.0331182354816468	200.78617575376	127.274836573814
ENSDARG00000056913	pcolcea	11080.5520797665	0.458391727606508	0.147055101846155	3.11714263464361	0.00182613196330816	0.0308907605786247	9335.03873644705	12826.0654230859
ENSDARG00000057029	htr2aa	13.430620721434	-2.5801097052549	0.755298525824435	-3.41601316173446	0.000635451755640648	0.0139394889230165	22.9747341099055	3.88650733296248
ENSDARG00000057098	htr1ab	10.9770051003727	-2.93561376178095	0.802730939464487	-3.65703328158666	0.000255151262318485	0.00684878317509588	19.404577564956	2.54943263578931
ENSDARG00000057110	slc25a1a	291.103563797131	0.7368050198003	0.182844422776534	4.02968276861687	5.58521758124851e-05	0.00207536971897314	218.509849120099	363.697278474162
ENSDARG00000057113	c6	9945.43539443126	0.848138722470182	0.1398261100856	6.06566772079236	1.31406557142175e-09	2.11100187962385e-07	7103.38938519649	12787.481403666
ENSDARG00000057121	c7b	1063.1171418754	-0.789001812576146	0.221415435437787	-3.56344538950556	0.000366018869024698	0.00924392335175141	1346.61729488983	779.616988860974
ENSDARG00000057148	mocos	419.938346832572	0.645832624797503	0.189322628093995	3.41128068683296	0.000646584931938982	0.0141256990345688	327.549775073301	512.326918591842
ENSDARG00000057169	abca4a	413.344699109077	-4.29234080386454	0.322413122624685	-13.3131702857553	1.94068780055985e-40	1.03661838866904e-36	786.324569151995	40.3648290661578
ENSDARG00000057378	selenou1a	888.266928994728	-0.569359255848264	0.175169663934837	-3.25033024017254	0.00115271065736409	0.0219508163148316	1061.09191482508	715.441943164375
ENSDARG00000057625	dusp14	53.5228790221708	1.40031539202888	0.329470644840773	4.25019774585875	2.13581871525872e-05	0.000944801297520039	29.4861593131016	77.5595987312399
ENSDARG00000057633	cxcr4a	64.114497982051	-0.95985079929196	0.292466097126155	-3.28192159270321	0.00103102269696714	0.0201189892765659	84.7087563982673	43.5202395658347
ENSDARG00000057678	sfrp1b	281.112350555288	1.45142237970094	0.224776965346515	6.45716689636516	1.06681227669632e-10	2.11051028739755e-08	150.366470787178	411.858230323399
ENSDARG00000057787	itgae.2	57.8704478428511	1.15521231700982	0.369138431676646	3.12948264899642	0.00175114414130173	0.0299025803898282	35.9642509394967	79.7766447462055
ENSDARG00000057879	p3h3	439.370212558131	-0.615140462564551	0.16686740308646	-3.68640280358306	0.000227446253132486	0.00621446211223683	531.666503907776	347.073921208486
ENSDARG00000057913	syt11a	879.636363355637	-0.459482108526022	0.156174363542333	-2.94210969139934	0.00325984434403768	0.0471882345899114	1018.45215598918	740.820570722091
ENSDARG00000057949	slc43a3b	1043.5590974893	0.519887297506716	0.159169499933361	3.26624948702091	0.00108982186797028	0.020940887782669	857.340540931577	1229.77765404703
ENSDARG00000057974	parp12b	365.657815937207	-0.837319969753536	0.175812830387083	-4.76256464280809	1.91147936054883e-06	0.000131744090378988	468.889549265432	262.426082608982
ENSDARG00000058004	six2a	279.226572313651	0.808682414570767	0.196705919446817	4.11112393996566	3.93737762990964e-05	0.00156446559559983	202.987403408735	355.465741218567
ENSDARG00000058011	arxa	98.9897263257614	-1.19239596961114	0.356773089435423	-3.34216902821356	0.000831264238474384	0.0171170138382749	137.789533784387	60.1899188671355
ENSDARG00000058030	hspa14	388.276538076579	-0.690919362682812	0.185469844286537	-3.72523827439781	0.00019513081768837	0.00550748355446462	479.49797996153	297.055096191628
ENSDARG00000058047	pafah1b3	293.968535916702	-1.48769407188087	0.32378468733128	-4.59470175734018	4.3336864575199e-06	0.000252298487333434	433.505300130658	154.431771702745
ENSDARG00000058179	ackr3b	2061.65882243224	2.50222060900382	0.606522250306678	4.12552154144158	3.69895556363489e-05	0.00149116763344572	618.604246834858	3504.71339802962
ENSDARG00000058207	abi2a	407.396548780026	0.47634476483356	0.162119154507657	2.93823864478063	0.00330082833576064	0.0475880554803386	340.889458023411	473.903639536642
ENSDARG00000058351	tapbpl	172.971704022559	1.03361705713723	0.2690802843669	3.84129613795063	0.000122386355911352	0.00384545129470876	113.773572064007	232.169835981111
ENSDARG00000058413	rnaset2l	116.907610506255	0.784733236116103	0.244140410112341	3.21427016426739	0.00130776563469309	0.0241710385387998	85.8547885948181	147.960432417692
ENSDARG00000058459	plekhg2	446.746099966734	0.673240709909587	0.183476683621293	3.66935294786119	0.000243165164861003	0.00659323212236065	344.475060384257	549.01713954921
ENSDARG00000058494	dnaja3a	1585.66066999231	-0.558754482042408	0.162250618885559	-3.44377411858451	0.000573654747451955	0.0128342485173387	1888.75842474297	1282.56291524165
ENSDARG00000058597	nt5c3a	6396.00129816367	-0.548949242111707	0.15756383283914	-3.48397999858343	0.000494016404996042	0.0115230944422985	7598.2806544029	5193.72194192444
ENSDARG00000058631	CABZ01030107.1	531.898544748792	-0.870560029668622	0.191805470467112	-4.5387653832214	5.65845504386146e-06	0.000314839975174854	687.857525079118	375.939564418467
ENSDARG00000058656	desma	24589.75238773	-4.18864184338107	0.196609714716147	-21.3043483096874	1.03457121514039e-100	2.21046485826896e-96	46622.4672703076	2557.03750515248
ENSDARG00000058725	rfesd	211.920947766002	-0.87393951486204	0.272829768179764	-3.20324105647523	0.00135890183662796	0.0247944463205748	274.124576309401	149.717319222603
ENSDARG00000058794	si:dkey-19a16.2	960.474324539365	0.638015166045281	0.183044008943525	3.48558343825463	0.000491065049887088	0.0115044910700521	751.690075351599	1169.25857372713
ENSDARG00000058818	rbm38	679.433831856761	-0.633449781450617	0.21542174342248	-2.94050995682599	0.00327672470250775	0.04737605152613	826.103297654906	532.764366058616
ENSDARG00000058873	ptpdc1b	85.26954968283	-1.00817786644734	0.314839922997471	-3.2021919483681	0.00136386085709556	0.0248424987832087	113.996468757431	56.542630608229
ENSDARG00000058940	si:ch211-248e11.2	1006.94535545423	-0.828956592895601	0.191416604035053	-4.3306409967643	1.48675909392924e-05	0.000710650890400273	1288.4282555329	725.462455375551
ENSDARG00000058945	acot22	258.187609020031	1.07876281504282	0.255840101152473	4.21655092451635	2.48067287496383e-05	0.00107291612644691	166.050887216157	350.324330823905
ENSDARG00000058964	themis2	101.738827207922	0.824287795879863	0.264536553197336	3.11596936573438	0.00183341317702351	0.0309665659606991	73.4800015154099	129.997652900435
ENSDARG00000059049	zgc:174904	817.938913346896	0.833077729945297	0.185473114331319	4.49163606784071	7.06781228832021e-06	0.000381340599374368	588.22845258544	1047.64937410835
ENSDARG00000059125	prkacbb	1672.5432551432	-0.486494851655995	0.154341836760115	-3.15206078836633	0.0016212251829447	0.0281161503723997	1951.73140405834	1393.35510622806
ENSDARG00000059235	zgc:113274	122.500513594418	-1.13629163919996	0.288721855222764	-3.93559274660125	8.29916054332355e-05	0.00284622574909552	168.335732463518	76.6652947253173
ENSDARG00000059294	marco	3357.46860075503	0.796522447845373	0.159802463050532	4.9844190924235	6.21482439635305e-07	4.95091403755495e-05	2453.65975479864	4261.27744671142
ENSDARG00000059437	fktn	120.910312301591	-1.14658170921762	0.26434798385773	-4.3373953244701	1.44181161607328e-05	0.000690711815897348	166.615886924053	75.20473767913
ENSDARG00000059601	map1aa	506.765169433309	0.572068986106596	0.177372973537214	3.22523197699323	0.00125870632310569	0.0234468346115746	407.695793295096	605.834545571523
ENSDARG00000059682	slc43a3a	413.887628750939	-0.91868756424978	0.271272059915932	-3.38659117542177	0.000707667572683422	0.0150898456666208	541.4528536746	286.322403827279
ENSDARG00000059773	SRCIN1	41.6904128034308	1.49590141435706	0.448459204730402	3.33564658407747	0.000851012755856891	0.0174331146132678	21.9071786202816	61.4736469865799
ENSDARG00000059775	slc32a1	31.896242760608	-1.74733188387912	0.530789901318839	-3.29194636057991	0.000994965866666927	0.019629215796127	49.177965469359	14.614520051857
ENSDARG00000059789	parp8	223.498871965982	0.762541590238414	0.233057814590084	3.27189882724858	0.00106827796934893	0.0206559521204609	165.884286039025	281.113457892939
ENSDARG00000059815	oaz2b	141.709733333077	-1.54129997043962	0.5062250157769	-3.0446934118303	0.0023291761308309	0.0365920420671566	210.841579928919	72.5778867372343
ENSDARG00000059826	crtac1a	555.105419122288	0.720411036259225	0.19994634943474	3.60302170205092	0.000314539256025799	0.00816579069774875	419.587573549831	690.623264694745
ENSDARG00000059883	trpv1	370.520968293914	1.15912366071179	0.19333085620786	5.99554402979292	2.0280533517481e-09	3.10131034356778e-07	229.433150620964	511.608785966864
ENSDARG00000059887	eral1	738.28117072972	-0.521828877115602	0.152928095523816	-3.41224988991207	0.000644290209170366	0.0140958112719946	870.391890839211	606.170450620228
ENSDARG00000059888	ago3a	338.815929796677	-5.60492000628568	0.291605577177528	-19.2208944031048	2.47467433439166e-82	2.64369459143061e-78	663.885849201086	13.746010392268
ENSDARG00000059902	vps16	544.423952710237	-0.623569802253147	0.171794766892353	-3.62973688624565	0.000283710263475119	0.00746521365690812	660.35044732606	428.497458094414
ENSDARG00000059950	plxdc2	2314.10060701189	0.461636711261227	0.127931565325786	3.60846605828388	0.000308012801773147	0.00802561161303057	1947.22833703081	2680.97287699297
ENSDARG00000060070	adcy7	676.307285951508	0.779857645381566	0.176933590261316	4.40762912361516	1.04508297990606e-05	0.00053291749280842	497.908231099524	854.706340803493
ENSDARG00000060094	ptgis	63.1032706330916	1.17167888658518	0.317572930039863	3.68947972498193	0.000224713135181755	0.00615541134140177	38.7949169590494	87.4116243071337
ENSDARG00000060112	sybu	88.5203831781876	-1.48399741393092	0.430501112914432	-3.44713955298388	0.000566555848454462	0.0127153700189895	130.441606252852	46.5991601035235
ENSDARG00000060282	rnf121	654.836462840383	-0.959317629345044	0.203147414446158	-4.72227338930419	2.33222886429529e-06	0.000152853993602862	864.701055339394	444.971870341373
ENSDARG00000060345	apoda.1	12.3216723750575	-2.48401678324049	0.812476063845864	-3.05734149444645	0.00223309709047077	0.0355522540675442	20.9227436245716	3.72060112554331
ENSDARG00000060410	thbs2a	1008.02147486175	0.489571816397709	0.156702731059416	3.12420730058676	0.00178284802165812	0.0302800722025019	838.520778859063	1177.52217086443
ENSDARG00000060498	tnfrsf9a	45.8866383521851	1.22051148251663	0.363834049256756	3.35458290671229	0.000794847308900774	0.0165040890203828	27.5893374637719	64.1839392405983
ENSDARG00000060633	usp16	6.83302976288674	3.12909506688319	1.0456039811864	2.99261969463119	0.00276594181701803	0.041823859067521	1.42188162612715	12.2441778996463
ENSDARG00000060656	si:ch211-10a23.2	362.214227566692	0.658906688307897	0.218010733607949	3.02235893344965	0.00250812953799376	0.0385530184955214	280.801772056892	443.626683076492
ENSDARG00000060729	trim8b	464.006505662981	0.459562140313643	0.150426095624937	3.05506925779344	0.0022500855578801	0.0356906666886907	390.772266107049	537.240745218913
ENSDARG00000060771	map7d3	745.249098099158	-0.597669413453906	0.18188503922837	-3.28597346977774	0.00101630581637632	0.019939752132871	897.472981227442	593.025214970874
ENSDARG00000060917	anln	112.896165418594	0.721264052339861	0.232594878210474	3.10094554914142	0.0019290375969097	0.0320360683183588	85.252658978864	140.539671858324
ENSDARG00000061140	colec12	3560.80045137559	0.352187715767394	0.117368568483059	3.00069874174386	0.00269360911567148	0.0409038040976808	3128.42649786743	3993.17440488375
ENSDARG00000061143	tapt1b	398.961363753149	0.633537501912765	0.184837802990627	3.42753209388066	0.000609094301482168	0.0135078157992813	312.591441631693	485.331285874605
ENSDARG00000061197	armc7	211.009461590391	-0.592740626820448	0.201812745777116	-2.93708221717113	0.00331316253159304	0.0477015031334346	253.644176532732	168.37474664805
ENSDARG00000061226	timp2a	3411.9014438799	0.896712800198848	0.179346498977789	4.99989018636991	5.73629757549809e-07	4.62497109426763e-05	2384.59246021374	4439.21042754605
ENSDARG00000061354	foxred2	442.77848809037	-0.663426962347455	0.162893183625664	-4.07277301346163	4.64566947183308e-05	0.00179492538761638	542.700838438934	342.856137741806
ENSDARG00000061414	slx4	67.1400398311921	1.60244670519374	0.34948246199124	4.58519920016446	4.5355380925008e-06	0.000261202983515828	33.4439088644824	100.836170797902
ENSDARG00000061436	col6a2	10881.8296395756	0.455096767241976	0.135296244375422	3.36370583930747	0.000769034639380006	0.0161239298549671	9179.49639702636	12584.1628821248
ENSDARG00000061515	tmtops2a	242.09878680768	2.83996283441041	0.360766365306913	7.87202773738173	3.48938770931087e-15	1.77510137612229e-12	59.26954533804	424.928028277319
ENSDARG00000061517	lrp1bb	59.3535847194847	1.31351386801771	0.332254375271065	3.95333806197766	7.7068429186779e-05	0.00269941648853233	34.1554201466265	84.5517492923429
ENSDARG00000061520	b4galnt1a	221.282330966118	-1.81603997561598	0.249444590880579	-7.28033415839995	3.32994313449691e-13	1.09457792325632e-10	344.693703630361	97.8709583018741
ENSDARG00000061585	cyp4v7	27.8038398338506	1.76149165299442	0.47208372938425	3.73131193335549	0.000190485186045808	0.00539775321658254	12.7279722777503	42.8797073899508
ENSDARG00000061603	sorbs2b	432.17035222833	-0.648355451426252	0.164616768772086	-3.93857476527139	8.19670533493854e-05	0.00282014180654262	527.831406651442	336.509297805217
ENSDARG00000061621	them4	1031.00480473328	-0.697113495318099	0.228497737199641	-3.05085513695492	0.00228190641580332	0.0360348946637501	1275.19222646818	786.817382998385
ENSDARG00000061732	raph1b	342.02731616461	1.24197221082456	0.182538505407381	6.80389163948056	1.01830145039869e-11	2.41744764324648e-09	203.198357135089	480.856275194131
ENSDARG00000061747	dipk2b	201.449518730576	-0.773165353482088	0.251227516378881	-3.07755043964238	0.00208709514100358	0.0338851632087253	254.169103793666	148.729933667485
ENSDARG00000061764	ahnak	54241.7061401679	0.569640167875436	0.157732516093694	3.61143144091524	0.000304511588979931	0.00794407156305885	43670.3827454991	64813.0295348368
ENSDARG00000061794	jam3b	12509.5588236559	-0.68407395391567	0.125377906855392	-5.45609646127421	4.86715592783458e-08	5.38816857793335e-06	15420.9538450081	9598.1638023037
ENSDARG00000062003	myo5b	99.0521521457376	-1.63617854430718	0.313123372148245	-5.22534786554529	1.73827993849721e-07	1.6881858711787e-05	149.988538871495	48.1157654199804
ENSDARG00000062009	gpr18	40.7503726134349	1.53703880118975	0.432114930676334	3.55701386847249	0.000375094361137539	0.00945078551894417	20.8977834591423	60.6029617677275
ENSDARG00000062045	il1rapl1a	70.6822619583727	-1.81260508039881	0.331723075414585	-5.46421161124662	4.64968610727186e-08	5.20131902450107e-06	110.053467802856	31.3110561138897
ENSDARG00000062049	arhgap45b	506.347796518808	0.743689175483304	0.196010124181191	3.79413654570128	0.000148158128898621	0.00449013699581269	378.717103873624	633.978489163992
ENSDARG00000062054	cpt1ab	5998.4125035371	-0.719307812750942	0.140063781818934	-5.13557326105061	2.81285275359926e-07	2.54658525141533e-05	7463.38082377937	4533.44418329482
ENSDARG00000062059	si:ch211-236l14.4	976.255798281857	-0.546465014951427	0.165195398597372	-3.30799174548025	0.000939675792557979	0.0187812095264675	1158.79933864822	793.712257915492
ENSDARG00000062139	eif2ak3	285.811996672518	1.25833870215062	0.232834953087702	5.40442354321538	6.50171487734021e-08	6.87701188461639e-06	168.74765512316	402.876338221875
ENSDARG00000062171	olfml3b	837.59948715815	1.48137971878513	0.199604933615679	7.42155863560663	1.15749988186955e-13	4.05428565180734e-11	441.818163515306	1233.38081080099
ENSDARG00000062269	fan1	136.177650247182	-0.804940335611754	0.251964223615363	-3.19466122635147	0.00139995065942969	0.0252248001564971	173.323046813265	99.0322536811004
ENSDARG00000062323	adam23a	112.804494398481	-1.96847380269329	0.373643691443093	-5.26831804677504	1.37679416782574e-07	1.37460673783948e-05	179.624432452709	45.9845563442534
ENSDARG00000062347	mtus2a	14.8758659196689	2.32620006983105	0.666281447280647	3.49131748951614	0.00048064472499258	0.0113182004149955	5.00155252060936	24.7501793187284
ENSDARG00000062357	tafa1a	43.6925453196838	-2.16603037320648	0.568671643886182	-3.80892980420878	0.000139569570407355	0.0043093113313924	71.4682702701863	15.9168203691814
ENSDARG00000062374	leng9	104.579793750777	-0.870148330825399	0.293969745934557	-2.9599927980994	0.00307646234097035	0.0451764222523522	135.038458754983	74.1211287465707
ENSDARG00000062402	frem1b	277.791625961639	0.938801025025647	0.21615149186215	4.34325489469379	1.40387089903052e-05	0.000675565442087526	190.733377157241	364.849874766036
ENSDARG00000062577	arhgap35a	1418.21237520339	0.49246377320813	0.150026659977981	3.28250841070785	0.00102887916299159	0.0201125637662198	1178.71536566427	1657.70938474251
ENSDARG00000062594	coq7	1952.30640399278	-0.529840118510752	0.178781266937568	-2.96362212656082	0.00304041388241162	0.0447701468033127	2306.69186932687	1597.92093865869
ENSDARG00000062650	rif1	543.013627992784	0.642655954388144	0.163936825457685	3.92014394931677	8.84960929669611e-05	0.00296947873941005	424.175902403951	661.851353581617
ENSDARG00000062707	plat	356.0179432959	0.973438323901485	0.175514949095715	5.5461846920551	2.91970415475466e-08	3.56470851259932e-06	240.313577540554	471.722309051246
ENSDARG00000062744	scn1lab	35.8909255415858	-2.05200397345976	0.499136277491896	-4.11110966281765	3.93762113884885e-05	0.00156446559559983	57.8702886216172	13.9115624615544
ENSDARG00000062794	trim36	67.2881822705495	-0.95165798357221	0.283480751946629	-3.35704620873652	0.000787799452006656	0.0163945817787857	88.7134338576235	45.8629306834756
ENSDARG00000062817	crym	250.454385132099	2.60991013040712	0.274925316236511	9.49316041947147	2.24133690949822e-21	1.91553617633356e-18	70.4572503998832	430.451519864314
ENSDARG00000062873	slc2a11l	38.8922893016757	2.22855681971276	0.460458791831021	4.83986158859269	1.29929587828867e-06	9.31568984413276e-05	13.746237948734	64.0383406546175
ENSDARG00000062887	steap2	47.9419069230902	-1.42515910828638	0.384272635967649	-3.70871869316857	0.000208310699212658	0.0058256104703896	69.857482694594	26.0263311515863
ENSDARG00000062943	taco1	229.134103655128	-5.25880645426127	0.359596370439024	-14.6241922515538	1.96893754342727e-48	1.4022773184289e-44	446.644608103189	11.623599207068
ENSDARG00000062948	wasf3b	184.41459722501	-0.807487557485378	0.204140865061134	-3.95554098021267	7.63616564592207e-05	0.00267905279459394	234.717544941331	134.111649508689
ENSDARG00000062983	fbxo18	597.064540440679	-0.553453722255343	0.146981177874991	-3.76547344535543	0.000166233790993074	0.00491251891889075	710.073579895876	484.055500985482
ENSDARG00000063011	antxr2b	829.575949863054	-0.596767381896258	0.181066608012304	-3.2958444875474	0.000981263167905772	0.0194126563384025	998.803944723285	660.347955002822
ENSDARG00000063292	ssuh2rs1	2741.32324940269	0.783660664184293	0.221886231109363	3.53181294876312	0.000412721183542921	0.0101494138648606	2014.74383136698	3467.9026674384
ENSDARG00000063297	abcb6a	527.173130141298	-0.772290157209752	0.225330055174906	-3.42737304444488	0.000609451204273479	0.0135078157992813	664.917735858184	389.428524424411
ENSDARG00000063313	plbd1	65.5680936495136	1.17551690544095	0.333004264539807	3.53003558998095	0.000415503769706162	0.0101916793773592	40.3749729715341	90.7612143274931
ENSDARG00000063330	mgat4a	1359.5885142713	-0.616128066125108	0.144051674136305	-4.27713228478077	1.8931631343307e-05	0.000867722323244401	1645.40939546095	1073.76763308165
ENSDARG00000063612	antxr1c	1093.10648249689	0.451037690043571	0.134611592255221	3.350660091654	0.000806191939498635	0.016691828786318	923.596114666228	1262.61685032755
ENSDARG00000063624	gfm1	1781.91360847804	-1.01827979004245	0.251123343774545	-4.05489897807606	5.01559741959952e-05	0.00191705285272206	2385.7183743131	1178.10884264297
ENSDARG00000063665	mat2al	217.56096932877	0.713164358201525	0.200021678797413	3.56543531925775	0.000363252743328973	0.00918492084493117	164.70955072519	270.412387932349
ENSDARG00000063670	gtf2a1l	85.2104758053904	-1.37466118982813	0.337596319426518	-4.07190810659102	4.66295763984829e-05	0.00179835294102886	122.883158881985	47.5377927287953
ENSDARG00000063690	nrm	350.090671043946	0.495049470790411	0.165005553131375	3.00019885025481	0.0026980340405201	0.0409040701806799	290.584489056567	409.596853031325
ENSDARG00000067520	zgc:158482	1467.95351418727	-1.15355740648184	0.20348128427922	-5.66910814706141	1.43542743615473e-08	1.85874803641709e-06	2025.4049356461	910.502092728428
ENSDARG00000067566	sftpbb	912.363498545682	0.848716627698968	0.169601157268438	5.00419125298569	5.60970420095003e-07	4.5400356044507e-05	651.722309330463	1173.0046877609
ENSDARG00000067613	dnajc25	34.4265496098327	-1.48581698283826	0.439268968209729	-3.38247654710008	0.000718354113475804	0.0153024466485783	50.6620740781424	18.191025141523
ENSDARG00000067723	tank	193.704570215592	0.787351326709293	0.225548515269099	3.4908291272497	0.000481524112011181	0.0113182004149955	142.064679684832	245.344460746352
ENSDARG00000067797	spi1a	571.027544329113	0.737874590826574	0.180086230216424	4.0973404237504	4.1792407714579e-05	0.0016480496887653	427.941690441057	714.113398217168
ENSDARG00000067806	zgc:158432	25.8444098863579	-2.05257512109677	0.592672425433949	-3.46325395448234	0.000533684436444706	0.0121648776297536	41.6564212309925	10.0323985417234
ENSDARG00000067916	lyn	365.423613063884	0.532957619832288	0.180159912916661	2.95824754355219	0.00309393555768964	0.0453395247775012	298.89659841682	431.950627710949
ENSDARG00000068156	chchd7	1010.61582583951	-0.990336088188409	0.319413226295159	-3.10048553616648	0.00193203649518775	0.0320360683183588	1344.36919000413	676.862461674898
ENSDARG00000068233	zgc:64051	997.521681083067	0.645759381799819	0.168815231082087	3.82524359715988	0.000130642842568231	0.00407914333218066	778.10293277562	1216.94042939051
ENSDARG00000068460	otog	121.943665334545	2.36774158524194	0.416227809665676	5.68857133103089	1.28106599717492e-08	1.67921816537664e-06	39.6770560205643	204.210274648525
ENSDARG00000068474	si:dkey-94e7.2	44.7786875799018	-1.37233527580306	0.374539546317307	-3.66405974828737	0.000248248835820004	0.00668863130659546	64.635448770628	24.9219263891756
ENSDARG00000068515	chs1	210.290670205714	-1.11586343951172	0.280159743367648	-3.9829542463829	6.80638630375683e-05	0.00242780049692936	287.78482135809	132.796519053338
ENSDARG00000068637	si:ch211-281l24.3	3196.29019240455	1.49392242170495	0.18750294236518	7.96746121879725	1.61967263527635e-15	8.87331423726012e-13	1675.03886040781	4717.54152440128
ENSDARG00000068702	lysmd4	693.819092728115	0.667764319462006	0.142187418851916	4.69636712484008	2.64829374004508e-06	0.000169411509131147	535.964918557613	851.673266898618
ENSDARG00000068784	vsir	1434.08798061008	0.707558512188715	0.170795944588429	4.14271260300552	3.43221944989669e-05	0.0014102461685864	1089.22574183431	1778.95021938586
ENSDARG00000068858	il2rga	85.4741324684609	1.31094402024965	0.354371196763217	3.69935263425372	0.000216150102502578	0.00599472618083088	49.3033700842611	121.644894852661
ENSDARG00000068888	klhl41a	2135.05804217952	0.707973848698351	0.128821817987021	5.49576042134166	3.89030369589294e-08	4.59227783240048e-06	1621.56150932071	2648.55457503833
ENSDARG00000068969	zgc:153759	516.789822976151	0.640919512945548	0.206008106732626	3.11113733877174	0.00186368239193418	0.0312799984179621	403.610440851779	629.969205100522
ENSDARG00000068993	zgc:153631	101.224122558144	-0.942202181223352	0.256408869187217	-3.6746083870266	0.000238214505097729	0.00647543398971764	133.192871570828	69.2553735454595
ENSDARG00000069017	elnb	840.625696700921	0.621442495248583	0.193201021913222	3.21655904867681	0.00129737832373967	0.0240206111481992	662.332698200566	1018.91869520128
ENSDARG00000069048	serpinf1	11210.4194673187	0.471251845655541	0.121250722528916	3.88658999985057	0.000101662245631692	0.00330611193328269	9395.66875788357	13025.1701767539
ENSDARG00000069106	fam89b	140.616262709745	-0.97995578585303	0.309767625464618	-3.16351905523763	0.00155874147332565	0.0273432432833134	186.643918007821	94.5886074116686
ENSDARG00000069186	cyp27a1.2	38.2583628337258	-1.6375120180474	0.441668943031938	-3.70755527161662	0.000209269751179132	0.00584137012128865	57.8975306633687	18.6191950040829
ENSDARG00000069194	mycbpap	43.2994018372159	-1.57011212562536	0.450850345104228	-3.48255722253551	0.000496649064846742	0.011559263528884	64.8725969623851	21.7262067120466
ENSDARG00000069264	si:ch211-196h16.5	150.784759244372	-3.21112310027224	0.455800940771033	-7.0450120064261	1.85445515770577e-12	5.35436336480291e-10	272.267299588674	29.3022189000706
ENSDARG00000069290	bida	481.340331823603	-0.770545631737224	0.242077412757496	-3.1830546392576	0.0014573011112815	0.0259261117095022	606.836737247711	355.843926399496
ENSDARG00000069296	moxd1l	176.443050781301	-4.58489220442948	1.2060760587584	-3.80149508079069	0.00014382559480424	0.00441535065288525	338.77514099603	14.1109605665715
ENSDARG00000069360	ppp3r1b	2444.37056774996	-0.570443809773296	0.118394662112416	-4.81815480187492	1.44891939246264e-06	0.000102508648143565	2921.30940628905	1967.43172921088
ENSDARG00000069377	si:dkey-242g16.2	297.018431934661	1.33711091686349	0.342323261500559	3.90598906718265	9.38407546552304e-05	0.00309892050071662	168.520718500027	425.516145369295
ENSDARG00000069433	tnk1	197.513263074509	0.926672274491099	0.212725601892506	4.35618593270857	1.32348364830985e-05	0.000647083561322388	136.326225325049	258.700300823968
ENSDARG00000069435	cfap58	124.568819042306	1.79645256106969	0.34035448700667	5.27818092503797	1.30472611011763e-07	1.3168242704269e-05	55.4507947327357	193.686843351877
ENSDARG00000069469	khdrbs2	180.917199002802	0.858604834428273	0.218886735295587	3.9225987507594	8.75989707873218e-05	0.00294746395250696	128.676417462642	233.157980542962
ENSDARG00000069503	cldnh	58.0151023071982	-1.75942928988994	0.53199342400144	-3.30723879377347	0.000942205365744571	0.0187966011619967	89.4800063560861	26.5501982583103
ENSDARG00000069559	muc13a	62.4973402766993	-2.51830519559012	0.524332915575877	-4.80287451117626	1.56403912897075e-06	0.000109925197465754	106.468078890098	18.5266016633006
ENSDARG00000069726	glis3	49.8235431406389	1.38251019794391	0.390363445551263	3.5415974874173	0.000397711862898267	0.00989233022431244	27.7445060997761	71.9025801815016
ENSDARG00000069790	dynll2a	307.394888973668	0.520625562329139	0.168599306263596	3.08794605308261	0.00201545054189969	0.0329977902515163	252.554022788343	362.235755158993
ENSDARG00000069796	znf1124	205.174488736556	-0.699014819628997	0.197801793104338	-3.53391548508498	0.000409451982447426	0.0101254063159395	254.003883657723	156.345093815388
ENSDARG00000069832	sfxn4	1374.13588297477	-0.713899370609515	0.165020394712673	-4.3261281240572	1.51753175367114e-05	0.000718926462282432	1707.19896280616	1041.07280314338
ENSDARG00000069853	txndc9	1379.8022627848	-0.666469134722723	0.163115364600688	-4.08587588517038	4.39108481106933e-05	0.00170932955757064	1692.92159580721	1066.68292976238
ENSDARG00000069910	gtf2f2a	1794.31183750435	-0.527711617404414	0.155144909414254	-3.40141110267026	0.000670389285927756	0.0144536200637058	2118.83986197105	1469.78381303765
ENSDARG00000069956	pdlim2	535.926201304754	0.575857658455402	0.189614182826158	3.03699675769169	0.00238948025970432	0.0371299165300673	430.602932761327	641.249469848181
ENSDARG00000069978	cd28l	610.763108267275	-1.3081276705954	0.219729066218081	-5.9533665395778	2.62682077281049e-09	3.89754532165757e-07	870.111140627203	351.415075907346
ENSDARG00000069998	si:ch211-145b13.6	906.255512473795	-0.582955031524378	0.153701809044957	-3.79276623448112	0.000148978388937455	0.00450860093206468	1086.77253728691	725.73848766068
ENSDARG00000070057	si:dkey-69o16.5	778.174729620787	-0.71071073144838	0.164209821284907	-4.32806470336072	1.50425282635673e-05	0.000715809930689041	965.978392109033	590.371067132541
ENSDARG00000070059	si:ch211-262i1.5	83.7287010931041	1.27892677068876	0.369918976298148	3.45731593303817	0.000545584813560058	0.0123484800069112	48.8877978345771	118.569604351631
ENSDARG00000070100	si:ch211-168d1.3	37.6155938776435	3.15345364352857	0.484920287282173	6.50303508892707	7.87154255499851e-11	1.57180727317849e-08	7.54807573355685	67.6831120217301
ENSDARG00000070122	stk11ip	402.029814609554	0.63648139780946	0.169386661728412	3.75756503679122	0.000171574782226213	0.00504245776760008	314.871869867625	489.187759351484
ENSDARG00000070138	si:dkey-84o3.3	13.0247136309254	-5.3453813110324	1.29332493152405	-4.13305363620681	3.57975145160339e-05	0.00145963682280454	25.436191982404	0.613235279446864
ENSDARG00000070157	tgm2a	898.240067942909	-1.06690441187354	0.255345000691039	-4.17828588375014	2.93714323613257e-05	0.00123533469258285	1216.24046339114	580.239672494682
ENSDARG00000070222	fam43b	1055.30900934144	-1.14742952996346	0.281019889481513	-4.08309010469149	4.44407816952128e-05	0.00172640316672712	1454.10568478915	656.512333893722
ENSDARG00000070230	aldh1l2	100.860094972294	-1.65462286128206	0.556650567702288	-2.97246236200193	0.00295421428709461	0.043711733004199	153.024901210612	48.6952887339768
ENSDARG00000070358	smim12	1822.216878494	-0.679584730273563	0.23242995070696	-2.92382598803009	0.00345757974464092	0.0493040873268412	2243.52269834847	1400.91105863952
ENSDARG00000070435	vapb	820.460084502421	-0.531506562762215	0.168334377809067	-3.15744513794488	0.00159158182364503	0.0277903304810766	969.906968030074	671.013200974768
ENSDARG00000070461	C17H15orf41	90.2841279519431	-1.1546271771193	0.326926502048916	-3.53176377529204	0.000412797933565658	0.0101494138648606	124.667660021645	55.9005958822416
ENSDARG00000070567	cadpsb	1019.51561182954	-0.875065059264556	0.180158406498305	-4.85719804183985	1.19058500921505e-06	8.65239432207101e-05	1319.61919777935	719.41202587974
ENSDARG00000070600	dyrk3	1048.91388059148	-0.550155368310202	0.134301897895282	-4.09640799521069	4.19610142604288e-05	0.0016480496887653	1246.48156617542	851.346195007545
ENSDARG00000070604	zgc:162509	785.063879439744	-1.20333745309993	0.181170066365903	-6.64203241317799	3.09386901828541e-11	6.61036054446861e-09	1094.84261456539	475.285144314098
ENSDARG00000070607	mrpl36	2503.60769745842	-0.861281160078911	0.244854710978265	-3.51751925310257	0.000435600749233236	0.0105402555018316	3229.42127478738	1777.79412012946
ENSDARG00000070621	FAM72B	267.59313133919	-0.649949909040571	0.210413658669887	-3.08891501221535	0.00200888897231559	0.0329408455736722	326.880037486202	208.306225192177
ENSDARG00000070668	cd4-1	44.4163967997767	1.51968722848641	0.402518664705023	3.77544536872615	0.000159722028889914	0.00475295385691073	23.0776071769161	65.7551864226373
ENSDARG00000070685	CR759887.1	19.6625953869687	1.71173319381192	0.573805853725766	2.98312257133229	0.00285323703693307	0.0428998295896857	9.24816869992536	30.077022074012
ENSDARG00000070698	kbtbd8	109.806321397288	-0.992654625275956	0.28820221234136	-3.44429911627538	0.000572541914998224	0.0128227783604319	146.228805882452	73.3838369121244
ENSDARG00000070792	lrrc15	417.21461057143	-0.754249102790376	0.188356150771323	-4.00437734420515	6.21810431871279e-05	0.00225561998087636	523.935587104864	310.493634037996
ENSDARG00000070845	si:dkey-56d12.4	169.389153476499	1.03376204583209	0.22022289389082	4.69416248042133	2.6770120219052e-06	0.000170737429432915	111.052691447304	227.725615505694
ENSDARG00000070857	si:dkey-32e6.6	1002.37596491162	-0.742153930395608	0.220638348900717	-3.36366698759862	0.000769142897983817	0.0161239298549671	1254.76095900458	749.990970818654
ENSDARG00000070873	ccl25b	10569.3515342628	-0.59843942557877	0.182588347873481	-3.27753349295565	0.00104718306214682	0.0203957277172553	12730.6408585884	8408.06220993725
ENSDARG00000070991	mlpha	6.49305578689088	-3.20523409016619	1.09261055756525	-2.93355584748206	0.00335103361639083	0.0482142654867384	11.7043389457483	1.28177262803345
ENSDARG00000071001	nuggc.1	41.0799169713781	1.62079438358795	0.400851453258516	4.04337908821968	5.26863319387602e-05	0.00198535479400979	20.1571519955844	62.0026819471718
ENSDARG00000071025	dytn	28.4058085239077	-4.0826945712626	0.632927509128512	-6.4504931645081	1.11486761308682e-10	2.18534508451496e-08	53.6557183397254	3.15589870809004
ENSDARG00000071036	si:dkey-286j15.3	152.962244592595	1.17254381183486	0.291384754844926	4.02403966693071	5.72082750085433e-05	0.00210743448936644	93.8890369720869	212.035452213103
ENSDARG00000071084	wipf1b	1242.62734053988	0.663716617397863	0.134978770451475	4.91719264576107	8.77941445881678e-07	6.5132281016347e-05	961.806723063355	1523.44795801641
ENSDARG00000071090	actn2b	4021.23702660153	0.64110103191939	0.189815358367329	3.37749820369507	0.000731484308588554	0.0154949977874243	3142.40981993368	4900.06423326937
ENSDARG00000071095	abi3bpb	2785.64026084927	0.819859965166646	0.25438783629708	3.22287408510049	0.00126911328591623	0.0235585355924293	2014.95862781315	3556.32189388539
ENSDARG00000071113	xirp2a	7075.93847849403	0.584161501859657	0.121490427044533	4.8082924397453	1.52224969560855e-06	0.000107341211209149	5662.67396120308	8489.20299578497
ENSDARG00000071233	zgc:158254	373.087734975994	-0.63045217798544	0.192413158219306	-3.27655438858745	0.0010508207154808	0.0204293315804938	453.254422655094	292.921047296894
ENSDARG00000071288	samhd1	151.899304085454	-0.897742028388589	0.297328185458273	-3.01936403037235	0.00253305965986812	0.0389082334239701	197.568830890379	106.229777280529
ENSDARG00000071347	aftphb	186.940291323082	0.806526196928509	0.238122694736525	3.38701944315263	0.000706563802051567	0.0150813608338	135.973683966395	237.906898679768
ENSDARG00000071377	hsd11b1la	311.154015097622	0.755698456262004	0.220617247112536	3.42538249458133	0.000613934436671514	0.0135509536920698	231.43969116627	390.868339028973
ENSDARG00000071389	si:dkey-78l4.6	911.233885929974	0.499901802372275	0.143030139546238	3.49508015554071	0.000473919406505473	0.0112293510224587	754.871017745899	1067.59675411405
ENSDARG00000071437	ptprc	1504.32437760884	0.670904978770491	0.145469111841911	4.61200986433188	3.98794064577678e-06	0.000237343565007428	1160.99551528413	1847.65323993356
ENSDARG00000071461	CU896602.1	26.1671962475218	-2.00772719470489	0.496443683617244	-4.04421943708895	5.24977325242253e-05	0.00198328012051726	41.9508022611616	10.383590233882
ENSDARG00000071491	nrros	65.7660866275284	1.50994855678552	0.357970493997911	4.21808104886526	2.46390260472823e-05	0.00106782440269013	34.2743161623493	97.2578570927075
ENSDARG00000071499	cxcl32b.1	304.56337554	0.77315866663285	0.180228027813962	4.28989140041488	1.78760509890757e-05	0.000824923769832812	224.917113576908	384.209637503092
ENSDARG00000071629	BX511034.1	12.6087851074232	-6.19302155626744	1.42430221526972	-4.34810919331096	1.37316238076961e-05	0.000663777996097818	24.9143371786961	0.303233036150365
ENSDARG00000071667	si:dkey-222f2.7	141.08318325371	1.56847914458515	0.240720806221721	6.51576059919171	7.2322243369454e-11	1.47165433507786e-08	71.1361386517875	211.030227855632
ENSDARG00000071876	rell2	368.340984788744	-0.774425627478487	0.252808847563976	-3.06328530405768	0.00218921231471131	0.0350898051883885	465.005108880579	271.67686069691
ENSDARG00000073695	mamdc2b	3013.33865407787	0.713324650619633	0.172648095879046	4.13166821787234	3.60139990733136e-05	0.00146566686514365	2282.86140406894	3743.8159040868
ENSDARG00000073696	frmd8	616.101594646918	0.795655500765937	0.154472294453989	5.15079745256798	2.59381195929167e-07	2.36264512390856e-05	450.578011108942	781.625178184894
ENSDARG00000073711	mmrn2b	228.296116057449	-0.821284893820643	0.18593148971173	-4.41713716753397	1.00016764202821e-05	0.000512459996152872	291.640168285993	164.952063828906
ENSDARG00000073713	vav3b	66.0817821086354	1.45805161804208	0.410436649966272	3.55244011021409	0.00038167589170492	0.00959990846980299	35.4430266480072	96.7205375692636
ENSDARG00000073786	cmbl	1559.64480723138	0.989596356825945	0.193598249905138	5.11159763743134	3.19445648121492e-07	2.82036186684455e-05	1044.55672767701	2074.73288678575
ENSDARG00000073845	zgc:110843	1799.26362927801	-0.586896152940129	0.150090346538527	-3.91028581434767	9.21869738868934e-05	0.00305848895041516	2160.05736566405	1438.46989289198
ENSDARG00000073869	pdzrn3b	950.115225276734	0.626234233715704	0.135321047630887	4.62776666807867	3.69630124709881e-06	0.000224361285356572	747.11563787603	1153.11481267744
ENSDARG00000073893	dnase2	724.412838809134	0.594115076935189	0.158660054600791	3.74457880044261	0.000180696658843096	0.00519618413572219	577.224742858584	871.600934759683
ENSDARG00000073901	CABZ01046997.1	6.04134042446013	4.97636778482762	1.51406897100235	3.2867510530469	0.00101350387878558	0.0199156744306501	0.313262988018949	11.7694178609013
ENSDARG00000073994	si:ch211-276k2.1	4.59886745893255	5.57856127081562	1.70616836543574	3.26964289329729	0.00107683333826175	0.0207981451756438	0	9.19773491786509
ENSDARG00000074036	ky	162.815430798837	0.910208741009349	0.265922041884773	3.42284052332808	0.00061970423348072	0.0136641905599062	113.231387554387	212.399474043288
ENSDARG00000074136	slc47a2.2	89.8331430443615	2.2509389367806	0.436729194424537	5.15408396213719	2.54873734306537e-07	2.33718120480407e-05	31.4080213622034	148.25826472652
ENSDARG00000074166	birc6	925.351589837451	0.40814174538735	0.135740291664642	3.00678406081298	0.0026402724363336	0.0402368479848101	795.324614165576	1055.37856550933
ENSDARG00000074191	zgc:172253	40.3762312880235	7.74584929969899	1.29148698835232	5.99762085840383	2.0022933675844e-09	3.1000724704209e-07	0.372710995880312	80.3797515801666
ENSDARG00000074221	zgc:172302	154.155836302369	-0.900988698106899	0.252359014185332	-3.57026556398423	0.000356619498659759	0.00903859099450109	200.746897383126	107.564775221613
ENSDARG00000074235	CR376783.1	102.826105959109	-1.78045070770317	0.38501367864944	-4.62438299321904	3.75715096135254e-06	0.000226766348701295	159.176131952868	46.4760799653501
ENSDARG00000074255	micu3b	1116.49413214074	-0.993479959150971	0.14919486301514	-6.65894213160783	2.75805493741998e-11	6.04145865556339e-09	1486.40916202172	746.579102259759
ENSDARG00000074282	si:ch73-12o23.1	1008.31336675023	-0.630356924641202	0.16798098185171	-3.75254935226934	0.000175045357267674	0.00511597213704949	1225.2631138589	791.363619641564
ENSDARG00000074283	inpp5d	440.195827279548	0.702365837851534	0.152810785510042	4.59631063021647	4.30037449245708e-06	0.000251043173239995	335.1721674978	545.219487061296
ENSDARG00000074311	mast2	739.159100174643	1.48449313480192	0.250085599768935	5.93594007881107	2.92166502114815e-09	4.27563663300352e-07	389.21034145392	1089.10785889537
ENSDARG00000074363	TTC9	155.97964333377	1.18905848194562	0.220945363162011	5.38168561190272	7.37915611824364e-08	7.69088046938505e-06	95.1463823538927	216.812904313648
ENSDARG00000074401	gnpat	593.703152259341	-1.79866184574712	0.379627794416132	-4.73796142485686	2.15878892101236e-06	0.000143244360516615	922.112102914681	265.294201604002
ENSDARG00000074403	pex5lb	59.6348602089508	0.927991482642294	0.311685918985837	2.97732886253505	0.00290771928508905	0.0433540336672803	41.1025072023904	78.1672132155113
ENSDARG00000074501	tnip2	337.254440696148	0.548939489071239	0.170700132670098	3.21581173069234	0.00130076136609901	0.0240623959723563	273.888689072557	400.620192319739
ENSDARG00000074527	chst15	293.140141306246	0.715333150063259	0.201079191389428	3.55746979645387	0.000374444138930517	0.00944554128971598	221.667856229848	364.612426382644
ENSDARG00000074556	ganc	734.26524152538	-0.598653428163192	0.153974022164209	-3.88801578180991	0.000101067056677829	0.00330046430965968	884.352962375322	584.177520675438
ENSDARG00000074634	keap1b	445.177401595066	-0.588538459519635	0.200270287859212	-2.93872079483588	0.00329569819769096	0.0475461766994362	534.87104851631	355.483754673823
ENSDARG00000074653	si:ch211-233m11.1	23.318018372435	1.53511249734136	0.524941978282562	2.92434699614563	0.00345179726008298	0.0492988638094472	12.0110933345879	34.6249434102822
ENSDARG00000074656	ctss2.1	755.240248282746	0.911601367854768	0.311213365890136	2.92918450095289	0.00339852629262075	0.0486702489942192	524.15007389993	986.330422665563
ENSDARG00000074662	cntf	285.409167817638	-0.685806737727587	0.228071673374604	-3.00697902365613	0.0026385796949282	0.0402368479848101	351.885721828968	218.932613806307
ENSDARG00000074684	mlsl	375.577145808822	0.826066838758804	0.181670221775358	4.54706792718218	5.43984452153958e-06	0.000304261042008415	270.955350106612	480.198941511031
ENSDARG00000074719	rab38c	199.026360327536	-1.25705443386174	0.229276195671038	-5.48270800718163	4.18864052713645e-08	4.89040948102718e-06	280.671013108441	117.381707546631
ENSDARG00000074723	myo10l1	30.9078322586103	-1.30767532671077	0.4183181709714	-3.12603041764633	0.00177183224039628	0.0301649144608023	44.0175947227037	17.7980697945169
ENSDARG00000074727	dnajc10	1122.9186046914	-0.800640293475665	0.183866576020917	-4.35446349631584	1.333932054458e-05	0.000649220780764228	1426.57667920644	819.260530176361
ENSDARG00000074749	abca12	151.289209617632	-2.58960407820871	0.340725409345478	-7.60026698091949	2.95520433296914e-14	1.26281791556437e-11	259.621293539207	42.9571256960572
ENSDARG00000074815	mxra5a	196.162680586757	1.1410247648736	0.201531956387353	5.6617560079678	1.49831764064597e-08	1.91694938383484e-06	122.364149759945	269.961211413569
ENSDARG00000074829	rasip1	365.492139510736	-0.68272085480454	0.219257871002783	-3.11378037049295	0.00184706926716711	0.0311234084876123	450.358727518573	280.625551502899
ENSDARG00000074846	si:dkeyp-68b7.12	213.221297624074	0.787505431636974	0.212474169291452	3.70635844471405	0.000210260666614799	0.00585714394118877	156.366186048417	270.076409199731
ENSDARG00000074858	stard7	8775.92859606011	-0.492744826437942	0.162187102556156	-3.03812583535939	0.0023805452599206	0.037114998293573	10260.062637159	7291.79455496127
ENSDARG00000074866	ptpn5	60.9230199983825	1.51392046599438	0.336057237201098	4.50494826001455	6.63891161930106e-06	0.000360933805745513	31.705758499983	90.140281496782
ENSDARG00000074908	col6a1	16152.2449122241	0.433959436091348	0.131134999710987	3.30925715520468	0.000935438762033602	0.0187606489160325	13740.9828634174	18563.5069610308
ENSDARG00000074919	BFSP1	85.0729106677406	-1.38376164553161	0.390117828335239	-3.54703513919519	0.000389592624018822	0.00971299417127905	122.959220298845	47.1866010366367
ENSDARG00000074927	bub1bb	53.0292944379675	-1.48942680642298	0.443703864617045	-3.35680377205749	0.000788490515575363	0.0163945817787857	78.2013978492429	27.857191026692
ENSDARG00000074949	c1qtnf7	571.36808678251	0.623671961165551	0.191696637453877	3.25343192999726	0.00114020039200074	0.0217513585495427	449.859547508549	692.87662605647
ENSDARG00000075033	GTPBP8	178.419355015119	-0.715666012620488	0.230261194999589	-3.10806174970891	0.00188318716344744	0.0314837065212973	221.711925128685	135.126784901552
ENSDARG00000075048	lonrf1	634.948953599234	1.02739100146933	0.261581804009432	3.9276088234038	8.5794604326938e-05	0.00290045493045784	418.221086604863	851.676820593605
ENSDARG00000075265	plaua	44.3884680205244	1.47526902198046	0.462421593113137	3.19031170678814	0.00142119417387444	0.0254932347548836	23.5353034789027	65.2416325621462
ENSDARG00000075284	kansl1l	210.834222673513	0.858648550969829	0.215152927312607	3.99087552140182	6.58298268396497e-05	0.00235993302056368	149.69537881383	271.973066533197
ENSDARG00000075325	mrpl16	4543.8141597568	-0.704251251779646	0.22835185790639	-3.08406184314184	0.002041951442099	0.033202689887281	5631.21167179384	3456.41664771976
ENSDARG00000075549	cdh5	3514.07480729689	-0.675312936510022	0.160372189912498	-4.21091048814938	2.54343517172923e-05	0.00109122562006359	4321.86589875191	2706.28371584186
ENSDARG00000075592	tnfaip8l2a	300.91010245017	0.622756885958814	0.187830312036814	3.31552920934698	0.000914697814464049	0.0184108010494526	236.851368241203	364.968836659138
ENSDARG00000075608	mical2a	1398.17070197021	0.414030382088474	0.134671386090089	3.07437529314139	0.002109438909693	0.0341182980654811	1199.06130352304	1597.28010041738
ENSDARG00000075648	sema5bb	109.341246057172	1.04263391367484	0.299328405767354	3.4832441344882	0.000495376395655934	0.0115422159973661	71.6515782181287	147.030913896216
ENSDARG00000075697	si:ch73-380l3.2	1868.16469748862	0.793934121052546	0.175844123830481	4.51498806873935	6.33203306831941e-06	0.000346010789099009	1367.01214818768	2369.31724678957
ENSDARG00000075733	zyx	692.096085986635	0.596328499593602	0.180802404909137	3.29823322811049	0.000972952832879823	0.019283961249824	551.349129179342	832.843042793929
ENSDARG00000075748	NCKAP1L	704.2952264415	0.660296649906785	0.171320820074653	3.85415298396926	0.00011613096717718	0.00368685623284938	545.980987417788	862.609465465213
ENSDARG00000075800	calml4a	40.6303158910995	-3.31079310393488	0.604197779494508	-5.47965122729316	4.26165062352949e-08	4.94861017512669e-06	73.9085776359827	7.35205414621623
ENSDARG00000075930	adamts2	1604.67701877633	0.603047782158554	0.14639152082009	4.1194174278692	3.79831505690359e-05	0.00152260411830773	1274.36730955024	1934.98672800242
ENSDARG00000075962	vav3b	64.9936253999988	1.05615957195456	0.320597093817121	3.2943516716874	0.000986489937087431	0.0194980055465403	42.3544182163051	87.6328325836926
ENSDARG00000075963	mhc1uba	6290.11664637859	-1.38435127821707	0.183724021838653	-7.53494978154142	4.88522793457585e-14	2.04662313823819e-11	9096.10117834808	3484.1321144091
ENSDARG00000076056	IYD	17.5680432049755	-4.7613342405022	1.22099982808903	-3.89953719154415	9.63767329387934e-05	0.00317775505550966	33.8960774367651	1.240008973186
ENSDARG00000076074	dda1	1080.86003619527	-0.520437003903948	0.154844562447529	-3.36102860622119	0.000776527826055645	0.0162221118047959	1273.52618382275	888.193888567782
ENSDARG00000076126	actc1a	1170.534981202	-0.896355778886083	0.212745462756401	-4.21327800495765	2.51690956131503e-05	0.00108419938885195	1522.9739249979	818.096037406096
ENSDARG00000076158	zgc:165583	36.5759636965381	1.40675585201632	0.476014562722304	2.95527902333734	0.00312386389586064	0.0456216514005183	20.028741630329	53.1231857627473
ENSDARG00000076169	pold3	458.548850549281	-1.13144457074571	0.176462054323459	-6.41182930281284	1.43783778723176e-10	2.79280383290853e-08	629.739072788746	287.358628309815
ENSDARG00000076239	C7H20orf27	1977.6127607589	0.481516622798661	0.136790368797559	3.52010618168063	0.000431374068768382	0.0104735663105741	1650.82188627631	2304.40363524149
ENSDARG00000076280	ppp1r1b	915.852333153554	-0.894668528821496	0.144401624556571	-6.19569573104766	5.80281304990511e-10	1.0331908635356e-07	1191.13905571807	640.565610589036
ENSDARG00000076462	ndnfl	103.847974462963	-1.38875401526984	0.326199477288849	-4.2573765807727	2.06839779859706e-05	0.000920695570100515	150.188757275812	57.5071916501148
ENSDARG00000076539	sc:d156	40.2542831229288	-2.34509587203487	0.439227874775305	-5.33913261592185	9.33923134578655e-08	9.54746492507538e-06	67.2508543066268	13.2577119392307
ENSDARG00000076541	clec3ba	204.430398463652	0.714963864756036	0.22772847057634	3.13954536710579	0.00169210211829216	0.0290688815509304	154.764108913984	254.09668801332
ENSDARG00000076566	kank3	1211.7252352	0.680897137976772	0.168950407909624	4.03015977529336	5.57389525289723e-05	0.00207477083577356	931.124220813654	1492.32624958634
ENSDARG00000076701	b4galnt4b	270.465018631613	0.622530227506377	0.200359185413711	3.10707106450321	0.00188950970546193	0.0315647102164969	213.014758068822	327.915279194404
ENSDARG00000076773	lrrc58a	58.3500942736441	1.19007082540478	0.373051757924085	3.19009574442739	0.00142225666141632	0.0254932347548836	35.6248735204173	81.075315026871
ENSDARG00000076779	fam13b	14448.550649705	0.652406061143728	0.185161372404814	3.5234458065983	0.000425974200008591	0.0103778389479858	11236.3507310282	17660.7505683818
ENSDARG00000076819	nlrc8	279.703199821991	-3.05121318086234	0.232663096024284	-13.1142980257766	2.72695487662162e-39	9.7106863156496e-36	499.223470051846	60.1829295921368
ENSDARG00000076828	zgc:194101	54.0503023943287	2.20547433417892	0.436547503579855	5.05208325804912	4.37017115407847e-07	3.66168928933492e-05	19.4414940249259	88.6591107637315
ENSDARG00000076856	frem2a	81.3888965890245	3.49742604219002	0.349198327362571	10.0155864680264	1.3018746169367e-23	1.34533641783263e-20	13.2665071973286	149.51128598072
ENSDARG00000076858	TCIM	350.391071467843	1.84345703322921	0.277894423860382	6.63365967413362	3.2746437124772e-11	6.92733045156316e-09	152.665190520674	548.116952415013
ENSDARG00000076904	loxl5b	135.263053817543	-0.764904519071041	0.244574297688749	-3.12749347048919	0.00176303735961703	0.0300630935559278	170.289413634486	100.2366940006
ENSDARG00000076969	ftr22	26.2527141787858	2.0076063314932	0.643986499206889	3.11746649031571	0.00182412682552557	0.0308829586007759	10.5565219713481	41.9489063862235
ENSDARG00000076981	zgc:198329	36.8635554925831	8.5829330381666	1.24721100897982	6.88170083199245	5.91421190462609e-12	1.50432204231239e-09	0	73.7271109851662
ENSDARG00000077009	wdfy4	138.452559818316	1.19993548833168	0.267795805752832	4.48078521976252	7.436892244375e-06	0.000398237192213825	84.1791720228762	192.725947613756
ENSDARG00000077103	sema4aa	73.8531810764269	1.00526342418313	0.340350883046406	2.95360897901965	0.00314081690434972	0.0458379057229072	49.2022150882271	98.5041470646266
ENSDARG00000077139	col6a3	7697.85874319566	0.616443125959909	0.117474178741726	5.24747763774707	1.54195759023247e-07	1.51822423377452e-05	6077.76037331326	9317.95711307805
ENSDARG00000077162	nwd2	15.2758730634284	-2.32282581891888	0.716426339284983	-3.24223955980895	0.00118594287920269	0.0224237659796855	25.4731884767166	5.07855765014021
ENSDARG00000077177	map2k4b	1037.02418800334	-0.447302667697212	0.144139416367795	-3.10326404094662	0.00191398793286576	0.0318988035675584	1196.58415973162	877.464216275057
ENSDARG00000077239	si:ch211-165i18.2	86.9443108509131	1.12969666205719	0.324219221476275	3.48436054134396	0.000493314469643537	0.0115196025962466	54.6543781788281	119.234243522998
ENSDARG00000077257	timd4	2208.5835858884	-0.562021505197027	0.131636910431243	-4.26948265008531	1.95926888462515e-05	0.000888784267280274	2633.2969244338	1783.870247343
ENSDARG00000077293	synpo2la	2874.09473115204	-1.14829412120699	0.21764383317304	-5.27602415591546	1.32016693882413e-07	1.32425759694443e-05	3960.90824646859	1787.28121583549
ENSDARG00000077301	mlf1	12551.6597255789	0.616180128714637	0.185016766667736	3.33040156204442	0.000867208203947729	0.0176128997010905	9911.58526660505	15191.7341845528
ENSDARG00000077306	cutc	703.564262509572	-0.669403775928574	0.157326331440446	-4.25487437353719	2.09166418732017e-05	0.000929116362292781	863.770994103435	543.357530915708
ENSDARG00000077357	lrrc61	61.5148578603721	0.968913473444739	0.313957545905719	3.08612895622424	0.00202780855784622	0.0330734027839254	41.6250191732566	81.4046965474877
ENSDARG00000077410	myo9b	453.948279880432	0.712175728183402	0.188107603189628	3.7860018208061	0.000153090552604469	0.0045940066670605	344.389591307148	563.506968453715
ENSDARG00000077465	sorcs2	1097.94830134566	0.452278834669584	0.138022038406105	3.27685955005847	0.00104968570094988	0.020425851262746	927.361241971229	1268.53536072009
ENSDARG00000077492	atp8a2	636.801025528282	-0.626798620633565	0.181155232274859	-3.46000837382689	0.000540158589916829	0.0122516225394511	772.908677974288	500.693373082277
ENSDARG00000077499	plekho1b	443.91980147989	0.709812198405421	0.195335940763215	3.63380233884276	0.000279274844247188	0.00736664978047584	337.003112774432	550.836490185348
ENSDARG00000077571	zgc:174862	84.4271489306415	-1.36238498038254	0.363264169388838	-3.75039735593697	0.000176554567099637	0.00513035516743347	121.475422064908	47.3788757963748
ENSDARG00000077907	si:dkey-183p4.10	186.918153258705	0.924931794924238	0.214800962790922	4.30599464223318	1.66237079843534e-05	0.000773817308918726	129.169889286438	244.666417230973
ENSDARG00000077928	ccdc173	163.782337767973	-1.37126090458582	0.251487067496438	-5.45261002180656	4.96358428463886e-08	5.43856111926122e-06	236.121605513427	91.4430700225194
ENSDARG00000078076	nab2	131.330814427579	1.00827916875099	0.281519801072168	3.58155683866982	0.000341552808511547	0.00870837387429322	87.2428395456715	175.418789309486
ENSDARG00000078105	depdc5	1201.81730238941	0.489425467084663	0.153759934983185	3.18304938889435	0.00145732753735431	0.0259261117095022	999.846073168893	1403.78853160993
ENSDARG00000078113	atp5mea	9457.65898490475	-0.747998650012619	0.224219183063342	-3.33601541042681	0.000849884525421449	0.0174267109118567	11855.8502707065	7059.46769910305
ENSDARG00000078114	si:ch73-237c6.1	1232.53392180303	1.07729539510402	0.152248221117673	7.07591449801822	1.48466384880962e-12	4.34538736899540e-10	792.896516524818	1672.17132708124
ENSDARG00000078119	sh3bp1	46.4371695475283	1.22451029854608	0.378632023173139	3.23403786157344	0.00122053273978346	0.0228753530861521	27.9103300234741	64.9640090715824
ENSDARG00000078172	CU984600.1	1513.87051182733	0.554630873607053	0.164102085150472	3.37979175035156	0.000725407712735754	0.015437311942542	1226.67712893465	1801.06389472001
ENSDARG00000078247	vip	71.1503182048729	-2.80070893340215	0.588462720417788	-4.75936509863148	1.94202871492049e-06	0.000132566726910515	124.483761543894	17.8168748658519
ENSDARG00000078271	si:ch211-57m13.8	5.4717596705504	-4.97423551504595	1.55781239512948	-3.19309021458422	0.00140758963619651	0.0253366134515373	10.6402863049504	0.303233036150365
ENSDARG00000078281	zgc:173575	86.3274410242543	-1.07089063165567	0.291548661569342	-3.67311112282699	0.000239615218836559	0.0065052335014764	117.096986033323	55.5578960151851
ENSDARG00000078322	col12a1a	1182.1790075463	0.749723392952182	0.191253610027394	3.92004832141362	8.85312158103622e-05	0.00296947873941005	881.969764266239	1482.38825082636
ENSDARG00000078387	si:dkey-92i15.4	313.831179773195	0.702439187496916	0.200518633672611	3.50311177884743	0.00045985644474595	0.0109779807803821	239.074777086811	388.587582459579
ENSDARG00000078425	oat	939.922603746654	-1.04208145006866	0.308706216673711	-3.375641285417	0.000736438688791025	0.0155635499749842	1265.15406344256	614.691144050745
ENSDARG00000078441	ppip5k2	1748.52621540331	0.726240557105064	0.127490071538271	5.6964479534946	1.22329211839289e-08	1.61338638281374e-06	1317.36952783099	2179.68290297564
ENSDARG00000078503	si:dkey-76b14.2	57.5398419382465	1.19229672653865	0.35065021175208	3.40024527742661	0.00067325431224373	0.0144861547184285	34.9275203747931	80.1521635016999
ENSDARG00000078522	si:ch211-80h18.1	248.660641878441	0.852955778354955	0.185674149761632	4.59383161010824	4.35180586879123e-06	0.000252664902697265	177.361554947894	319.959728808988
ENSDARG00000078551	zgc:171242	380.015544893473	1.97213223656867	0.172960124810444	11.402236432993	4.07513962110506e-30	9.67438146050342e-27	154.299326880002	605.731762906944
ENSDARG00000078605	ptger1a	314.215377662225	0.668844271307758	0.196539964772707	3.40309550824057	0.000666269858731805	0.0144084228761779	242.735206564543	385.695548759908
ENSDARG00000078683	zmp:0000000524	486.002167322973	1.40295237711489	0.204032538560523	6.8761207747201	6.15043625157377e-12	1.546002599425e-09	266.639424708068	705.364909937878
ENSDARG00000078734	myo1f	436.404113991659	0.928351825278512	0.182862090423444	5.07678668185832	3.83871430017678e-07	3.32056557642013e-05	300.692749041118	572.115478942201
ENSDARG00000078832	si:dkey-73p2.3	10.255576072356	2.91871914408769	0.855309317631035	3.41247205417067	0.000643765272693734	0.0140958112719946	2.361670590184	18.1494815545281
ENSDARG00000078859	g0s2	2911.88278011895	-0.765439524367054	0.256681605658429	-2.98205834579996	0.00286317427093092	0.0429596780004986	3666.8303226399	2156.935237598
ENSDARG00000078912	si:ch73-24k9.2	217.506430241949	1.06118643015244	0.284080286829469	3.73551590642212	0.000187330737315577	0.00534380311546677	141.116890826177	293.89596965772
ENSDARG00000078916	chrdl2	1084.47855039963	-0.512281624413011	0.145863304925317	-3.51206648358408	0.00044463675454531	0.0106983208306476	1275.23449989433	893.722600904927
ENSDARG00000078924	tmco4	281.835386948483	-0.6884361095686	0.20225600326692	-3.40378578854869	0.000664588499567575	0.0144068328848754	347.753774942518	215.916998954447
ENSDARG00000078970	il7r	61.501945082342	0.936789148634736	0.308819124645306	3.03345574763443	0.0024177016730394	0.0374323289464926	42.232516450229	80.771373714455
ENSDARG00000079009	abca1b	197.493480894847	0.831400187524498	0.217330385432962	3.82551287464106	0.000130500113669172	0.00407914333218066	141.928539747893	253.058422041801
ENSDARG00000079078	si:ch211-5k11.8	187904.663876657	-1.38956202868465	0.280412910091591	-4.95541388672433	7.21764837416383e-07	5.48864357995855e-05	271994.306300389	103815.021452925
ENSDARG00000079105	mhc2dab	776.946353402251	2.03034756274647	0.266504009319764	7.61845034875387	2.56739205546745e-14	1.11948772769628e-11	305.391266965226	1248.50143983928
ENSDARG00000079183	sod3b	54.1335767901536	-1.1444231366109	0.376749787605409	-3.03762118589306	0.00238453503581926	0.037114998293573	74.5660218987538	33.7011316815535
ENSDARG00000079191	zgc:172122	61.9999040471585	-1.06221509027221	0.314532084014904	-3.37712794419368	0.000732469707259127	0.0154949977874243	83.9104750321675	40.0893330621495
ENSDARG00000079199	megf6a	177.627287092736	0.934977839702849	0.263347214689975	3.55036160455902	0.000384702344358259	0.00964735949478704	122.213931720829	233.040642464642
ENSDARG00000079216	dpep2	517.009355074592	0.557537833115459	0.157588551692296	3.53793360703064	0.000403271445931763	0.0100073144178607	418.328913833708	615.689796315476
ENSDARG00000079222	zgc:174315	139.080360217814	0.647213269855858	0.214091851508891	3.02306353695568	0.00250229699875928	0.0385187879506418	108.357588231874	169.803132203754
ENSDARG00000079252	fam117ab	91.1382000794817	-0.947571156601968	0.256622923121808	-3.69246497964719	0.000222090931093791	0.00611494179606951	120.062504310438	62.2138958485251
ENSDARG00000079267	fermt3a	201.042678948763	0.876480473784363	0.193926267497339	4.51965834796665	6.19395058399497e-06	0.000339333200455478	141.86030126453	260.225056632997
ENSDARG00000079327	hmcn2	1084.91496326512	0.535376071568334	0.146519709549819	3.65395258571883	0.000258233975226733	0.00690541566294665	886.139635137075	1283.69029139317
ENSDARG00000079340	slc47a4	115.458579080985	-1.05093905736945	0.321463054910021	-3.26923744833947	0.00107837764380654	0.0207981451756438	155.643886064834	75.2732720971372
ENSDARG00000079387	si:ch211-102c2.4	562.072866954085	0.517510768662151	0.171755926529602	3.01305916551856	0.00258628489725784	0.0396687459546382	462.264368931974	661.881364976197
ENSDARG00000079455	nlgn4xa	77.2392208463845	0.971407233233278	0.304552290970535	3.18962379214958	0.00142458111254153	0.0255134954321562	52.1921964322985	102.28624526047
ENSDARG00000079456	si:ch211-149a19.3	307.660219501032	0.863247002711154	0.1946685261771	4.43444566856079	9.23094948140979e-06	0.000478709870436412	218.121598946509	397.198840055554
ENSDARG00000079553	cd83	66.9056109653839	1.37231336563903	0.388406223117294	3.53319098397817	0.00041057575677753	0.010129747828301	37.4075898822271	96.4036320485407
ENSDARG00000079564	myh7	58652.7153774058	0.56790842573735	0.14026229223665	4.04890307067831	5.14582498040834e-05	0.00195632911977588	47255.1652461827	70050.2655086288
ENSDARG00000079575	aff3	9.77333422223644	-2.57049586265841	0.871777756783738	-2.94856784616962	0.00319250055560943	0.0464969099326184	16.7284230142492	2.81824543022368
ENSDARG00000079581	nyap2a	10.3344835405651	-3.32357836744683	0.927327205157477	-3.58404061582818	0.00033831944135323	0.0086465707942023	18.8083794153658	1.86058766576432
ENSDARG00000079631	si:ch211-113e8.10	312.175814058707	-0.700940053424971	0.168567880054236	-4.15820649342833	3.20756016650747e-05	0.00133073263140968	386.559413896134	237.792214221281
ENSDARG00000079645	sc:d217	1900.83399615483	0.580260658912621	0.187157867049176	3.10038080718326	0.00193271983817114	0.0320360683183588	1523.70422415233	2277.96376815732
ENSDARG00000079703	si:dkey-18p12.4	118.913375340614	1.1116444610441	0.34964144259109	3.17938415082042	0.00147588352006059	0.0262125746380836	75.368463280838	162.458287400389
ENSDARG00000079782	myh7l	714.827697118998	0.452225739309662	0.148836188725119	3.03841252039088	0.00237828144130847	0.037114998293573	603.682499744756	825.972894493239
ENSDARG00000079895	ehbp1l1b	1028.00358677459	0.936123347344028	0.197826381109555	4.73204504926776	2.2226906646767e-06	0.000147027890840503	705.922400624795	1350.08477292439
ENSDARG00000079900	shroom4	1470.19052535152	-0.39935676529198	0.135488227216407	-2.94753849464803	0.00320314868818087	0.0465884784694843	1672.34708671457	1268.03396398847
ENSDARG00000079914	stoml3a	143.37258518483	1.96521164122876	0.344651111545612	5.70203192560627	1.18387647735354e-08	1.57109967795874e-06	58.1750181295789	228.57015224008
ENSDARG00000079932	zgc:152830	2072.42196460515	0.644231441725455	0.185438392551629	3.47409958024787	0.000512570768962747	0.0118012791483384	1617.17908047172	2527.66484873858
ENSDARG00000079987	igl3v5	8.33964859145506	-2.98438640627119	0.957477706198436	-3.11692521606626	0.00182747923670231	0.0308907605786247	14.8328221374234	1.84647504548672
ENSDARG00000079997	si:zfos-223e1.2	20.1455001124433	-1.56963362737457	0.513152924526245	-3.05880284872915	0.00222223340560892	0.0354065913081582	30.1412283377377	10.149771887149
ENSDARG00000083597	dre-mir-22a	44.8645186614987	-1.56370801131841	0.510436506177172	-3.06347213099929	0.00218784582278445	0.0350898051883885	67.0790188822221	22.6500184407753
ENSDARG00000086048	si:ch211-229i14.2	378.132023447002	-0.584186243617557	0.194125275725769	-3.00932602121739	0.00261827987831102	0.0399872536669002	453.664076765884	302.599970128119
ENSDARG00000086159	si:ch73-206d17.1	25.1596744495923	-1.62601698804323	0.471576550232727	-3.44804462232225	0.000564660742072446	0.012686163422839	37.9995613089602	12.3197875902245
ENSDARG00000086214	ntrk3b	140.025420065109	0.819029687766215	0.256533221614185	3.19268468470724	0.00140956773884611	0.0253508622122777	101.371302839819	178.679537290399
ENSDARG00000086374	isg15	768.066586620943	-1.09790557933334	0.356819243876767	-3.07692367542967	0.00209148846117913	0.0339059519889777	1047.14304879484	488.990124447046
ENSDARG00000086418	si:ch211-236p5.3	33.3236413795868	-2.44813768827099	0.62982406853725	-3.88701831283889	0.000101483100732918	0.00330531696685903	56.2497999728666	10.3974827863071
ENSDARG00000086518	si:ch211-155o21.3	50.7155241260231	1.07038634061173	0.352205339260971	3.03909742781785	0.00237288102201238	0.037060654909588	32.6996278108829	68.7314204411633
ENSDARG00000086569	zgc:172051	39.9835055358605	4.18048941847933	0.599842902780549	6.96930712875125	3.18505693402996e-12	8.50649080656052e-10	4.2061968705201	75.7608142012009
ENSDARG00000086616	cabz01093075.1	196.298076401088	0.956444213301635	0.265909953519502	3.596872552691	0.000322066183085269	0.00831168133508284	133.673836622207	258.922316179968
ENSDARG00000086647	chrng	463.241273631876	0.560926220462935	0.172861017027218	3.24495499395688	0.00117469187877131	0.0222701567718082	374.099481441934	552.383065821819
ENSDARG00000086703	si:dkey-126g1.7	122.123384520751	1.14059640568585	0.300168668349828	3.7998516366024	0.000144782740749913	0.00443036633052012	76.372490780959	167.874278260543
ENSDARG00000086877	mhc1zda	2101.30225575453	-1.68705032083066	0.130820335624855	-12.8959332872261	4.74483789936792e-38	1.44826009368421e-34	3206.68105199934	995.923459509708
ENSDARG00000086879	lins1	112.233117693316	-0.710767741937087	0.232623757314966	-3.05543917844439	0.00224731178608754	0.0356849624746374	139.278646369462	85.1875890171694
ENSDARG00000086881	ier2b	1341.32899914628	-0.992900409671283	0.180020500403316	-5.5154852222208	3.47818971643194e-08	4.19858765430988e-06	1785.47919755163	897.17880074093
ENSDARG00000086950	si:ch211-269k10.2	120.321996602273	-0.902566097358817	0.293468914924503	-3.07550834673924	0.00210144046533372	0.0340404677652162	156.839274786897	83.804718417649
ENSDARG00000086996	si:ch73-234b20.5	147.478902198214	-1.10099293677541	0.254765637127788	-4.32159120510887	1.5490799439044e-05	0.000727420705087066	201.107235020336	93.8505693760924
ENSDARG00000086998	zgc:64002	17.6120889236327	2.39033646985427	0.653627797090415	3.65703001080234	0.000255154516866813	0.00684878317509588	5.67801215497589	29.5461656922894
ENSDARG00000087059	selenou1b	728.498750571422	-0.935419922541501	0.309466906651233	-3.0226815935305	0.00250545709322064	0.0385396661294112	956.826194041849	500.171307100996
ENSDARG00000087110	akna	23.5873897442424	-1.44329429736685	0.469071879695655	-3.0769149886011	0.002091549411283	0.0339059519889777	34.4823441726926	12.6924353157921
ENSDARG00000087196	fibinb	2189.99215145531	1.22701633661941	0.183847457735685	6.67410010305104	2.48753787181623e-11	5.53634271621756e-09	1310.91090869225	3069.07339421837
ENSDARG00000087293	si:dkey-84h14.1	8.15962273877962	-3.56990597085185	1.04110026783812	-3.42897421231568	0.000605867090842047	0.0134562954916125	15.0515854698034	1.26766000775586
ENSDARG00000087401	slc25a34	78.3034430879028	-1.02840683495052	0.274247608843569	-3.74992088094055	0.00017689037275683	0.00513035516743347	105.045393355597	51.5614928202088
ENSDARG00000087403	si:ch211-214p13.3	7789.4703315667	0.662936502246599	0.147879774867914	4.48294232824422	7.36208310059443e-06	0.000395221777706785	6030.52351865487	9548.41714447854
ENSDARG00000087413	bean1	125.410011050115	-1.0880437615518	0.257005541118993	-4.23354203498685	2.30039160917502e-05	0.00100310363667304	170.435054593487	80.3849675067425
ENSDARG00000087457	ecscr	528.679939983821	-0.618630808923434	0.185715311608677	-3.33107057013671	0.000865126673072366	0.0176040919017754	640.240240061344	417.119639906298
ENSDARG00000087575	zmp:0000000912	67.6763406596862	-2.02853018641815	0.637667609067504	-3.18117175401865	0.00146680640025983	0.02607303290179	108.730672744529	26.6220085748437
ENSDARG00000087706	dicp3.3	27.3264956336223	-1.88663502959401	0.548292181623794	-3.44093002385451	0.000579718437369711	0.0129428047365112	43.0141310279283	11.6388602393163
ENSDARG00000087749	ccser2a	741.25569525663	0.558267371316163	0.147777613074678	3.77775333963507	0.000158249495557255	0.00471570254125009	599.637416304074	882.873974209186
ENSDARG00000087767	CABZ01074298.1	127.333435945006	2.73274052746016	0.846734207753498	3.227388833989	0.0012492557215013	0.023331816211186	33.3124260420008	221.35444584801
ENSDARG00000088157	smoc2	478.426244930093	0.499170246951018	0.167556049084722	2.97912399867235	0.00289073770030999	0.0432517518941339	396.664908233361	560.187581626825
ENSDARG00000088178	tp53inp2	410.883395486086	0.58321647120464	0.192874859173625	3.02380763207522	0.002496151030226	0.0384625545929242	328.825829016801	492.940961955371
ENSDARG00000088219	zmp:0000000924	17.3761357043106	-3.03366438130883	0.750157283045893	-4.04403776364221	5.25384511940826e-05	0.00198328012051726	30.9966758353766	3.75559557324463
ENSDARG00000088227	tmem163b	21.2876943922022	-2.19496355102871	0.653138877871182	-3.36063833496316	0.000777625781688407	0.0162253441909712	34.9615111187524	7.61387766565193
ENSDARG00000088234	si:ch211-217k17.12	21.0684304107654	1.63962461122801	0.559354892882183	2.93127785613805	0.00337570700647085	0.0484713413308173	10.2878249806395	31.8490358408913
ENSDARG00000088274	si:ch211-181d7.1	255.721080939628	2.06051698465356	0.359584585838482	5.73027061170831	1.00270540030409e-08	1.36457347661765e-06	99.0833317558286	412.358830123427
ENSDARG00000088444	selenol	829.068113431444	-0.439377817737331	0.143559827167212	-3.0605903225668	0.00220901121135391	0.0353012217964007	954.326508800964	703.809718061925
ENSDARG00000088515	st6gal2b	69.8742896912305	1.58789116133312	0.306341311232089	5.18340525130842	2.17870932213162e-07	2.0506741575623e-05	34.9382556968297	104.810323685631
ENSDARG00000088584	si:ch73-352p18.4	64.3986539378938	-1.27985005096519	0.405567269038022	-3.15570350142137	0.00160111530106843	0.0278578416308046	91.2415722111938	37.5557356645938
ENSDARG00000088631	BX000363.1	117.370247609581	1.07682503547104	0.274127408231164	3.92819179380627	8.55869447414185e-05	0.00289802006552321	75.4772544867424	159.26324073242
ENSDARG00000088641	grn2	13.7571634146062	2.23228023961985	0.696292878881094	3.20595012145896	0.001346173205605	0.0246675271963606	4.80417979795981	22.7101470312526
ENSDARG00000088689	si:ch211-201o1.1	1348.86434886739	1.44532368027432	0.264304560795269	5.46840234585988	4.54110140040236e-08	5.14763489865691e-06	724.75150008574	1972.97719764904
ENSDARG00000088690	ddias	80.8891233745681	1.37026647164998	0.289100358168908	4.739760546576	2.13970933458245e-06	0.000142420653092488	45.0060963725853	116.772150376551
ENSDARG00000088699	pdzd8	147.033933371267	0.733935669441075	0.234122193358962	3.13484022557309	0.00171947734899651	0.0294613897663668	110.600442840678	183.467423901856
ENSDARG00000088739	CR382327.1	46.8099442510741	-1.17626215776065	0.371562834412995	-3.16571532139089	0.00154702116045439	0.0272046535919905	64.8172956430382	28.80259285911
ENSDARG00000088870	si:ch211-22k7.9	143.777596265379	0.780605940617229	0.248931042256539	3.13583205027827	0.00171367310691498	0.0294091081143337	105.947782088681	181.607410442077
ENSDARG00000088908	CU570691.1	823.586332678658	-1.72528106587775	0.314966690604429	-5.47766197932515	4.30982425221811e-08	4.97749756610228e-06	1264.60998303807	382.562682319243
ENSDARG00000089043	ptpn6	4506.54934522955	-0.83735708123172	0.269791159681853	-3.10372319915582	0.00191102029225084	0.0318742073100949	5778.70914634683	3234.38954411227
ENSDARG00000089066	nhsl2	1657.66020426279	0.597843085515662	0.143717761758684	4.15984133206512	3.18468755752745e-05	0.0013238138979403	1318.90139498058	1996.419013545
ENSDARG00000089071	ushbp1	861.987947133083	-0.90030705783658	0.225335418823524	-3.99540854490201	6.45827849857886e-05	0.00232302320539791	1122.45786277466	601.518031491508
ENSDARG00000089079	si:ch211-214b16.3	285.84916903025	-0.616757643886409	0.192843989278772	-3.1982207285436	0.00138278394961383	0.0250377642944483	346.146623629497	225.551714431002
ENSDARG00000089086	mustn1b	2003.9415308193	0.598360269762972	0.141167586788518	4.23865196944515	2.24865941912217e-05	0.000986547374722058	1594.41770824834	2413.46535339026
ENSDARG00000089087	hbba1	147975.214839159	-1.24713407995724	0.275738619326153	-4.52288505326158	6.10023726462152e-06	0.000335058276082014	208227.430242958	87722.9994353592
ENSDARG00000089296	si:dkey-240n22.6	850.470534783397	-1.21234253016935	0.261834030171219	-4.63019466712015	3.65322116789241e-06	0.000222378129553246	1188.10661962853	512.83444993826
ENSDARG00000089302	hnrnpa0a	700.303857682046	1.84626042989364	0.17948451178142	10.2864609963787	8.11026250574494e-25	1.08302417936091e-21	304.950891123375	1095.65682424072
ENSDARG00000089310	gc	18.4490137360325	-2.77472616096855	0.806330334468034	-3.44117794203928	0.000579187504023184	0.0129428047365112	32.2050817557993	4.69294571626559
ENSDARG00000089327	BX120005.2	57.8440847321167	1.480751800254	0.336401470935718	4.40173996901741	1.07386210159448e-05	0.000544991393412534	30.5204479327974	85.1677215314361
ENSDARG00000089354	tspan4a	500.683771071533	0.62530716720882	0.161315076063311	3.87630953329749	0.000106052755502302	0.00341768201216015	393.988887096399	607.378655046667
ENSDARG00000089382	zgc:158463	1239.94230678433	-0.643495274596001	0.194492831552689	-3.30858093565097	0.000937700772532785	0.0187606489160325	1511.84151142335	968.04310214531
ENSDARG00000089402	si:ch73-281i18.3	299.57137762245	0.970393249383234	0.225004026649308	4.3127817036612	1.61213274920522e-05	0.000753716155788156	202.22228222328	396.920473021619
ENSDARG00000089429	si:dkey-205h13.2	66.794642357711	2.12044134024354	0.473675635765812	4.47656830990542	7.5852405822879e-06	0.00040214950441976	24.9684175255392	108.620867189883
ENSDARG00000089441	si:ch211-105c13.3	6873.90035552538	0.446218273239906	0.144527353237279	3.08743129411167	0.00201894436591429	0.0330044111110366	5819.15966408644	7928.64104696433
ENSDARG00000089636	BX322587.1	42.2610800136698	-1.34675344954114	0.411578596275283	-3.27216590398294	0.00106726928507039	0.0206559521204609	60.6741163360783	23.8480436912613
ENSDARG00000089836	MRPS12	3512.93411907094	-0.664683143506612	0.205864913841714	-3.22873447010827	0.0012433928442902	0.0232426347428736	4308.0612108353	2717.80702730659
ENSDARG00000089892	cd44b	313.496958488649	0.760956036000593	0.18843291679078	4.03833920824722	5.38309729815417e-05	0.00201781152407653	232.598243462707	394.39567351459
ENSDARG00000089904	adgre5b.3	158.581805998094	-1.12153365482799	0.271512109647005	-4.13069478295502	3.61668503245379e-05	0.00146630156363202	217.412112545243	99.7514994509441
ENSDARG00000089908	si:ch211-265o23.1	37.8955073369385	-2.37741712086039	0.693766435238831	-3.4268263785952	0.000610679392752458	0.0135210113010871	63.5462625682452	12.2447521056317
ENSDARG00000089933	rasal3	376.287540346439	0.670575503132807	0.187477274436768	3.57683620666769	0.000347777934667212	0.00884598018107103	290.491787506247	462.083293186631
ENSDARG00000090064	CABZ01084273.1	58.3910286499492	-1.37044428466369	0.45284414025399	-3.0263045556801	0.00247562809044388	0.0382184030205375	84.1809568007256	32.6011004991728
ENSDARG00000090108	si:ch1073-174d20.1	18.0824826250389	-2.94302421253418	0.736850027850398	-3.99406134396144	6.4951047398114e-05	0.00233234298942538	31.9893375012426	4.17562774883525
ENSDARG00000090120	si:dkey-248g21.1	508.251903914706	1.02402656536584	0.226153858578057	4.52800837361084	5.95422227774201e-06	0.00032872845784557	335.027774235765	681.476033593646
ENSDARG00000090202	rbm11	203.912008974107	-1.54015026673621	0.252857738640229	-6.09097540387151	1.12224794326849e-09	1.83037782869272e-07	303.426957231027	104.397060717187
ENSDARG00000090228	gsta.1	2465.79818436673	-1.98725108385024	0.151436238855979	-13.1226917603268	2.44107809000341e-39	9.7106863156496e-36	3938.11854485327	993.477823880187
ENSDARG00000090253	zgc:113223	10.7352817228821	-2.73253626676594	0.834708249072364	-3.27364234126437	0.00106170901848604	0.02060351942686	18.6799690501103	2.79059439565382
ENSDARG00000090396	si:cabz01074946.1	177.128022025744	0.936948250820784	0.253398890812965	3.69752309418099	0.000217713418157719	0.00602547265849459	121.494464091444	232.761579960044
ENSDARG00000090468	ppp1r3aa	5642.51748812513	-1.23156870996286	0.168437263812512	-7.31173543244994	2.6371396512193e-13	8.9436707599923e-11	7914.41512806096	3370.61984818931
ENSDARG00000090551	FP102786.1	17.0663190732295	2.46895009473565	0.77041699810151	3.20469317372245	0.00135206527605474	0.0247330707946794	5.23633880170148	28.8962993447575
ENSDARG00000090623	si:dkeyp-106c3.1	16.8763609055178	-1.96005016091954	0.607719269500251	-3.22525590233688	0.00125860112944988	0.0234468346115746	26.8694527702561	6.88326904077948
ENSDARG00000090634	smim29	390.688065515532	0.653628131908117	0.182045088362821	3.59047386439461	0.000330077328129533	0.00847648100098028	303.519121630941	477.857009400122
ENSDARG00000090714	gaa	122.530851181279	-0.750345853710189	0.254772367316841	-2.94516183843848	0.00322785776424137	0.0468840305851673	153.609126173246	91.4525761893119
ENSDARG00000090752	plk2a	1643.42080804475	0.5741368375026	0.182438369436573	3.14701802737942	0.00164944791863409	0.0285361167850494	1320.75948879811	1966.0821272914
ENSDARG00000090851	ciita	349.299517101387	0.595047946128194	0.189215095407434	3.14482279992982	0.00166187457349445	0.0286814314517628	278.4510101849	420.148024017875
ENSDARG00000090882	si:rp71-36a1.5	915.316754693581	0.651376417650541	0.159398578149555	4.08646316179426	4.37998992452332e-05	0.00170932955757064	712.229180649721	1118.40432873744
ENSDARG00000090889	si:ch211-132p1.3	1108.09890840581	0.577756490618179	0.159393871648705	3.62470956155404	0.000289286368689987	0.00757462322724296	889.303920575021	1326.89389623661
ENSDARG00000090890	cmklr1	457.238013164185	1.01565900575216	0.24634220251992	4.12295983133474	3.74034943834859e-05	0.00150307117379522	302.740229153211	611.73579717516
ENSDARG00000090901	si:ch211-256e16.11	791.907800629043	-1.99895694899073	0.652665123924911	-3.06276048116325	0.00219305516742494	0.0351250500053982	1266.8470128698	316.96858838829
ENSDARG00000090945	si:ch211-170d8.8	579.571781733741	0.711302221556593	0.144461689198135	4.92381215742961	8.48743123877665e-07	6.36289318763867e-05	439.564920446299	719.578643021184
ENSDARG00000091042	sacs	794.916005332614	0.683501116836781	0.140608772864378	4.86101331313118	1.16786398436805e-06	8.51623955290368e-05	610.05228393625	979.779726728978
ENSDARG00000091090	xirp2b	468.055639411178	1.07191355158587	0.360423826766906	2.97403632052078	0.002939102837487	0.043578675382198	301.827535420167	634.28374340219
ENSDARG00000091277	adra2da	116.449425296928	-1.05854514664418	0.25634684541735	-4.12934727135339	3.63794568611097e-05	0.00147212779411831	157.349910497566	75.54894009629
ENSDARG00000091298	pmela	89.8265235605057	-1.14153289362237	0.355830230638918	-3.20808294329761	0.00133622955639993	0.024569604734975	123.668569790942	55.9844773300693
ENSDARG00000091368	AL954327.1	166.853304279008	-0.956593052179219	0.292354381080641	-3.27203255392763	0.00106777280581741	0.0206559521204609	220.079520167804	113.627088390212
ENSDARG00000091669	bicdl2l	178.032467312317	-1.05669939084495	0.212570727750825	-4.97104846949393	6.65917975234562e-07	5.2117228787039e-05	240.517312121168	115.547622503466
ENSDARG00000091726	aebp1	791.675364842164	0.611298980620283	0.155730257032385	3.92537065223723	8.65962931030779e-05	0.00292293269895792	626.686594139104	956.664135545223
ENSDARG00000091746	si:dkey-16p6.1	35.1946448300454	1.61648407742792	0.52399588192903	3.08491752163589	0.00203608607353587	0.0331325324045448	17.371051973342	53.0182376867488
ENSDARG00000091801	serpinb14	729.8870598075	-0.804539236619001	0.262983004739993	-3.05928224302721	0.00221868015976968	0.0353763584280889	928.24608973572	531.528029879279
ENSDARG00000091918	BX548073.1	37.0240775564672	-1.87986681125973	0.446367071611593	-4.21148182923202	2.537009643183e-05	0.00109065891421022	58.2483539510458	15.7998011618886
ENSDARG00000091937	BX927308.1	316.836217701924	-1.00696043675295	0.236486151700546	-4.25801016047667	2.06254576919267e-05	0.000920695570100515	423.17448048247	210.497954921378
ENSDARG00000091974	CR356233.1	1142.92196473131	-1.20490610439527	0.180534628409275	-6.67409967279924	2.48754516875824e-11	5.53634271621756e-09	1594.32117744472	691.522752017897
ENSDARG00000091988	BX469885.1	44.0265057161865	2.04376569004948	0.387229468594268	5.27791879442652	1.30659339759666e-07	1.3168242704269e-05	17.2593083964871	70.793703035886
ENSDARG00000092052	gstk4	1283.66670801117	-2.03011680331875	0.608543277716252	-3.33602699702377	0.000849849104799716	0.0174267109118567	2062.3763780654	504.957037956933
ENSDARG00000092066	CT583708.1	25.7158346920152	1.40631140060073	0.477750104774219	2.94361296114282	0.0032440541231143	0.0470553023723422	14.1617301640752	37.2699392199552
ENSDARG00000092143	ank1a	1982.53664529318	0.511129207856365	0.175082866381362	2.91935595081607	0.00350755460257994	0.0499283222110079	1635.07453224859	2329.99875833777
ENSDARG00000092225	si:dkeyp-13a3.10	109.747440115599	0.983860037317371	0.268268441536342	3.66744605397087	0.000244985214996035	0.00662576468810796	73.6969000355977	145.797980195601
ENSDARG00000092243	BX005065.1	288.946324217014	0.605508203125248	0.189937133096861	3.18794010024602	0.00143290216548915	0.0256410281975219	229.179752704936	348.712895729092
ENSDARG00000092245	BX000447.1	199.365592274963	1.52713183498417	0.203447607613033	7.50626587798884	6.08377926594998e-14	2.42722783287097e-11	102.725363046713	296.005821503213
ENSDARG00000092281	flnb	5201.97058093749	0.751085363389232	0.171345924522595	4.3834445755387	1.16817378884422e-05	0.000587275321704604	3877.9769911252	6525.96417074977
ENSDARG00000092294	si:dkey-222h21.6	16.4893276820666	2.81709470486352	0.698952618227703	4.03045160916155	5.56697894838581e-05	0.00207477083577356	4.03736719646874	28.9412881676644
ENSDARG00000092335	BX649499.1	25.1586790361479	6.14615499449399	1.13128387302899	5.43290251105393	5.54447025863235e-08	5.9829874518151e-06	0.745421991760624	49.5719360805351
ENSDARG00000092364	si:ch211-218c6.8	187.833070921352	-2.01750772002116	0.376916849150552	-5.35265994228691	8.66706358357233e-08	8.90290771762531e-06	301.351858064986	74.314283777719
ENSDARG00000092448	CR762431.1	74.4596734115824	1.3450600079665	0.307714630444475	4.37112790517513	1.2360635440998e-05	0.000613528152503026	41.9560898878371	106.963256935328
ENSDARG00000092459	si:dkey-9i23.5	81.6127750699467	-1.30108016729957	0.382288088345525	-3.40340232134989	0.000665522047054761	0.0144068328848754	116.060979342651	47.1645707972423
ENSDARG00000092478	sdhaf1	290.375864225099	-0.726354119635172	0.234898571914761	-3.0922032165387	0.00198676787956221	0.0327036074843807	361.879192503902	218.872535946297
ENSDARG00000092500	si:dkey-222h21.1	22.364077426179	1.74620567980549	0.589467097094396	2.96234630976503	0.00305304184127408	0.0448942133383772	10.3163680292377	34.4117868231203
ENSDARG00000092600	si:dkey-256e7.5	111.206975987564	-1.06635243991797	0.270512591708621	-3.94196969975644	8.08151879297227e-05	0.00279400858463828	150.408111068478	72.0058409066496
ENSDARG00000092634	CABZ01000634.1	29.3348169828178	1.99956468225005	0.459937721843367	4.34746833600877	1.37717944917139e-05	0.000664217067968307	11.6757958971501	46.9938380684855
ENSDARG00000092644	ago1	33.1996319811583	-2.76411806358035	0.513437228860674	-5.38355597959653	7.30285213114668e-08	7.64866365853333e-06	57.8683437750821	8.53092018723448
ENSDARG00000092653	si:dkey-1h24.6	56.2384834367657	1.3484538865227	0.350111457394867	3.851498881403	0.000117397066452365	0.0037160084767722	31.6427276089528	80.8342392645787
ENSDARG00000092658	CR457445.1	528.984669939871	1.12364991285187	0.301167650311888	3.73097811696649	0.000190737792685567	0.00539775321658254	332.612710685783	725.356629193958
ENSDARG00000092719	AL954655.2	13.7791064533965	3.36610143749629	0.835735613090864	4.02771089896143	5.63225388138226e-05	0.00208598162551184	2.44250920777581	25.1157036990171
ENSDARG00000092780	si:ch1073-170o4.1	102.207896573889	-1.33314952241972	0.344039940922857	-3.87498474404938	0.000106631379720155	0.00343115370346511	146.324299735036	58.0914934127408
ENSDARG00000092787	si:dkey-88p24.11	768.208342966972	-0.847573926472611	0.239028357402935	-3.54591369694199	0.000391254321596492	0.00974305342101474	987.57632458101	548.840361352934
ENSDARG00000092799	camta2	44.1244098971573	2.75069817441387	0.529064404917844	5.19917452175036	2.00175512178186e-07	1.90086666364406e-05	11.5629113821341	76.6859084121805
ENSDARG00000092806	si:ch1073-110a20.2	38.8418116846784	1.40087530849324	0.396327675982537	3.53463912158122	0.000408332417624405	0.010109421129737	21.2508886231416	56.4327347462151
ENSDARG00000092863	CU138515.1	7.85197412270385	-3.54331675030682	1.13965633735357	-3.10910985546296	0.00187651932345665	0.0314460485215488	14.4910161008062	1.21293214460146
ENSDARG00000092894	si:ch211-114l13.9	82.9030763620961	1.1122204636806	0.2763274159857	4.0250094610162	5.69730248847184e-05	0.00210603053579047	52.5393701299339	113.266782594258
ENSDARG00000092898	si:ch211-157j23.3	266.748409616186	1.01289874478427	0.317384032936393	3.19139792702572	0.00141586129539723	0.0254212541491237	176.54577623008	356.951043002292
ENSDARG00000092918	crhr2	43.7796801435434	2.43913430264381	0.475644411132042	5.12806257270768	2.92739152716491e-07	2.6280103936725e-05	13.639218193209	73.9201420938779
ENSDARG00000092919	zp3c	25.6527180397857	-2.12679169659227	0.679637850670676	-3.12930142794949	0.00175222459272044	0.0299025803898282	41.7553610575771	9.55007502199437
ENSDARG00000092920	si:ch211-106h4.12	15935.1567812296	0.670363045151041	0.197636321149017	3.39190206159317	0.000694092453587264	0.0148596987608672	12297.9782778369	19572.3352846223
ENSDARG00000092985	CU499330.1	88.6895576553266	0.962751317074638	0.300804638232058	3.2005866755682	0.00137148112758929	0.024917572935436	60.2544907596927	117.12462455096
ENSDARG00000092989	si:ch211-161n3.3	190.088185881281	0.757976487939846	0.213601413933792	3.54855557358243	0.000387350249915617	0.00967967887683868	141.369915225431	238.806456537131
ENSDARG00000093052	c6	1073.18966857523	-0.832091103209994	0.169129977524256	-4.91983216334702	8.66184549803226e-07	6.47094373814536e-05	1374.42747380722	771.951863343242
ENSDARG00000093054	BX548073.3	111.518066086252	-1.30051103930221	0.371740555678174	-3.49843733603308	0.000467993048747658	0.0111597538834179	158.577625272015	64.4585069004884
ENSDARG00000093068	c3b.1	58.2131352722576	2.01080305488961	0.357968690224016	5.61725958108585	1.94009847149798e-08	2.43836140835446e-06	23.2196785802187	93.2065919642965
ENSDARG00000093089	tac3a	57.9541794864664	-1.46789195869808	0.397241098893969	-3.69521674062704	0.000219699292275957	0.00606472232398979	85.1437744111467	30.7645845617861
ENSDARG00000093119	gstk4	75.7655473008352	-2.16816449138139	0.534623805213333	-4.05549560314886	5.00281136072589e-05	0.00191559260812311	123.934224544311	27.5968700573598
ENSDARG00000093176	zgc:77118	16.7906682403989	-7.58569789030837	2.4562028855159	-3.08838408058261	0.0020124818878464	0.03297445399979	33.5813364807979	0
ENSDARG00000093198	c3a.4	48.082607663715	1.35613575793741	0.392918722527385	3.45144092196545	0.000557601815000398	0.0125804861449826	27.0555263655235	69.1096889619065
ENSDARG00000093313	ubb	10449.876836868	-0.852828354178033	0.26456283960037	-3.22353795214119	0.00126617518863069	0.023524433982855	13451.6733130318	7448.08036070416
ENSDARG00000093323	si:ch211-114l13.1	95.7774294903285	1.18418089745735	0.352073247178803	3.3634503812667	0.000769746721523284	0.0161239298549671	58.3545831256669	133.20027585499
ENSDARG00000093345	si:ch73-27e22.7	44.8171270326708	2.34506453006721	0.543416514816806	4.31540902075411	1.59307654003242e-05	0.000746440205138876	14.7620750021799	74.8721790631618
ENSDARG00000093347	si:ch211-239f4.6	29.1664533022336	-2.84188564475074	0.75660355972234	-3.75610927047933	0.000172575367218922	0.00506489738461467	51.2434702515244	7.08943635294267
ENSDARG00000093349	si:ch211-141e20.2	147.842808102718	2.02795836457553	0.278176269113838	7.29019183065406	3.09514003120796e-13	1.03329315479358e-10	58.3600975279008	237.325518677536
ENSDARG00000093415	si:dkey-21e2.12	107.738196471017	1.52266055151755	0.325201492998001	4.68220652211739	2.83803336974182e-06	0.000179932999934433	55.6815143596562	159.794878582378
ENSDARG00000093438	CU467110.1	453.001997588539	-0.846153056670764	0.190553177618636	-4.44050877159454	8.97464464169687e-06	0.000467425256727018	582.232880517293	323.771114659786
ENSDARG00000093440	tnfaip6	111.280436702438	0.732429820462896	0.24918823823668	2.93926320778926	0.00328993553657667	0.0474951099152008	83.5858995892964	138.974973815579
ENSDARG00000093452	BX511129.2	79.646619709626	-1.12638619476176	0.281647904909037	-3.9992706323363	6.3537991582746e-05	0.00229316339215701	109.275342746512	50.0178966727396
ENSDARG00000093492	CR677617.1	84.0995448799049	-1.28934067975635	0.433455174135913	-2.97456520694817	0.00293404089683413	0.0435338318067763	119.415715335361	48.7833744244488
ENSDARG00000093518	CT573204.1	28.4617849301591	-1.88676124448611	0.582360035653543	-3.23985357678043	0.00119591093901639	0.022572290744721	44.7766777525115	12.1468921078066
ENSDARG00000093538	CR450686.2	8.98776604501576	-3.39214541483014	1.15775424840188	-2.92993562279087	0.00339032234364734	0.0486485071822492	16.4390592878413	1.53647280219023
ENSDARG00000093612	si:dkey-92i17.2	90.2105556597564	1.38584412140679	0.327384731575364	4.23307499631445	2.30517591316326e-05	0.00100310363667304	49.8632155792271	130.557895740286
ENSDARG00000093677	si:ch211-56a11.2	29.6281578334146	-1.82186686626096	0.528011172098025	-3.45043241987072	0.000559689276200483	0.0126009705746043	46.2401196255957	13.0161960412334
ENSDARG00000093748	si:ch211-217k17.11	358.208637818463	1.63946503924953	0.173039444036505	9.4745163357302	2.6799936217967e-21	2.20233629705032e-18	174.235433666884	542.181841970042
ENSDARG00000093836	si:dkey-83f18.14	31.2283647589902	1.42020859870037	0.442336159864994	3.21069975182185	0.00132412205000209	0.0244100014843353	16.9525540076475	45.5041755103329
ENSDARG00000093857	si:dkey-79f11.10	101.145989983975	2.08506798258669	0.334558837818644	6.23229084660125	4.59663031933739e-10	8.46651753473816e-08	38.4358670012162	163.856112966733
ENSDARG00000093957	si:dkey-251i10.2	170.776820444399	3.60074873740722	0.948634453729777	3.79571785870736	0.00014721684961971	0.00447430328445908	25.9075493224377	315.646091566361
ENSDARG00000093974	CR933734.2	35.1764668043652	2.21195070425581	0.438026045869068	5.04981547356888	4.42237040569336e-07	3.69095180031424e-05	12.4711515472394	57.881782061491
ENSDARG00000093997	si:dkey-9i23.15	646.042886684045	0.940824715783693	0.180808975803692	5.20341820200987	1.95655893118979e-07	1.86624277338397e-05	442.218720410216	849.867052957875
ENSDARG00000094002	ccl34b.4	237.397204621825	0.735243870795286	0.183160802752014	4.01419877915009	5.96480634591187e-05	0.00218226117100605	178.109835948793	296.684573294857
ENSDARG00000094005	si:dkey-98j1.5	503.902310912492	-1.51513029157682	0.312454410028817	-4.84912436165355	1.24007661352734e-06	8.98151760156784e-05	746.614723695882	261.189898129103
ENSDARG00000094057	cyp2j20	98.7597995306718	-1.41183834130333	0.387458781057958	-3.64384138474885	0.00026859898402845	0.00713791777705456	143.489904091099	54.0296949702445
ENSDARG00000094077	si:dkey-21e2.16	284.245751429623	-1.07263284979154	0.226137580077189	-4.74327552910671	2.10289938536274e-06	0.000140848113691725	385.418048646087	183.073454213159
ENSDARG00000094112	slc22a21	779.608488712081	0.719273349616543	0.206657614641739	3.48050736414176	0.000500465065913658	0.0115849800631757	589.006727947945	970.210249476218
ENSDARG00000094133	wu:fc21g02	1300.73935520908	0.751843105602477	0.162675006073524	4.62174936242307	3.80517578688038e-06	0.000228374679389006	969.527544818973	1631.95116559918
ENSDARG00000094206	si:ch73-191k20.3	40.5860877597093	-2.24916828930702	0.451860018411418	-4.97757756310088	6.43849844578491e-07	5.07619770452548e-05	67.1147944040309	14.0573811153877
ENSDARG00000094215	BX005417.1	697.101132304894	0.919127925604837	0.220045957911031	4.17698163751982	2.95402862412424e-05	0.00123999559102237	482.253054938234	911.949209671555
ENSDARG00000094318	BX322647.1	22.640001594228	-1.58352942514717	0.508410618498065	-3.11466631012782	0.00184153109650272	0.0310545804324207	33.9449501912754	11.3350529971806
ENSDARG00000094366	si:dkey-260g12.1	140.948756918268	0.829543671787554	0.239151606670371	3.46869370161053	0.000522995355025173	0.011963938710351	101.517454224763	180.380059611773
ENSDARG00000094433	caspbl	14.6774882326008	2.57953367021813	0.685043234224117	3.76550492194806	0.000166212849055957	0.00491251891889075	4.246616179316	25.1083602858857
ENSDARG00000094475	BX569801.1	295.424643916502	0.781582366644944	0.20947792095028	3.73109663824883	0.000190648068844574	0.00539775321658254	217.069342531566	373.779945301438
ENSDARG00000094515	or132-2	18.0288198541744	-2.41109021208769	0.762982402743005	-3.16008626597358	0.00157722432635114	0.027622110620343	30.3111189156073	5.74652079274148
ENSDARG00000094537	si:ch211-137i24.12	725.868970783182	-1.06108523240533	0.218246358565229	-4.86186912524454	1.16282497196275e-06	8.50853368183425e-05	981.191458188825	470.54648337754
ENSDARG00000094560	BX005254.2	24.7362907843859	-3.72077917739451	0.643175049069605	-5.78501790885212	7.2504605233702e-09	1.01916670751531e-06	45.9654911685232	3.50709040024867
ENSDARG00000094579	b4galnt2.1	23.5743313023687	-2.16061161147269	0.519181854709663	-4.16156996218781	3.16067133212308e-05	0.00131639188464214	38.4941740709165	8.65448853382087
ENSDARG00000094593	BX890572.1	31.0374988787794	2.10527942946296	0.535552587959957	3.93104146407442	8.45786821129237e-05	0.00287756070386103	11.7810308748257	50.2939668827332
ENSDARG00000094608	si:dkey-222h21.10	137.681807708271	1.37044287008594	0.248700646416427	5.51041137139329	3.57996034272673e-08	4.29715913947749e-06	76.761788530897	198.601826885645
ENSDARG00000094782	si:ch211-196h16.4	74.1001591112892	-1.1150606035903	0.315763375367101	-3.53131708924113	0.000413495732575825	0.0101548848531208	101.469452085499	46.7308661370792
ENSDARG00000094840	si:dkey-21e2.13	231.756139192283	0.863928422530484	0.211443368331186	4.0858619939184	4.3913475683988e-05	0.00170932955757064	164.575932767602	298.936345616964
ENSDARG00000094886	si:dkey-266f7.5	43.0968489716432	-4.45932833042884	0.672754367219209	-6.62846433663629	3.3919704798604e-11	7.10518051693111e-09	82.4866352320354	3.70706271125104
ENSDARG00000095005	si:dkey-21e2.10	957.702426407777	0.806683771173821	0.254510084104488	3.16955524183726	0.00152672433510351	0.026930325610197	697.023146852999	1218.38170596256
ENSDARG00000095019	lmo2	985.268201436813	-0.826336555699927	0.24583216376765	-3.36138503211054	0.000775526345565327	0.0162221118047959	1260.08639629416	710.450006579468
ENSDARG00000095025	CR388166.2	122.680702901001	-1.2420013309469	0.26406024385405	-4.70347717937188	2.55767695854215e-06	0.00016509766131786	172.45506588827	72.906339913733
ENSDARG00000095048	si:dkey-250k15.7	12.3294569305256	-5.25686460420911	1.19580935892859	-4.39607247171832	1.10227145199769e-05	0.000556764346179258	24.0524477887506	0.60646607230073
ENSDARG00000095082	si:ch211-194p6.12	374.591050180251	-5.01763663101726	1.41443965499233	-3.54743775268694	0.00038899766184683	0.00970949070446189	726.75810391202	22.4239964484812
ENSDARG00000095102	si:ch211-132g1.4	95.1276106050316	1.93403367074316	0.34644482606461	5.5825156712904	2.37064241128455e-08	2.94483405578522e-06	39.5701029719121	150.685118238151
ENSDARG00000095106	si:dkey-28k24.2	56.1194413183142	1.88732012633812	0.47454556413212	3.97711045890771	6.97577661600676e-05	0.0024717154755821	23.7135674681439	88.5253151684845
ENSDARG00000095126	si:dkey-82i20.2	87.5378075601962	1.46145686089419	0.310011662688287	4.71419961501147	2.42662689153753e-06	0.000158071067574972	46.7217151891932	128.353899931199
ENSDARG00000095185	si:ch211-274p24.2	27.7528133945391	-2.51075187895355	0.50602736940519	-4.96169185849534	6.98817965971554e-07	5.3902327295842e-05	47.1543712914076	8.35125549767051
ENSDARG00000095193	si:dkey-23c22.7	241.601900293216	0.748007017406209	0.230463999576887	3.24565666993322	0.00117180066733392	0.0222350737639934	180.119528985669	303.084271600763
ENSDARG00000095294	si:dkey-200l5.4	413.558424453928	-0.70092574557657	0.202015300600123	-3.46966662175757	0.000521104733554504	0.0119334659561903	512.221600395837	314.89524851202
ENSDARG00000095295	si:rp71-36a1.1	613.188631981321	0.981173267965181	0.230395530977701	4.25864713521784	2.05667827482723e-05	0.000920695570100515	412.439490905839	813.937773056803
ENSDARG00000095309	si:dkey-79f11.9	18.6992492044536	4.32214643544311	1.06016829452455	4.07684936228116	4.56500457492376e-05	0.00176695448818516	1.81598323173791	35.5825151771692
ENSDARG00000095362	si:ch211-77g15.32	157.311456102933	1.13466954724336	0.315490261007978	3.59652796767209	0.000322492924589707	0.00831168133508284	98.5922885495711	216.030623656295
ENSDARG00000095528	CR854897.1	63.9699149106737	-2.76478121924536	0.444707624734428	-6.21707626644908	5.06503616790856e-10	9.1711493867402e-08	111.402870895293	16.5369589260546
ENSDARG00000095577	cybrd1	289.229386760338	0.616354214462626	0.199437454672973	3.09046370188233	0.00199844229658264	0.0328199216823863	228.524830421515	349.93394309916
ENSDARG00000095590	spp2	43.0710750430202	3.16625477016718	0.465225164245148	6.80585448404235	1.00451208077524e-11	2.41150619301616e-09	8.58773201427096	77.5544180717695
ENSDARG00000095627	c1qc	673.723477030175	0.682976073424891	0.223678972010021	3.05337630662168	0.00226281986603537	0.0358185171452359	516.970575801208	830.476378259142
ENSDARG00000095688	zgc:162509	5052.21308252043	0.995419528382265	0.137512323614793	7.23876596813742	4.52785560705709e-13	1.40206033188959e-10	3375.47443721749	6728.95172782336
ENSDARG00000095707	BX322665.2	119.468069808805	1.17027193416496	0.274583184404174	4.26199418112355	2.02610720289493e-05	0.000909449716324644	73.4550280225106	165.4811115951
ENSDARG00000095719	si:dkey-222h21.2	48.194524192514	1.92847666150814	0.383625088827759	5.0269826392246	4.98257441334024e-07	4.11033532491998e-05	19.9788079720003	76.4102404130278
ENSDARG00000095730	si:ch211-234p6.9	10.9820990053026	-6.97178280248096	1.44585599764025	-4.82190675548565	1.42192415232406e-06	0.000100932994812478	21.9641980106051	0
ENSDARG00000095767	dio3b	93.6570090254503	-1.24356898077094	0.413203024793385	-3.00958343998756	0.00261606210429693	0.0399872536669002	131.617512724733	55.6965053261672
ENSDARG00000095789	ccr8.1	72.0480208460509	1.59424128600747	0.383617522730308	4.15580934536262	3.24138043608065e-05	0.00134132533114312	35.9910759171183	108.104965774984
ENSDARG00000095793	si:dkey-85n7.8	112.233109419469	-2.16017348160658	0.508924712595409	-4.24458358602817	2.18999724522713e-05	0.000964772807041709	183.422453180388	41.0437656585495
ENSDARG00000095801	BX649485.2	116.637537004984	1.74574261955458	0.416305244398092	4.19341971557104	2.74780354776826e-05	0.00116487243257176	53.6283829361611	179.646691073808
ENSDARG00000095820	BX649485.4	121.15606319793	2.10250971970872	0.40531945595039	5.18729039241102	2.13375873305172e-07	2.01725172966297e-05	45.6653120857358	196.646814310124
ENSDARG00000095830	serpinb1l1	938.666983181253	0.511832671677973	0.145972729146491	3.50635817163028	0.000454283465833446	0.0108692279182502	773.832190559134	1103.50177580337
ENSDARG00000095837	si:dkey-185p13.1	50.9209238030126	1.22500579649057	0.344951629757305	3.55123933564957	0.000383421579682533	0.00962653991950295	30.4990573230669	71.3427902829582
ENSDARG00000095898	BX664742.1	23.3867291101767	1.98506971106594	0.533976917797772	3.71751969963939	0.000201188303119469	0.0056486061556512	9.4544119324193	37.3190462879341
ENSDARG00000095949	si:dkey-22i16.9	397.652353734682	-1.20639397463084	0.256441019578617	-4.70437208763709	2.54648458773199e-06	0.000164873302125702	554.65605332136	240.648654148004
ENSDARG00000095998	CR388052.1	16.9915920051671	-4.08145390781396	0.826189687066512	-4.94009302186482	7.80853101720527e-07	5.89530295807801e-05	32.1022887231315	1.88089528720272
ENSDARG00000096037	si:ch211-214j24.14	442.65580277729	1.10939380108271	0.222650455506185	4.98267025127149	6.27127703075563e-07	4.96267055700462e-05	280.341927292329	604.969678262252
ENSDARG00000096141	zgc:173624	13.3165884462513	2.61169593660845	0.750938044602194	3.47791133420598	0.000505337051282329	0.0116850989585479	3.67417055012116	22.9590063423814
ENSDARG00000096153	si:dkey-21h14.9	302.074360235589	0.701827489133442	0.225464531498998	3.11280663289853	0.00185317392851052	0.031201666002014	230.173715377649	373.97500509353
ENSDARG00000096156	si:dkey-21h14.12	409.62660984847	-0.632614843729796	0.187589061771294	-3.37234398294007	0.000745312995238163	0.0157044945327994	498.186789301599	321.06643039534
ENSDARG00000096232	BX548046.1	13.3585041850911	2.91012771462673	0.737821236915524	3.94421787964871	8.00608436230296e-05	0.00277241488630413	3.1379975412078	23.5790108289744
ENSDARG00000096307	cacna1ib	11.7545623968282	-2.25633486622828	0.721677592328464	-3.1265136817513	0.0017689227336211	0.0301393964326543	19.4711780116852	4.03794678197127
ENSDARG00000096368	neu3.5	326.761154946362	1.04547333559833	0.203666327234407	5.13326552206668	2.84757730369726e-07	2.56714500720657e-05	213.272222639021	440.250087253702
ENSDARG00000096398	si:ch211-276a17.5	88.7455544612456	-0.904307112745239	0.275020913464249	-3.28813944130395	0.00100851874552927	0.0198591287581545	115.691624454381	61.79948446811
ENSDARG00000096433	rock2b	86.7230158674822	-0.962018263859817	0.303746440047331	-3.16717543655791	0.00153927426734971	0.027090719930967	114.622781285381	58.8232504495839
ENSDARG00000096518	CT033796.2	81.4510776406873	-1.07181306774093	0.28393002406062	-3.77491979330826	0.000160059154643001	0.00475636147163054	110.321507626406	52.5806476549687
ENSDARG00000096566	zgc:165656	44.9793005870899	1.80153122812606	0.449351047333225	4.00918444235895	6.09288138088007e-05	0.00221772578507468	20.0959192098736	69.8626819643061
ENSDARG00000096570	si:dkey-27j5.7	55.9452446952969	-1.07801733054727	0.35496158910738	-3.03699713892469	0.00238947723762792	0.0371299165300673	75.9355946284173	35.9548947621764
ENSDARG00000096616	si:ch211-255p10.3	1732.83795688948	-1.06073976674927	0.271255128809631	-3.91048741236414	9.21100606560135e-05	0.00305848895041516	2342.6340129125	1123.04190086647
ENSDARG00000096623	si:ch211-1f22.13	10.5327938412008	3.03547970148021	1.03091520244631	2.94445139064511	0.00323527763230839	0.0469598790026502	2.19284091613264	18.872746766269
ENSDARG00000096632	CR382370.2	149.264376758905	-1.93398752550015	0.252932878670231	-7.64624803097128	2.06928347274092e-14	9.21089805803802e-12	236.706664604321	61.8220889134897
ENSDARG00000096667	hemgn	2088.33388397249	-0.765874789886474	0.225073279601977	-3.40277971352646	0.000667040377599542	0.0144105002101029	2629.94641180757	1546.72135613742
ENSDARG00000096690	CR376838.1	65.4477169418382	-7.09588636070484	0.892278271196654	-7.95254864963639	1.82713043891229e-15	9.75961723944999e-13	129.937776119217	0.957657764459358
ENSDARG00000096784	CU929359.2	22.5629462805835	-1.54567516005431	0.528076447135873	-2.92699128779097	0.00342258468163942	0.048979868926931	33.5978565279827	11.5280360331843
ENSDARG00000096829	blvrb	1925.77030531705	-0.54070248754434	0.173402793884794	-3.11818786439839	0.00181966774081148	0.0308318960746852	2282.43229713459	1569.10831349951
ENSDARG00000096873	CR626887.1	29.6708617964396	3.33959239327498	0.582628901623549	5.73193740298309	9.92899180168833e-09	1.35988999253124e-06	5.46461648361421	53.877107109265
ENSDARG00000096887	CR381618.1	173.066505504375	0.84507087353318	0.248427149774793	3.40168485730833	0.000669718176736429	0.0144536200637058	123.844915588588	222.288095420161
ENSDARG00000096904	si:dkeyp-100a5.4	35.9505336269805	1.44031566213618	0.416130553314672	3.4612110326036	0.000537751088190043	0.0122099784806253	19.3142245978315	52.5868426561295
ENSDARG00000096906	si:dkey-7i4.24	242.659884364381	3.2438391639308	0.436306016137322	7.43477981956095	1.04742281078824e-13	3.85848892677613e-11	46.5261405718631	438.7936281569
ENSDARG00000096971	si:dkey-206p8.1	144.669163315297	-0.935988513014826	0.262202805906102	-3.56971203942803	0.000357373851465418	0.00904697832986982	189.866967562008	99.4713590685865
ENSDARG00000096979	zgc:193725	222.532284116651	1.8333777266801	0.262214199519764	6.99190863819678	2.71171458974978e-12	7.52447973046672e-10	97.4734983947719	347.591069838531
ENSDARG00000096986	si:dkey-14d8.22	45.4331749737418	1.82159116919556	0.510185823248662	3.57044646516515	0.00035637328644458	0.00903859099450109	20.1631634962911	70.7031864511924
ENSDARG00000096988	CR589944.1	167.246024387807	1.99537969126386	0.268786162912827	7.42366969207043	1.13919051271457e-13	4.05428565180734e-11	66.787790343622	267.704258431992
ENSDARG00000097000	BX890558.1	127.784298550626	2.27101246702883	0.334500041612855	6.78927409419358	1.12699149447935e-11	2.64607695286217e-09	43.8987654138538	211.669831687398
ENSDARG00000097011	hbaa1	79060.9227909525	-0.833561080226086	0.258359270049994	-3.22636412490555	0.00125373744276206	0.0233950691720997	101285.90189551	56835.9436863947
ENSDARG00000097134	si:dkey-77f5.11	82.7900193729777	-1.04721490219397	0.300249741668219	-3.48781283332845	0.000486988852368415	0.0114215190117492	111.489640979248	54.0903977667071
ENSDARG00000097137	CR753876.1	1084.02754387577	-1.91718006788637	0.216753268968542	-8.844988022601	9.15381287318246e-19	6.74415054649711e-16	1714.16374106716	453.891346684378
ENSDARG00000097238	hbba1	56541.8360285572	-1.24272210948441	0.253890566969007	-4.89471556316668	9.84480130481098e-07	7.27833995427652e-05	79492.2437119726	33591.4283451419
ENSDARG00000097268	CU929145.2	182.36601885375	0.890624287670517	0.276638895842698	3.21944708808028	0.00128438061399523	0.0238005864688831	127.787059255387	236.944978452113
ENSDARG00000097275	si:ch211-147g22.4	346.416946403998	0.821122274515701	0.193786720810862	4.23724737732223	2.26276786682889e-05	0.000990702832841518	250.537674411073	442.296218396923
ENSDARG00000097368	si:dkey-244a7.1	508.909755850776	-0.453453377603695	0.151580789357329	-2.99149634677484	0.00277613859849433	0.0419187118695618	588.141012006856	429.678499694696
ENSDARG00000097372	si:ch211-139d20.3	299.00792652868	-0.947863507134297	0.207597682866393	-4.56586747042031	4.97432975547699e-06	0.0002811680676072	393.881370242402	204.134482814959
ENSDARG00000097414	si:ch211-106e7.2	41.3509846239462	-1.60054569561241	0.38626126923115	-4.14368672996463	3.41766539884505e-05	0.00140697184801008	62.2577552317319	20.4442140161606
ENSDARG00000097470	FP015862.2	9.36108656837784	-6.74680845608576	1.62358190129647	-4.15550853991306	3.24564820837308e-05	0.00134132533114312	18.7221731367557	0
ENSDARG00000097503	si:ch73-288o11.5	5891.33034346819	-0.454657342875859	0.145460614388264	-3.12563881836967	0.00177419310223281	0.0301810587757215	6811.86769343803	4970.79299349835
ENSDARG00000097507	BX324164.4	109.73858788009	1.26357043879348	0.312058148206637	4.049150602396	5.14038590852172e-05	0.00195632911977588	64.6622737482496	154.814902011931
ENSDARG00000097518	BX537110.1	33.431518267454	-2.83286054965185	0.503006112448166	-5.63186108388249	1.78275257989059e-08	2.25386340958239e-06	58.5941599349618	8.26887659994625
ENSDARG00000097553	BX908750.1	147.514161472315	0.780504891551404	0.212113380233557	3.67965891964002	0.000233546111693124	0.00636472732453482	108.482992846777	186.545330097854
ENSDARG00000097573	si:ch211-107e6.5	45.1203783926873	2.13906221635528	0.491742062117171	4.34996796317495	1.36157422735182e-05	0.000659668819537391	16.7130439052254	73.5277128801492
ENSDARG00000097605	CU137681.1	24.1751270010975	-4.15803443269711	0.713984407666072	-5.82370481491216	5.75571997586715e-09	8.25347067143473e-07	45.7110990555501	2.63915494664503
ENSDARG00000097634	CU306817.1	74.1063727249629	1.39208277585856	0.318534552763441	4.37027243600913	1.24091616739994e-05	0.000613736454459887	40.984255026356	107.22849042357
ENSDARG00000097663	BX324206.3	65.4199793925793	1.0371604838644	0.317778385488081	3.26378549085837	0.00109934364274006	0.0210876853355702	42.9375191331937	87.9024396519649
ENSDARG00000097693	si:ch211-248a14.8	5.68244740989808	-6.02493627264823	1.58651727468821	-3.79758630351648	0.000146111912092278	0.00444704717060343	11.3648948197962	0
ENSDARG00000097702	si:ch1073-66l23.1	20.4410967093923	1.86498654390563	0.588256529988386	3.17036267143937	0.00152248780369245	0.0268838631518124	8.85406709431461	32.0281263244699
ENSDARG00000097726	si:ch211-149e23.4	24.1578726192514	2.25942818845212	0.504842122907902	4.47551439534753	7.62275623956679e-06	0.000403138143105406	8.34343138364611	39.9723138548567
ENSDARG00000097743	si:dkey-276j7.2	40.4996053592933	-1.27731274561616	0.413703809441778	-3.08750539991323	0.00201844104530853	0.0330044111110366	57.3155706846411	23.6836400339455
ENSDARG00000097820	BX005129.4	24.4062028736497	-2.16879178012253	0.504647863988533	-4.2976339243394	1.72630959549016e-05	0.000800093943974897	39.9302938679064	8.88211187939311
ENSDARG00000097824	smco4	1682.96875123178	-0.564241038511953	0.154364044938024	-3.65526207050672	0.000256919389977604	0.00688727712358796	2007.90412518836	1358.03337727519
ENSDARG00000097827	lrp1aa	8037.62919584007	0.667775844813175	0.150764112348073	4.42927586952167	9.45500163285058e-06	0.00048914180360166	6210.20712436479	9865.05126731535
ENSDARG00000097855	BX323586.3	521.458347247038	-0.830382155069831	0.167571489563883	-4.95539042608597	7.21851935771017e-07	5.48864357995855e-05	667.466407603231	375.450286890845
ENSDARG00000097873	BX530721.1	16.9035704117871	-5.1245655159615	1.02154904564747	-5.01646547250551	5.26307295068876e-07	4.30846040859831e-05	32.8839033008308	0.923237522743362
ENSDARG00000097931	BX323557.1	34.2580202112976	-4.39168758433291	0.733929142552665	-5.98380324435444	2.17986617937231e-09	3.30319296372119e-07	65.4425206122294	3.07351981036578
ENSDARG00000098012	itgae.1	1510.66347910742	1.07881800389171	0.139546640380802	7.7308776545804	1.06807635664094e-14	5.04336364496591e-12	970.878345845016	2050.44861236982
ENSDARG00000098020	BX005129.5	17.3616352072011	-3.19159777127681	0.725015942231526	-4.40210702326544	1.07204648822452e-05	0.000544991393412534	31.3538609810176	3.36940943338468
ENSDARG00000098153	lhfpl2b	347.116987075258	-0.566794473275921	0.184753632490033	-3.06783940124424	0.00215612459451244	0.0346400824045428	414.324076305667	279.90989784485
ENSDARG00000098171		167.555961095051	-0.918564293527871	0.228063607625338	-4.0276671192402	5.6333024334004e-05	0.00208598162551184	219.228943232711	115.882978957391
ENSDARG00000098174	CABZ01088274.1	3398.27168639775	-0.88152441629709	0.142418552215373	-6.18967404586446	6.02887522971322e-10	1.05584383736109e-07	4405.20968622509	2391.33368657041
ENSDARG00000098216	si:ch211-215e19.3	9.09683662030262	3.58489080085357	1.03314702706758	3.46987476799763	0.000520701082604813	0.0119334659561903	1.42188162612715	16.7717916144781
ENSDARG00000098223	AL773558.1	33.9691615485454	1.88125978794344	0.475161292599984	3.95920252184174	7.52004485120442e-05	0.00264265260346766	14.5843748182841	53.3539482788067
ENSDARG00000098345	mamdc2a	63.9296955647384	1.05703840455981	0.300897764922983	3.51294867487754	0.000443163073789947	0.0106748841427238	41.4317931391214	86.4275979903554
ENSDARG00000098406	si:dkey-22a18.2	105.494540540624	1.57175349019245	0.287901215185506	5.45934996898054	4.77880961626945e-08	5.31791907610485e-06	53.3068265711133	157.682254510134
ENSDARG00000098452	si:dkey-151g22.1	16.311282576527	2.10720713342409	0.649215317700384	3.24577543993899	0.0011713119342618	0.0222350737639934	6.06674609956833	26.5558190534858
ENSDARG00000098460	ccl39.5	197.070515598492	2.29041552291017	0.330635585146692	6.92731099072109	4.28915017227238e-12	1.10412027205749e-09	67.0120013713631	327.12902982562
ENSDARG00000098478	FO704758.1	29885.4508105175	-0.923176858810834	0.198080197802241	-4.66062165251123	3.15255761933544e-06	0.000195623813055503	39133.8319690031	20637.069652032
ENSDARG00000098514	si:ch211-59d8.3	69.2907194781203	2.48710738529069	0.481976436865017	5.16022609210506	2.46651787364715e-07	2.29128786471065e-05	21.1028857534751	117.478553202765
ENSDARG00000098537	spata22	86.0556979508432	0.799798449794036	0.265768526031639	3.00937986049869	0.0026178158875213	0.0399872536669002	62.7736785690759	109.33771733261
ENSDARG00000098557	BX323564.1	59.5884959906312	1.76620858207858	0.349515336245841	5.0533078206224	4.34223215800851e-07	3.65260363338622e-05	26.9258950277641	92.2510969534982
ENSDARG00000098644	si:ch211-126j24.1	1637.85307777905	0.442540047811937	0.144570814789823	3.06106075735479	0.00220554334479831	0.035272184958803	1388.71769087547	1886.98846468263
ENSDARG00000098706	si:ch73-236c18.7	63.761601988507	1.54790795227902	0.402018399443379	3.8503410650413	0.000117953453088869	0.00372259007193024	32.4452356979098	95.0779682791043
ENSDARG00000098742	lrtm1	392.928857838854	-0.890959699756398	0.208528738494697	-4.27259909683411	1.93207643061969e-05	0.000880186460908747	510.455123926251	275.402591751457
ENSDARG00000098753	elmo1	1722.53467122235	0.56756507134941	0.144610656419534	3.92478040970114	8.68088880513754e-05	0.00292548691183862	1388.31071881271	2056.75862363198
ENSDARG00000098761	rgs2	67.4948345737168	1.09111576258492	0.329128633316279	3.31516511216573	0.000915890092887171	0.0184108010494526	43.2419116113683	91.7477575360652
ENSDARG00000098776	BX640547.2	71.4637132469737	1.4230026402441	0.404439816834303	3.51845337925048	0.000434070077482707	0.0105151261626933	38.8888528093428	104.038573684605
ENSDARG00000098783	polr2b	2160.90997329227	-0.604353030013343	0.192123799744222	-3.14564375063334	0.00165721732052719	0.0286241756429943	2606.9440894483	1714.87585713625
ENSDARG00000098788	pcdh2g28	3130.30103407915	0.548755539728414	0.14477796130159	3.79032509364662	0.000150450243880542	0.00453387857651855	2542.29449144088	3718.30757671741
ENSDARG00000098879	si:dkey-4j21.2	38.0068217858171	2.4277793019715	0.663827046020063	3.65724674299896	0.000254938944670509	0.00684878317509588	12.0211848169361	63.992458754698
ENSDARG00000098880	pclob	3386.47039879951	0.72483170188137	0.172578245090376	4.200017803529	2.66893993210472e-05	0.00114049141178699	2553.36592281901	4219.57487478001
ENSDARG00000098892	si:ch211-223a21.1	116.88500493637	-1.21096121554125	0.233969733903116	-5.17571736882299	2.27036927876402e-07	2.12757500044175e-05	163.26578139086	70.5042284818804
ENSDARG00000098951	BX957297.1	21.9856397877885	-1.63490823552934	0.511381553031607	-3.19704186793045	0.00138844772042073	0.0251190296312525	33.2494618578434	10.7218177177337
ENSDARG00000098989	CU459012.1	72.9313923903768	-2.33042782438441	0.347204457914118	-6.71197552699872	1.92006903911315e-11	4.41120377308512e-09	121.636118430616	24.2266663501372
ENSDARG00000099025	CU915778.1	18.1406605185285	-1.99112678448205	0.677148074129119	-2.94045993860772	0.0032772537749518	0.04737605152613	29.0124400624029	7.26888097465411
ENSDARG00000099026	si:dkey-185m8.2	92.6571830989456	1.02301998805667	0.313724474157726	3.2608867727111	0.00111064380861802	0.0212634548520903	61.2947908800952	124.019575317796
ENSDARG00000099039	pcbp2	4886.16349340464	-0.440737876181347	0.140002721126246	-3.1480664992498	0.00164354299257871	0.0284570012799326	5626.85279909287	4145.47418771641
ENSDARG00000099073	si:zfos-741a10.4	37.2780157820648	-2.61320424953658	0.566337345190236	-4.61421848961556	3.94577177030264e-06	0.00023548983140862	64.0409553645444	10.5150761995852
ENSDARG00000099099	CABZ01015815.1	84.267017380596	-1.04913535428356	0.348657277661539	-3.00907344117455	0.00262045763511387	0.039991927022745	113.529111364696	55.0049233964958
ENSDARG00000099160	CR749168.2	14.8260029333449	2.25270700450503	0.681483201687541	3.30559432562197	0.000947751975200074	0.0188896163266089	5.08653782671558	24.5654680399742
ENSDARG00000099175	hmgb1a	6921.72172074531	-0.371287763916979	0.126388860372313	-2.93766209160561	0.00330697248412381	0.0476444869155694	7807.34932493918	6036.09411655144
ENSDARG00000099195	ier2a	965.963721143665	-0.547558436785347	0.13992563256779	-3.91321037280335	9.10771226746478e-05	0.00304055281729144	1147.06563592261	784.861806364723
ENSDARG00000099269	si:dkeyp-115e12.7	173.749689608024	0.834438623407135	0.219138983381944	3.80780548731837	0.000140205484510724	0.00431647029114717	125.046892944174	222.452486271875
ENSDARG00000099282	si:ch73-359m17.6	19.9207845038187	-3.6830559943272	0.720704284504603	-5.11035673509122	3.21551069709732e-07	2.82726755367001e-05	36.9200628522657	2.92150615537167
ENSDARG00000099298	xrcc5	345.108463883303	-0.860675504254273	0.247260761227577	-3.48084144035339	0.000499841293252903	0.0115830900993943	445.151762398306	245.065165368299
ENSDARG00000099307	si:dkey-10p5.10	301.282853371814	-0.651734732109052	0.180047298376722	-3.6197973420595	0.000294833838608444	0.00771042814652143	368.223679500179	234.34202724345
ENSDARG00000099323	dlg2	603.009001866638	1.04653396800964	0.169334931523878	6.18026037859806	6.39959632597141e-10	1.11165670813581e-07	393.465597872099	812.552405861176
ENSDARG00000099337	si:ch211-209j12.2	46.0965664114437	1.33658141494465	0.397678081748465	3.36096324209804	0.000776711615478152	0.0162221118047959	26.2102370571056	65.9828957657818
ENSDARG00000099362	CABZ01088346.1	234.4406471417	-0.675298920141812	0.208752126163122	-3.23493193843747	0.00121671730575398	0.0228640122732977	288.39515098926	180.486143294139
ENSDARG00000099364	BX511034.5	362.576965104954	1.19560003550515	0.317768926719213	3.76248253046343	0.000168235063060529	0.00495794532048449	220.553612935277	504.600317274632
ENSDARG00000099384	si:dkey-238k10.1	759.791612982475	1.57883881617803	0.225541803373755	7.00020480709585	2.55588605755142e-12	7.18540282968996e-10	381.181430587307	1138.40179537764
ENSDARG00000099385	lsp1b	1673.72531066736	0.511412791185854	0.121858583182029	4.19677283151995	2.70745257253343e-05	0.00115233927619023	1380.14686931757	1967.30375201715
ENSDARG00000099409	zgc:162182	10.9711289810888	2.58332717704715	0.771363970762532	3.34903790553427	0.00081092700512579	0.016772765141837	3.1379975412078	18.8042604209698
ENSDARG00000099500	clec3bb	685.794569634734	0.900916611776057	0.161604845776687	5.57481186561067	2.47797513812956e-08	3.06037091336857e-06	478.120664332713	893.468474936756
ENSDARG00000099511	CABZ01034698.2	1873.95271782092	0.667892474421722	0.145294671569168	4.59681327063512	4.29001764079352e-06	0.000251043173239995	1447.77927497956	2300.12616066228
ENSDARG00000099517	adss1	50849.7846254698	-0.456922254446497	0.150555507907474	-3.03490892360647	0.00240608333271255	0.037279460831571	58835.3435428712	42864.2257080683
ENSDARG00000099518	si:ch211-119e14.1	435.891684553801	0.659812959128867	0.161261718386957	4.09156596946095	4.28470019644131e-05	0.00167975971370945	338.037898492601	533.745470615
ENSDARG00000099534	CABZ01066926.1	189.886344252358	-2.26843366915888	0.274856918436167	-8.25314378864982	1.54281241392706e-16	9.69521471646044e-14	314.554113329258	65.2185751754589
ENSDARG00000099554	sec16b	159.864948027565	-0.858705333261115	0.207109631066097	-4.14613907060202	3.38128501871039e-05	0.00139468215655919	206.126608594976	113.603287460154
ENSDARG00000099574	CABZ01030017.2	50.8562726277245	1.87605347171552	0.467934382369781	4.00922339199471	6.09187657915812e-05	0.00221772578507468	21.7186764074764	79.9938688479727
ENSDARG00000099604	BX842700.1	21.9755402590676	-2.34205448690361	0.606966843681893	-3.85862013927578	0.000114029010602303	0.00363633409034151	36.7025071649196	7.24857335321571
ENSDARG00000099672	capgb	894.589581271107	0.534842551611203	0.175445561099336	3.04848152475273	0.00230001055037486	0.0362671774312246	730.555777777864	1058.62338476435
ENSDARG00000099674	dicp3.1	124.540538025865	0.974753243348201	0.254838252750626	3.82498793971113	0.00013077848837142	0.00407914333218066	84.078083733715	165.002992318016
ENSDARG00000099690	vaspa	180.286326112257	0.817839930518894	0.203223373807189	4.02433989357362	5.71353486638148e-05	0.00210743448936644	130.525667564308	230.046984660206
ENSDARG00000099779	si:ch211-11n16.2	346.423901354983	0.583202742116742	0.19907046538365	2.92962967154765	0.00339366184416587	0.0486637442700994	277.165015065213	415.682787644753
ENSDARG00000099825	zgc:174944	267.77046393003	2.85427881476731	0.841346513168573	3.39251279953356	0.000692546963375737	0.0148414828680903	65.1234995540022	470.417428306058
ENSDARG00000099827	CABZ01000633.1	21.0051251345115	-7.90693503609929	1.28374599296164	-6.15926754938316	7.3082166482984e-10	1.22950674730349e-07	42.0102502690229	0
ENSDARG00000099832	BX255908.1	5.95472062004058	-6.08540968272919	1.56349970494324	-3.89217194188733	9.93507914326547e-05	0.00326072044508464	11.9094412400812	0
ENSDARG00000099833	fbxo7	764.931239625637	-0.758453741915964	0.205034546890534	-3.69915096464643	0.000216321907957531	0.00599472618083088	961.600736826305	568.261742424968
ENSDARG00000099839	si:ch211-9d9.1	227.74087815824	-0.598403155669192	0.201254022338821	-2.97337240128175	0.00294546845021445	0.0436427731673244	274.359052215645	181.122704100834
ENSDARG00000099870	tnni4a	1315.93999968878	-1.28022934293971	0.224400924691782	-5.70509833993835	1.16275937940452e-08	1.55271980627231e-06	1864.21177419602	767.668225181536
ENSDARG00000099887	si:ch211-25d12.7	52.0216550803881	1.214322048564	0.337486675946795	3.59813330454398	0.000320509341244444	0.00830060919397429	31.2319592149415	72.8113509458346
ENSDARG00000099908	MTFP1	696.300473612497	-0.765552086009537	0.213124174807437	-3.59204715608275	0.00032809046084724	0.00844575998368931	876.839955181959	515.760992043035
ENSDARG00000099918	arl4aa	246.569739506188	-1.12748855852264	0.300782396822175	-3.74851909697767	0.000177881795173215	0.00514292616464265	338.292587652951	154.846891359426
ENSDARG00000099938	pigrl3.5	20.458354853596	2.47407494845503	0.61807163359528	4.00289353851026	6.25724636806765e-05	0.00226213749408009	6.24509012315242	34.6716195840395
ENSDARG00000099949	FP236551.1	78.9723719373203	1.54577465966485	0.322005802541112	4.80045591559639	1.58304821740013e-06	0.000110896420370397	40.4028721804439	117.541871694197
ENSDARG00000099973	mia2	974.370399276059	-0.611213204389804	0.20056185233396	-3.04750478357199	0.00230749853396507	0.0363316239327175	1177.48528278157	771.255515770543
ENSDARG00000099982	ccl39.7	247.385445073433	0.884815331498454	0.223859745844069	3.95254326838545	7.73249415360033e-05	0.00270396841384328	173.885320925768	320.885569221098
ENSDARG00000100006	si:ch211-76m11.5	98.4753286239969	1.35839217876725	0.402103026695566	3.37821923383755	0.000729568911316712	0.0154949977874243	55.3628970380889	141.587760209905
ENSDARG00000100131	cdh29	145.442406704639	-2.09320648204811	0.299574541089931	-6.98726425293844	2.80298005417214e-12	7.67800920992845e-10	235.57436015269	55.3104532565875
ENSDARG00000100190	si:ch211-188p14.4	37.5047186543304	1.44446576058937	0.450845783264314	3.20390211954702	0.00135578561076496	0.0247587310765848	20.264748883925	54.7446884247359
ENSDARG00000100192	znf1155	88.1220048826466	-0.995187307551891	0.292333645248265	-3.40428590320736	0.000663372804327547	0.0144040887573804	117.454251213307	58.7897585519861
ENSDARG00000100199	si:ch1073-185p12.2	108.930271128957	0.942850687725644	0.239695297648851	3.93353852567814	8.37044155307895e-05	0.0028589423761263	74.614157451763	143.24638480615
ENSDARG00000100240	CT737123.1	29.3128910036503	-3.50970620880515	0.568021837743847	-6.17882267122955	6.45813840472359e-10	1.11277891254294e-07	53.9131028755819	4.71267913171867
ENSDARG00000100293	arhgef15	103.575019328427	1.23029874822863	0.311885937070761	3.94470734969209	7.98974936988158e-05	0.00277124975709237	61.9022081227248	145.24783053413
ENSDARG00000100295	ccl39.3	65.3770376547863	1.95477503510474	0.419460118351934	4.66021666799953	3.15876698980383e-06	0.000195623813055503	26.851067910879	103.903007398694
ENSDARG00000100332	CABZ01084942.1	141.563095703399	2.34124865148911	0.39549385406377	5.91981045326587	3.22312872554623e-09	4.68471893537556e-07	46.3756023953761	236.750589011422
ENSDARG00000100334	lat	79.3714231286213	1.41231696081299	0.310936474163063	4.54213988440716	5.56860689872821e-06	0.000310649751953595	43.2210181001106	115.521828157132
ENSDARG00000100360	si:ch211-125c23.3	391.863002596551	0.8610507583264	0.184513548183111	4.66659910236994	3.06225980540659e-06	0.000190752895050487	278.22321627399	505.502788919112
ENSDARG00000100383	il10ra	293.32308415881	0.824676998399823	0.202256384684246	4.07738425507444	4.55451895671153e-05	0.00176609531813246	211.604806082295	375.041362235325
ENSDARG00000100387	si:dkey-78o7.3	5.18269747259771	4.74644085920076	1.57637159405729	3.01099111218079	0.00260396474410315	0.0399112702457015	0.313262988018949	10.0521319571765
ENSDARG00000100405	BX957252.3	107.306722060133	-1.97660985465447	0.408277585585724	-4.84133815923004	1.28967688188238e-06	9.27785732602659e-05	171.108331516399	43.5051126038668
ENSDARG00000100442	cfh	21.764447122842	2.40627387840756	0.537353559381114	4.47800863397822	7.53425550641425e-06	0.000400440057587181	6.87161609919032	36.6572781464937
ENSDARG00000100482	pmt	85.1060506954483	-1.81589583173239	0.570475782834032	-3.18312518493127	0.00145694608437216	0.0259261117095022	132.492756342825	37.7193450480717
ENSDARG00000100503	sos1	782.609820968779	-0.613927074737213	0.155458201992104	-3.94914560229118	7.84306362416831e-05	0.00273368511246297	946.699099072703	618.520542864855
ENSDARG00000100540	CABZ01114105.1	200.982356053806	-2.62380111940262	0.335209623702142	-7.82734424633961	4.98283357858931e-15	2.41961868727589e-12	345.737436397294	56.2272757103175
ENSDARG00000100639	CR847939.1	29.5159680220425	2.99450904914006	0.520146531324199	5.75704896371524	8.55970891327356e-09	1.17991445574841e-06	6.5678674607041	52.4640685833809
ENSDARG00000100649	tlr1	121.827360451906	1.08390392580074	0.309852534486695	3.49812831964195	0.000468535645774359	0.0111602370207525	78.0041718678089	165.650549036004
ENSDARG00000100693	ddr2a	1821.37128627004	0.472348589772581	0.141695431131833	3.33354848494099	0.000857457256705658	0.0174980245909963	1525.66735995681	2117.07521258327
ENSDARG00000100694	tnnt2b	1609.7000591175	0.694927625987194	0.139783137976061	4.97146963538768	6.64472724794683e-07	5.2117228787039e-05	1229.2414634391	1990.1586547959
ENSDARG00000100702	zgc:174680	48.0313345924013	-1.61465865396455	0.422717596062135	-3.81971005940149	0.000133608634502536	0.00415528687741074	72.4022078022221	23.6604613825805
ENSDARG00000100774	cmc4	451.906681895613	0.974462512474448	0.208452799021402	4.67473939927474	2.94327120372642e-06	0.000184416224454014	304.845065685414	598.968298105812
ENSDARG00000100818	KYAT3	8.34223753804812	-3.62668120925264	1.16809909591903	-3.10477186560895	0.00190425836961466	0.0317862377540522	15.4444661029102	1.240008973186
ENSDARG00000100823	selenok	1847.11576273626	-0.53406507387544	0.174564794713144	-3.05940882726697	0.00221774279322654	0.0353763584280889	2185.04118902307	1509.19033644945
ENSDARG00000100864	BX004873.1	5.38540179325088	-4.94133056094787	1.48816379588582	-3.32042116238057	0.000898817411093054	0.0181685267790106	10.4608013432053	0.310002243296499
ENSDARG00000100887	si:dkey-11f4.20	964.417965877548	0.838348382007322	0.233476154325695	3.59072379116644	0.00032976095194955	0.00847648100098028	692.166147732633	1236.66978402246
ENSDARG00000100889	galnt18a	194.805587774391	0.721185553754257	0.214850009540297	3.3566931427992	0.000788806050200865	0.0163945817787857	147.187059740229	242.424115808554
ENSDARG00000100896	znf973	42.8384372656076	-1.74124276840985	0.439638762693038	-3.96062157427553	7.4754921413796e-05	0.00263566609063889	66.0388788305053	19.63799570071
ENSDARG00000100900	si:ch211-183d5.2	168.891547137353	2.74632046175242	0.304762032391012	9.01136024132057	2.03516323301998e-19	1.55297491559661e-16	43.9112188068671	293.871875467839
ENSDARG00000100964	si:ch211-57b15.2	46.9705219806266	6.46966475768242	0.932222034159353	6.9400470280844	3.91969435155947e-12	1.03215538142106e-09	1.08958993904275	92.8514540222104
ENSDARG00000100981	CCDC39	111.229479261116	-2.05268903977857	0.305183071099148	-6.72609077687566	1.742818601064e-11	4.04750676416667e-09	179.292207472498	43.1667510497348
ENSDARG00000101030	si:ch73-158p21.3	351.103444258077	0.843485711063481	0.182072966754872	4.63267955752641	3.60963027889902e-06	0.000220352458682732	251.434171729726	450.772716786428
ENSDARG00000101041	ccl39.1	32.1573136690584	1.73502697488479	0.477199490681012	3.63585252869557	0.000277062808534636	0.00733330291779383	14.938057115099	49.3765702230178
ENSDARG00000101090	pappaa	53.154472752341	1.77539473285306	0.453838434850113	3.91195323384061	9.1552643386115e-05	0.00304774120805674	24.1291397178279	82.179805786854
ENSDARG00000101112	FO704777.1	139.349914250247	-1.14937545464187	0.269603278902029	-4.26321022252679	2.01510773128241e-05	0.000906870161032323	192.239666956659	86.4601615438352
ENSDARG00000101130	coq8b	454.580253106606	-0.606172595127089	0.195714617157347	-3.09722699270719	0.00195340232616211	0.0323537938765733	548.697290954376	360.463215258836
ENSDARG00000101138	BX323596.1	30.9403511910261	2.72813614837486	0.64715293654843	4.21559726349275	2.49117993455327e-05	0.00107528384811445	8.15857876088262	53.7221236211695
ENSDARG00000101180	mcm7	261.876085669508	-0.575594334948512	0.174752679513795	-3.29376543209499	0.00098854956735219	0.0195206562440359	313.419500346365	210.332670992652
ENSDARG00000101181	s100w	1240.09648502201	0.498172851246476	0.170294897179017	2.92535395657093	0.00344064630218499	0.049205387478236	1028.29985855847	1451.89311148555
ENSDARG00000101195	cyp1c1	2167.21243111705	0.711913721668752	0.148376655296098	4.79801704822143	1.60244142734786e-06	0.000111888116133054	1643.32810433768	2691.09675789643
ENSDARG00000101251	ldha	53433.7796962048	-0.480719690287724	0.158152466517423	-3.03959654170026	0.00236895263867405	0.037026365821441	62254.4909432724	44613.0684491373
ENSDARG00000101271	si:ch211-227n13.3	213.035505708035	-1.38806661768405	0.250240826941008	-5.54692307666995	2.90740574901159e-08	3.56470851259932e-06	308.148660374761	117.922351041309
ENSDARG00000101334	ctsc	2764.18922081149	0.436855777469429	0.120473668114488	3.62615154254519	0.000287676569425024	0.007541714824951	2348.81498358402	3179.56345803896
ENSDARG00000101378	nadsyn1	219.033612377435	-0.663181516969067	0.199905504966537	-3.31747500940547	0.000908350412328777	0.0183265485456248	268.48702344563	169.580201309239
ENSDARG00000101385	f8	71.2938418640855	-1.07112722834299	0.333570552980057	-3.21109647951157	0.00132229532366321	0.0243973764122523	96.5105340431351	46.0771496850358
ENSDARG00000101388	si:ch211-171l17.14	95.0609569697527	1.1769629358063	0.318836470173277	3.69143133207647	0.000222995603641149	0.00613194860668828	58.360030821028	131.761883118477
ENSDARG00000101479	BX908782.2	429.612546628978	0.955529952074433	0.299829179946158	3.18691446991924	0.00143799291644644	0.025703055088683	292.175954450662	567.049138807294
ENSDARG00000101482	hk2	1151.63724592756	0.812570563483263	0.21714176132601	3.74212016390202	0.00018247421855531	0.0052332136290641	835.296018294268	1467.97847356086
ENSDARG00000101485	si:ch1073-469d17.2	296.678073214386	-1.49588050139468	0.430843301044024	-3.4719827319349	0.000516629567055348	0.011869147666349	438.029840504408	155.326305924364
ENSDARG00000101501	si:ch73-305o9.3	78.6847614455627	-1.0573133314245	0.335164116013539	-3.15461375758313	0.00160710711407539	0.027939341415244	106.2150980382	51.1544248529251
ENSDARG00000101520	CR786582.2	6.16184290562243	4.07105742329645	1.30966677452049	3.1084681252504	0.00188059930428093	0.0314837065212973	0.685973983899261	11.6377118273456
ENSDARG00000101613	si:dkey-238i5.2	2213.71939894282	0.664283437356611	0.141990684102465	4.67835929910194	2.89179497897307e-06	0.000182259856993329	1713.07887758207	2714.35992030356
ENSDARG00000101690	si:ch73-158p21.2	114.76359145174	0.732433709160004	0.238360715990764	3.07279538960767	0.00212063836529392	0.0341995504839701	86.2471721294522	143.280010774028
ENSDARG00000101754	BX664622.1	153.189422278093	3.46601263144679	0.349666733743132	9.91233164889213	3.67957030852467e-23	3.57353178236082e-20	25.6104693518165	280.768375204369
ENSDARG00000101756	im:7141269	46.1358632095325	1.82856641177105	0.465437459672924	3.92870486414229	8.54045772397753e-05	0.00289802006552321	20.3021624423676	71.9695639766974
ENSDARG00000101778	ca5a	836.482208143488	0.627626868419449	0.212779101930885	2.94966405405413	0.00318119630613937	0.0463955223733609	657.385319388613	1015.57909689836
ENSDARG00000101785	laptm5	1312.45937699345	0.605013343082407	0.181621183968921	3.33118268398656	0.000864778299112429	0.0176040919017754	1041.07699430148	1583.84175968542
ENSDARG00000101786	si:ch211-134a4.6	104.772252505479	3.25469979817286	0.413719779464509	7.86691852728318	3.63483189854235e-15	1.80608879870363e-12	20.0537818301011	189.490723180856
ENSDARG00000101800	CABZ01088271.1	229.210277071732	-1.18441051376061	0.25634534782256	-4.62037062041963	3.83055155193981e-06	0.000229253681957272	318.337545528816	140.083008614649
ENSDARG00000101828	si:dkey-16p6.1	439.745576153123	0.887475647198473	0.292391774204562	3.0352278192942	0.00240354056605359	0.0372670883412924	308.72239361381	570.768758692437
ENSDARG00000101867	si:ch1073-416d2.4	393.646129407066	0.567175442669079	0.166327987961293	3.4099819857201	0.000649671705031398	0.0141786370272736	317.297632252657	469.994626561475
ENSDARG00000101890	pigr	796.33763121948	1.15559265933445	0.197006326506209	5.86576421086675	4.47068740588182e-09	6.45410183203183e-07	493.314254498947	1099.36100794001
ENSDARG00000101917	pmfbp1	27.8632517663948	1.83913394816349	0.546264265987733	3.36674767630652	0.000760602471090383	0.0159951106272806	12.0621679310776	43.6643356017121
ENSDARG00000101980	bmper	449.67525710556	0.570657941862404	0.178349241254658	3.19966565513774	0.00137587094421717	0.0249548884500375	362.045927025256	537.304587185863
ENSDARG00000101996	cxxc1a	362.015502992268	-0.568824896855015	0.181184509360122	-3.13947863900672	0.00169248753390234	0.0290688815509304	432.287663511087	291.743342473448
ENSDARG00000102159	ly6m6	67.5610936455785	-2.28516780909463	0.544575320733299	-4.19623828347111	2.71384728329657e-05	0.0011527646332985	112.163535086908	22.9586522042486
ENSDARG00000102227	CR450749.3	5.44311068752472	5.82462769783287	1.5815130726846	3.68294628633427	0.000230553752816562	0.00629120240444275	0	10.8862213750494
ENSDARG00000102339	si:dkey-5n7.2	14.4191430235519	-4.42848789488676	0.982700604482793	-4.50644669870487	6.59222349586433e-06	0.000359309814317952	27.5220931773544	1.31619286974945
ENSDARG00000102340	ptn	75.2036619443348	-1.0258398499746	0.331846579063962	-3.09130759421473	0.0019927708354793	0.0327623706842111	100.870248185556	49.537075703114
ENSDARG00000102362	slc25a12	11598.2165106612	-0.600743415146101	0.17237583252669	-3.48507912240589	0.000491991536626847	0.0115135719294296	13978.6087659339	9217.82425538856
ENSDARG00000102415	scinla	2403.73813702111	0.496509741988398	0.143572192543276	3.45825840779536	0.000543679641869026	0.0123184085134397	1994.34018053326	2813.13609350896
ENSDARG00000102419	azi2	89.3198536628671	1.07622307926199	0.311531665759329	3.45461857509346	0.000551071832820847	0.0124463010359939	57.5052271630774	121.134480162657
ENSDARG00000102449	CABZ01048402.1	212.040076630402	0.770076586730083	0.211292543289937	3.64459897514404	0.000267809060039829	0.00712578876315191	156.732388445118	267.347764815685
ENSDARG00000102514	BX323596.2	193.970868745713	1.33704107647088	0.396386450653929	3.37307462014689	0.000743338047569299	0.0156938347078712	110.20305183433	277.738685657096
ENSDARG00000102593	si:ch211-214b16.2	476.818377546151	-1.01686982884429	0.251696888892364	-4.04005720261067	5.34381663103312e-05	0.00200663268428261	638.202537630853	315.43421746145
ENSDARG00000102595	si:dkey-250k10.1	355.771392178549	-2.73370567381117	0.261303600439825	-10.4617987245863	1.29375971911731e-25	1.84283134391069e-22	618.465601602417	93.0771827546821
ENSDARG00000102626	frem2b	690.291793718279	0.575157065155783	0.182974812437069	3.14336742579582	0.00167016051824219	0.028777943252228	554.531088930104	826.052498506453
ENSDARG00000102680	CR847844.2	55.9454040602047	1.16569274377129	0.38376000589538	3.03755661315336	0.00238504599162575	0.037114998293573	34.5346397416863	77.3561683787231
ENSDARG00000102706	BX511128.3	33.7693460350829	1.96594944642491	0.48884639038784	4.02160982484736	5.7801746834159e-05	0.00211833983337674	13.8389528265235	53.6997392436424
ENSDARG00000102710	CR848032.2	16.275437961528	3.59113951346375	0.803487181180493	4.46944219842762	7.84238481192972e-06	0.000413729367633803	2.57091957303126	29.9799563500248
ENSDARG00000102726	CT737184.1	13.6039237306966	-3.0813369940585	0.800179032472179	-3.85080946764952	0.000117728064198492	0.0037209731060133	24.3139923405914	2.8938551208018
ENSDARG00000102744	mgst3a	4981.08327755222	0.91899810335264	0.179603450656414	5.11681763348027	3.10733794873774e-07	2.76630760886377e-05	3446.44398743492	6515.72256766952
ENSDARG00000102772	klhdc3	686.970861186828	-0.855256644836378	0.175727569904246	-4.86694629250498	1.1333581235953e-06	8.32141913015023e-05	884.825247205428	489.116475168228
ENSDARG00000102777	thbs4a	691.735623038909	-1.52653377477532	0.159801464054337	-9.5526895439222	1.26372132889082e-21	1.17394217013396e-18	1027.18238623341	356.288859844408
ENSDARG00000102829	cobll1b	2444.27032178069	0.459891410296033	0.149908389503208	3.06781636318087	0.00215629081709454	0.0346400824045428	2058.26398111257	2830.27666244881
ENSDARG00000102835	CABZ01021435.1	91.8372503985751	0.836552142619928	0.275565715026594	3.03576278543648	0.00239928045026899	0.0372405798470592	66.0246406596426	117.649860137508
ENSDARG00000102848	BX927336.3	8.21849420732408	-2.91449128263131	0.969478380769238	-3.00624680286196	0.00264494225180833	0.0402792844990283	14.4940218511596	1.94296656348858
ENSDARG00000102912	gpr184	28.0367854033827	1.38522561389135	0.454459948726493	3.04806973149798	0.00230316476005794	0.0362901314626828	15.468862462994	40.6047083437714
ENSDARG00000102945	ccl39.2	24.3432943781704	2.11385724979122	0.604755087976147	3.49539390708623	0.000473362596300817	0.0112293510224587	9.19823504159673	39.488353714744
ENSDARG00000102972	CABZ01075125.1	154.134949663522	-0.883555158890764	0.254130202295282	-3.47678139359497	0.000507471398237006	0.011701662251945	199.817199901417	108.452699425628
ENSDARG00000102983	zgc:195050	615.992218436437	0.658817806634726	0.186328985286127	3.5357773543555	0.000406577200150983	0.0100776432232319	477.630144879869	754.354291993004
ENSDARG00000102986	csf1ra	636.318580948237	1.1235788405158	0.3217451755769	3.49213889066459	0.000479169017272503	0.0113182004149955	400.537228690042	872.099933206433
ENSDARG00000103057	zfhx3	1394.89135728341	0.425755858838697	0.134746971145204	3.15966923204456	0.00157948341753453	0.0276390194095354	1190.71829903557	1599.06441553125
ENSDARG00000103114	ndufa4l2a	1231.08816996224	-0.518214704375135	0.148416874340725	-3.49161580633651	0.000480108287326863	0.0113182004149955	1449.72414251551	1012.45219740898
ENSDARG00000103132	dnaaf2	18.0618377999698	-2.41980662055433	0.599424473636476	-4.03688325549056	5.41660059126924e-05	0.00202681415469454	30.4324568763378	5.69121872360175
ENSDARG00000103144	ppp1r21	1165.49194933936	-0.740059748355134	0.149182226275966	-4.96077694259724	7.02117804405178e-07	5.396204679468e-05	1458.19996731929	872.783931359433
ENSDARG00000103186	si:ch73-389k6.1	223.1714649209	-1.15422336952704	0.226758380848394	-5.09010236009196	3.57870279779217e-07	3.11041401410692e-05	308.052682751174	138.290247090626
ENSDARG00000103237	si:ch73-299h12.8	83.0588347394294	-1.06714803357088	0.326721072565821	-3.2662357073889	0.00108987490472376	0.020940887782669	112.518575265396	53.599094213463
ENSDARG00000103248	CABZ01064771.1	8.67072915146577	-2.76798872180984	0.906328618732171	-3.054067437131	0.00225761325665174	0.0357835050753865	15.1229097378625	2.21854856506908
ENSDARG00000103253	zgc:112023	247.014389283979	-0.62851014296966	0.206551153949849	-3.04287887504257	0.00234326631276966	0.0367593451091311	300.122328292801	193.906450275158
ENSDARG00000103260	si:ch211-57b15.1	26.3529214913593	4.85501534501182	0.796064814194346	6.09876891735921	1.06888458048563e-09	1.75675291897354e-07	1.82549758127064	50.880345401448
ENSDARG00000103288	PDPR	2198.46055006651	-0.401174703206114	0.134783009107922	-2.97644863296448	0.00291607928437787	0.043418083616737	2502.16542421457	1894.75567591845
ENSDARG00000103298	ephx5	441.347726269505	0.500115542325664	0.16224179684426	3.08253207282793	0.00205247611491546	0.0333484446169457	365.741408150765	516.954044388244
ENSDARG00000103306	BX927130.4	25.7470985060422	1.86463539676017	0.512713069637313	3.63680098515763	0.000276045043734451	0.00732668124773948	11.0801748803754	40.414022131709
ENSDARG00000103308	mst1	181.810097267343	-1.08613428554646	0.31668407047132	-3.42970924912632	0.00060422833533434	0.0134338632807008	247.12884474405	116.491349790636
ENSDARG00000103315	CU464124.1	103.116524402621	1.17085966116195	0.375890822264395	3.1148929205257	0.00184011696597533	0.0310545804324207	63.5523807582347	142.680668047007
ENSDARG00000103330	si:ch73-236c18.5	10.3735676351173	-3.0442423476083	0.911965829130243	-3.33811010277835	0.00084350318257728	0.0173291240374482	18.486823050318	2.26031221991654
ENSDARG00000103405	znf1102	24.4906657926888	-2.42754636842297	0.59260302364086	-4.09641239004909	4.19602180514134e-05	0.0016480496887653	41.2845008160161	7.69683076936152
ENSDARG00000103424	si:dkey-13m3.2	26.0892259720363	2.27481492304311	0.510173134487934	4.45890771047042	8.23783789766194e-06	0.000431396187552561	8.85106134396128	43.3273906001113
ENSDARG00000103466	ccl35.1	880.320035988976	0.660143068936434	0.197525512581598	3.34206483156818	0.000831576353277606	0.0171170138382749	682.329007089227	1078.31106488873
ENSDARG00000103503	dgat1a	1256.87230830984	-0.722876535683226	0.226471209563478	-3.19191360825318	0.00141333598425966	0.025397255374005	1565.09776406139	948.646852558293
ENSDARG00000103518	abhd8a	10.6851244386399	-2.54191397847508	0.800902532751772	-3.1738118866243	0.00150451164634251	0.0266545570777398	18.2555396180519	3.11470925922791
ENSDARG00000103533	clec14a	2721.57945490226	-0.465585283842042	0.1402323397617	-3.32009923412262	0.000899854557930879	0.0181722991349255	3156.85378270545	2286.30512709908
ENSDARG00000103535	SORCS3	27.0916601745144	2.76589142216169	0.68756862428448	4.02271326013462	5.75315214031797e-05	0.00211569446867528	6.92154975751895	47.2617705915098
ENSDARG00000103591	dkk3a	230.438259471572	0.843873161043294	0.217884952980746	3.87302174610408	0.000107494232211928	0.0034485311793394	164.895624320458	295.980894622687
ENSDARG00000103709	CU694378.1	5.47945847699385	-5.97383848059805	1.50714765138051	-3.96367169144056	7.38057381072882e-05	0.00260650148826499	10.9589169539877	0
ENSDARG00000103712	plpp7a	2525.68034356345	-0.425705427939548	0.14101576806878	-3.01884983338822	0.00253736265719805	0.038946329406389	2895.4806643667	2155.88002276019
ENSDARG00000103751	si:dkey-262g12.14	40.2539774429596	2.21120205428063	0.476439339701851	4.64109881367976	3.465613390257e-06	0.000212167036378886	14.1509948420385	66.3569600438806
ENSDARG00000103754	aspm	33.1666212628526	1.8035765069997	0.457622982431599	3.94118428540525	8.1080302247333e-05	0.00279864577999437	14.7044117721679	51.6288307535373
ENSDARG00000103827	znf1144	94.5682413998993	-0.910836232922326	0.280549110611471	-3.24661957023179	0.00116784380036444	0.0221994222763226	123.587597759605	65.5488850401938
ENSDARG00000103849	mdh1ab	16432.361541506	-1.02037989847964	0.215949235809896	-4.72509149964252	2.30011766338138e-06	0.000151213273833251	22012.725221107	10851.9978619051
ENSDARG00000103964	si:dkeyp-104b3.21	32.9123081640485	1.90906573764732	0.483808059141677	3.94591553731905	7.94956350906079e-05	0.00276179469812346	13.8335851655052	51.9910311625919
ENSDARG00000104027	si:ch211-207b24.4	558.878900667247	-0.663888509863362	0.222978946437924	-2.97735961385119	0.00290742761965699	0.0433540336672803	685.296440062514	432.46136127198
ENSDARG00000104028	si:dkey-74k8.3	9747.80378279958	-0.49019429395537	0.165726040582632	-2.95785920083546	0.0030978358716789	0.0453655663017761	11387.8650369178	8107.74252868135
ENSDARG00000104077	fcer1gl	1221.21511445979	0.784339958803812	0.238989387786575	3.28190287471782	0.00103109113815593	0.0201189892765659	897.033970327633	1545.39625859194
ENSDARG00000104083	adgre5b.2	463.64292373952	0.65029367989985	0.22053962801034	2.94864775898398	0.00319167524801248	0.0464969099326184	361.035537667172	566.250309811868
ENSDARG00000104138	igfbp7	164.479331723137	-0.800201937988812	0.270402491122193	-2.95929943051895	0.00308339342703013	0.0452471043694546	208.951693505422	120.006969940851
ENSDARG00000104267	postnb	1032.83041984374	-0.735546448452119	0.232724632347519	-3.16058700375882	0.00157451573825947	0.0275972955403214	1290.37843392457	775.28240576291
ENSDARG00000104292	ccn2b	529.332218817558	0.690626429794747	0.222195443532958	3.10819348414004	0.00188234790113905	0.0314837065212973	405.111359425233	653.553078209883
ENSDARG00000104293	mhc1zka	27.7052349094974	2.27598845986585	0.498009612663966	4.57016973566248	4.87329351867384e-06	0.00027640953829455	9.56143168794431	45.8490381310505
ENSDARG00000104332	cdh28	66.9511921987319	1.32652603562147	0.34927075595736	3.79798770150517	0.000145875559580667	0.00444618716975824	38.1231811460128	95.7792032514509
ENSDARG00000104340	rspo1	54.4887609209797	1.03053213336005	0.340095922948449	3.03012198566184	0.00244454983174825	0.0377659086805011	35.9309840695685	73.0465377723908
ENSDARG00000104367	casp20	202.713354857094	-0.672924318318463	0.226178963929008	-2.9751852543178	0.0029281165921222	0.0434933513924276	249.019898760647	156.406810953541
ENSDARG00000104370	esm1	490.436309301838	-1.00661901500825	0.186057694886588	-5.41025199533852	6.29361254318269e-08	6.72346627988207e-06	654.964808143269	325.907810460408
ENSDARG00000104375	sec24a	1073.42552821122	0.469011811358209	0.157007521739216	2.98719326413686	0.00281551672607908	0.0423934674907722	900.573378417059	1246.27767800539
ENSDARG00000104380	si:dkey-238k10.2	1032.08631225468	0.877011516684119	0.174859702518184	5.01551531916231	5.28915098826871e-07	4.31328244333394e-05	727.686100145645	1336.48652436371
ENSDARG00000104412	si:dkey-72l17.5	48.59919198636	1.41297108226867	0.366437027497833	3.855972448846	0.000115270470909995	0.00366498345455797	26.5901004918537	70.6082834808663
ENSDARG00000104439	cldnd1a	312.789597012373	-0.768219459580383	0.202204242260934	-3.79922523380611	0.000145149135606294	0.00443036633052012	394.084664599368	231.494529425379
ENSDARG00000104458	rnasekb	1850.35076641991	0.435420005370123	0.145528566600193	2.99198992707969	0.00277165408148203	0.041880594840838	1573.12783830194	2127.57369453789
ENSDARG00000104518	tcrg	81.0364091457876	1.85791338560869	0.32528131166429	5.71171265912186	1.11844819270648e-08	1.50294113744445e-06	34.9180060252604	127.154812266315
ENSDARG00000104524	CR391991.4	27.3022411869713	2.85932343383684	0.635520767352199	4.49918174310775	6.82155207655109e-06	0.000369922034689316	6.61064868016499	47.9938336937777
ENSDARG00000104552	olfcg1	4.81550969058182	-4.78448037972069	1.57893310111984	-3.03019828789918	0.00244393229970325	0.0377659086805011	9.32778634501328	0.303233036150365
ENSDARG00000104609	crebbpa	418.825926029972	1.02252522796323	0.259987095583616	3.93298454166688	8.3897635019713e-05	0.0028589423761263	276.582394354381	561.069457705562
ENSDARG00000104640	BX511034.7	35.7844655712156	-6.8179606716306	1.20209689830925	-5.67172303765201	1.41368395426295e-08	1.84175435163306e-06	70.9624650701305	0.60646607230073
ENSDARG00000104672	CABZ01074397.1	1007.77602108884	1.55734081323153	0.185876894549173	8.37834533984825	5.36769561208578e-17	3.47533892266136e-14	511.457900233982	1504.09414194369
ENSDARG00000104678	CU467646.7	209.511796235054	0.986580788974889	0.263125218281421	3.74947257210332	0.000177206876044458	0.00513035516743347	140.514601141537	278.508991328571
ENSDARG00000104684	trdc	49.6741630440996	1.60282900423775	0.38773868568904	4.1337866542499	3.56834740266984e-05	0.00145776884522837	24.712884474405	74.6354416137942
ENSDARG00000104719	abcc1	956.85121715539	-0.496541819497958	0.165506939091128	-3.00012689633855	0.00269867150665698	0.0409040701806799	1119.70621417738	793.996220133398
ENSDARG00000104732	mlycd	253.024140792639	-0.814698687598878	0.204577496608257	-3.98234752651673	6.82379016685426e-05	0.0024299516784168	322.752250615736	183.296030969541
ENSDARG00000104752	COLEC10	16.4396298764194	2.53988692040304	0.692986205808743	3.66513344582218	0.000247209648748706	0.00666904211510714	4.79466544842708	28.0845943044117
ENSDARG00000104823	znf648	489.029256431603	-1.13391456593822	0.244164957396232	-4.64405121042042	3.41642819868415e-06	0.000210361397386414	671.786866534534	306.271646328672
ENSDARG00000104864	klhdc2	349.483888229404	-0.837809412623024	0.197287681365606	-4.24663824331955	2.17001907570474e-05	0.000957946850650981	448.215376541699	250.752399917109
ENSDARG00000104896	CABZ01017718.8	59.6710808783595	4.28805851153392	1.38475825104725	3.09661163476801	0.00195746141400214	0.0323959105899068	5.84447991836227	113.497681838357
ENSDARG00000104916	si:dkey-71l4.4	54.5044796628067	1.23434389396608	0.351351852990399	3.51312760544856	0.000442864730944421	0.0106748841427238	32.442807080372	76.5661522452414
ENSDARG00000104968	si:ch211-227e10.1	65.655746476814	-1.85821925362097	0.340704546109495	-5.45404889614763	4.92356538327142e-08	5.42252051438027e-06	102.812133130668	28.4993598229597
ENSDARG00000104979	CR388055.1	4.58634887167593	-5.70776864549984	1.76209789357534	-3.23918930174681	0.00119869986205925	0.0226049613881358	9.17269774335186	0
ENSDARG00000105039	phka1b	6532.15380312519	-0.923898120192449	0.213527420317128	-4.32683595774392	1.51266530260076e-05	0.000718213485674843	8554.84853329953	4509.45907295086
ENSDARG00000105040	dipk1c	854.025549658244	0.469655076000308	0.154219649407582	3.04536469771807	0.00232398317562507	0.0365373248936021	716.063997751094	991.987101565395
ENSDARG00000105055	CABZ01000633.3	21.2844041607889	-2.541395007685	0.670158696681608	-3.79222864713851	0.000149301351662073	0.00451198398813558	36.3946918722617	6.17411644931609
ENSDARG00000105109	FP102783.1	167.218320410459	1.27021070273912	0.235194029699714	5.40069279973168	6.6384021833689e-08	6.98700005171724e-06	98.0400792644756	236.396561556442
ENSDARG00000105112	ntn1a	2098.78107785133	0.670648343711971	0.146156550608589	4.58856165474227	4.46310495795704e-06	0.000257726217653271	1619.55011160985	2578.01204409282
ENSDARG00000105118	zgc:171566	357.988583537268	1.21571010668067	0.356289946974175	3.41213698844213	0.00064455712874374	0.0140958112719946	215.380401951364	500.596765123172
ENSDARG00000105134	zdhhc24	176.801443852149	0.828613588075415	0.25044534455641	3.30856055457153	0.000937769027535466	0.0187606489160325	127.341239213598	226.2616484907
ENSDARG00000105142	tcirg1b	844.606663009112	0.499433626444117	0.149317499010227	3.34477626369772	0.000823489711625743	0.0169996919599958	699.826107517159	989.387218501065
ENSDARG00000105184	nbeab	21.5752596506405	1.73074066293399	0.548239624196344	3.15690545985445	0.00159453034454612	0.0278025174847449	9.9311369334713	33.2193823678098
ENSDARG00000105188	vimr2	105.57494990714	-2.19976859690607	0.28660504602041	-7.67526122603375	1.65081885991151e-14	7.50455228954666e-12	173.320524833914	37.8293749803658
ENSDARG00000105230	fgf4	556.544125414493	-0.675906697854604	0.221448141040868	-3.05221211014757	0.00227161518183307	0.0359254848075835	684.438731006869	428.649519822116
ENSDARG00000105239	ecm1b	3194.25090474479	0.41398606607736	0.139135695424409	2.97541234702259	0.00292594954490215	0.0434933513924276	2739.32466732541	3649.17714216417
ENSDARG00000105265	zgc:171534	356.976639980103	1.15444546313952	0.174788774564695	6.60480323187014	3.98045675316118e-11	8.25693582408173e-09	221.188782645601	492.764497314605
ENSDARG00000105266	si:dkey-16p6.1	62.683793679646	1.51509429488297	0.43771527342503	3.46136949489487	0.000537434622304892	0.0122099784806253	32.632530265681	92.7350570936109
ENSDARG00000105279	si:ch211-108c17.2	192.977140377813	1.37010318302533	0.299184352049547	4.57946137102261	4.66174871960389e-06	0.000267749793395314	107.659604574032	278.294676181595
ENSDARG00000105348	si:ch211-277c7.7	14.5785293163128	-2.12529838912697	0.682896705416934	-3.11218134787954	0.00185710380086252	0.0312186308491176	23.672007221187	5.48505141143857
ENSDARG00000105363	ccr2	278.547657368156	0.795773996601593	0.228020969952689	3.48991584750607	0.000483172670428918	0.0113444695344882	203.709583306043	353.385731430269
ENSDARG00000105438	si:ch1073-220m6.1	93.9332134791031	1.30275352481136	0.383121280852483	3.40036847317016	0.00067295102055506	0.0144861547184285	54.3691611409346	133.497265817272
ENSDARG00000105453	kcnk17	12.9404167798901	2.8360098858847	0.81463588145078	3.48132208568333	0.000498945124665133	0.0115830900993943	3.22598859766735	22.6548449621129
ENSDARG00000105454	AL928854.1	30.379637060021	1.94357423227413	0.439493031414512	4.42230955521348	9.76514123175783e-06	0.000503966201830284	12.5401139046335	48.2191602154086
ENSDARG00000105465	BX005228.2	228.330101707997	1.23192666859052	0.264979914444152	4.64913226036295	3.33334421904994e-06	0.000205838822497749	136.391671506147	320.268531909847
ENSDARG00000105467	si:cabz01093077.1	30.5503098023338	1.9328425774346	0.52882890843215	3.65494878705668	0.000257233321380848	0.00688727712358796	12.7208198388825	48.3797997657851
ENSDARG00000105486	si:cabz01040626.2	30.186393908521	-1.49749058527743	0.449938418985664	-3.32821231103882	0.000874052277343518	0.0177182172274398	44.6209453111618	15.7518425058803
ENSDARG00000105545	si:dkey-165a24.10	107.432093881993	-1.95186754117211	0.356620190609206	-5.47323901610219	4.41883471003642e-08	5.04881403286836e-06	170.785220714006	44.0789670499798
ENSDARG00000105558	btr07	37.7553221270726	-5.2642103179399	0.717275638423243	-7.33917344455194	2.14916953059267e-13	7.40631551461982e-11	73.5400266560868	1.97061759805844
ENSDARG00000105568	si:ch211-194p6.10	143.109879463091	2.1177139640856	0.284798021422614	7.43584507191188	1.03901556808957e-13	3.85848892677613e-11	53.8007954933814	232.418963432801
ENSDARG00000105578	amfrb	703.837391104445	0.816134734917025	0.208629420907192	3.91188707406746	9.157773357542e-05	0.00304774120805674	509.962185687915	897.712596520975
ENSDARG00000105592	CR936442.1	737.88824005985	1.22536603818631	0.164959124956577	7.42830103220339	1.10001388963206e-13	3.9835418247252e-11	442.251246513697	1033.525233606
ENSDARG00000105615	si:ch211-196f2.6	58.1752270914784	2.07940845323287	0.342206762563895	6.07646803252351	1.22858482413131e-09	1.98863207215073e-07	22.2459789065454	94.1044752764113
ENSDARG00000105667	CU972454.4	649.692777638495	0.553040230378166	0.15969833599659	3.46303063790205	0.000534127572601565	0.0121648776297536	526.842461282491	772.543093994499
ENSDARG00000105689	znf1009	278.330213290368	-0.730716657225347	0.192236650733131	-3.80113081682717	0.000144037227607461	0.00441535065288525	347.382565074103	209.277861506634
ENSDARG00000105714	CABZ01083442.1	11.1421972528299	-4.04891960763059	1.08112830113551	-3.74508705708472	0.000180331232858066	0.00519266458388874	20.9958526704801	1.28854183517959
ENSDARG00000105816	BX855614.4	37.7487905962829	2.76209645954653	0.476084323974782	5.8016958770792	6.56475492128823e-09	9.28891083763207e-07	9.65829325424825	65.8392879383175
ENSDARG00000108340	si:ch211-283g2.2	341.028693104361	1.43375727467653	0.238091924678767	6.0218643560085	1.72419367759092e-09	2.74918821756773e-07	184.504243275928	497.553142932793
ENSDARG00000108953	si:ch211-283g2.2	459.429741682341	1.53229908962692	0.232618078958402	6.58718830663603	4.48233654435936e-11	9.20861563526751e-09	236.278518875348	682.580964489334
ENSDARG00000109626	si:ch211-226h7.3	42.9560414517402	2.51480507148007	0.630755784323459	3.9869710813313	6.69221789067154e-05	0.00239106902093793	12.8634683750007	73.0486145284796
ENSDARG00000109652	CR855320.4	13.7655151970358	-7.30361925428038	1.34292537176864	-5.43858907413559	5.3704158868574e-08	5.85430131829567e-06	27.5310303940716	0
ENSDARG00000110040	CABZ01092781.1	842.293388585045	1.13902284792571	0.288235966297484	3.95170270579675	7.7597103602152e-05	0.00270905182281631	526.187609131843	1158.39916803825
ENSDARG00000110066	CABZ01092745.2	9.18974127711083	2.71411125295876	0.862645474817235	3.14626498624338	0.00165370103649082	0.0285865504414748	2.42111859804536	15.9583639561763
ENSDARG00000110341	hsd11b1lb	24.1680898995997	-2.88906718278805	0.715106028045562	-4.04005429891857	5.34388279208463e-05	0.00200663268428261	42.5761205921656	5.76005920703374
ENSDARG00000110574	CABZ01080042.1	25.3169239732223	-1.95355043884198	0.522485522730131	-3.73895611238018	0.00018478598030874	0.00528532430425239	40.2643703328402	10.3694776136044
ENSDARG00000111106	arl3l1	363.247423567246	0.843239119455779	0.284275061416413	2.96627891048305	0.00301426995953973	0.0444464402729648	260.035844937005	466.459002197487
ENSDARG00000111261	FO834850.1	416.925007751234	0.756650495107934	0.220871679985315	3.42574700006013	0.000613111187718837	0.013546777287281	310.265156154127	523.584859348341
ENSDARG00000111625	wu:fc75a09	138.717998710799	-2.65580808518417	0.247705498287793	-10.7216355855717	8.05658679385618e-27	1.22955023883951e-23	239.379573301646	38.0564241199527
ENSDARG00000111997	npffr1	320.505830875096	-2.64110808105862	0.232666267257581	-11.3514868837204	7.2912133953018e-30	1.41621877640017e-26	552.42218574373	88.5894760064616
ENSDARG00000112287	zgc:66156	483.492047339017	1.03978558544362	0.189449340580135	5.48846241564933	4.05447514628826e-08	4.75977560305467e-06	316.664113906437	650.319980771596
ENSDARG00000112301	CU570881.2	68.546474960138	-1.22007622412888	0.296782737327454	-4.11100805631668	3.93935453726814e-05	0.00156446559559983	95.9494675756652	41.1434823446107
ENSDARG00000112403	BX511013.1	10.1406789313693	2.90130000826121	0.840824894790624	3.45054009013811	0.000559466066941872	0.0126009705746043	2.35215624065127	17.9292016220873
ENSDARG00000112495	mmp21	28.9350985173713	1.26306694724425	0.425719071541752	2.96690242856639	0.0030081640538963	0.0443870394858759	17.0096401048439	40.8605569298988
ENSDARG00000112751	BX511129.3	51.9257352575276	-3.3158013264317	0.414011697050362	-8.0089556649129	1.15686601326578e-15	6.50463137879912e-13	94.3634667693467	9.48800374570852
ENSDARG00000112944	LO018564.1	197.927346724707	1.06722500106674	0.239116720642183	4.46319687807924	8.07457976387463e-06	0.000423885678709939	128.118933878341	267.735759571073
ENSDARG00000113120	CABZ01061501.1	29.072646845451	1.44790350414406	0.474521869905521	3.0512892997584	0.00227860910423959	0.0360094394387449	15.5877584787167	42.5575352121852
ENSDARG00000113226	CR384055.1	51.192119871852	1.00774201274673	0.331334488067395	3.04146428771926	0.00235430491577612	0.0368783569138362	34.0097658601551	68.374473883549
ENSDARG00000113246	CABZ01051901.1	267.832162450373	-3.52095517272807	1.0333494694563	-3.40732276620865	0.000656034986560849	0.0142883216339033	492.750452604038	42.9138722967088
ENSDARG00000113257	FO704821.1	240.67214959071	0.655131383789076	0.222235492153544	2.94791519320614	0.00319924817859904	0.0465634445394734	187.121647037865	294.222652143555
ENSDARG00000113572	si:dkey-102c8.3	56.5369877220258	-1.6018722397082	0.35000449955257	-4.57671899005858	4.72325240616545e-06	0.000269831579973613	85.1129494862263	27.9610259578253
ENSDARG00000113721	HPDL	43.9747956895651	-1.7453547945805	0.480293818631395	-3.63393141213834	0.000279135094943956	0.00736664978047584	67.690662847709	20.2589285314211
ENSDARG00000114577	si:dkey-159n16.2	183.048826493983	-1.18534558842149	0.31234643326277	-3.7949707830481	0.000147660843795705	0.00448142271099294	254.285624501731	111.812028486235
ENSDARG00000114589	jam3a	698.144151613647	-0.461553883457148	0.149134762224377	-3.09487792499195	0.00196893916679643	0.0324852156276236	808.738977491355	587.549325735939
ENSDARG00000114695	hmox2a	900.293640005798	0.460197090028733	0.135074973221203	3.40697524533356	0.000656870842721251	0.0142919576635257	757.769491857215	1042.81778815438
ENSDARG00000115161	CABZ01069162.1	112.862199232678	-4.82594110054234	0.909545402874338	-5.30588257088809	1.12129128717477e-07	1.14083379246553e-05	218.013455075716	7.71094338963911
ENSDARG00000115301	lurap1	93.8255703485301	1.31712575185546	0.265227728223223	4.96601829936472	6.83415089836091e-07	5.30976247615925e-05	53.6657964946037	133.985344202456
ENSDARG00000115545	clec19a	1286.30245080154	0.417785141626556	0.140760407328577	2.96805862923742	0.00299687161517012	0.0442509736902037	1101.54601461033	1471.05888699275
ENSDARG00000115564	si:ch211-271g18.4	7.35407029186656	4.33634553142049	1.26873138763784	3.41785942530675	0.000631156966192519	0.0138737651642689	0.685973983899261	14.0221665998339
ENSDARG00000115781	CR339041.3	7.95083265321202	-6.50585325218296	1.53304944995126	-4.24373346364646	2.19831438876639e-05	0.000966444140542853	15.901665306424	0
ENSDARG00000116047	CU459094.3	85.538691744284	2.6947707267885	0.359054880660289	7.50517782081925	6.13452695755089e-14	2.42722783287097e-11	23.0371878681202	148.040195620448
ENSDARG00000116052	il4r.2	205.162503160967	0.617363691150927	0.20240623349427	3.05012192803047	0.0022874848011926	0.0360963074315223	161.977100658191	248.347905663743
ENSDARG00000116524	zgc:103700	6256.97305273345	0.609169990092544	0.164789183953045	3.69666245975294	0.000218452483724655	0.00603810577912159	4955.44825054182	7558.49785492509
ENSDARG00000116617	spaca4l	669.508802185035	0.662353878536247	0.211255585370909	3.13532007863048	0.00171666695445812	0.0294368428161735	518.610009549736	820.407594820334
ENSDARG00000116680	zgc:56235	4711.30093008457	-0.59871244762421	0.149843205767565	-3.99559289029711	6.45325474686651e-05	0.00232302320539791	5674.95887340397	3747.64298676517
ENSDARG00000116835	park7	6831.41183456105	-0.590321008471539	0.196528365945435	-3.00374455174292	0.00266679129837666	0.0405542084563101	8209.80231268043	5453.02135644166
ENSDARG00000116971	CU861448.1	49.4670532362066	1.26435275186464	0.374305261505704	3.37786529309948	0.000730508562482655	0.0154949977874243	29.0224515104084	69.9116549620048
ENSDARG00000116986	zgc:172315	46.5442319613321	-1.49957743582166	0.385969040711599	-3.88522725308988	0.00010223421172355	0.0033177355036049	68.8333522641193	24.2551116585449
ENSDARG00000117133	cst14b.1	542.000361329411	0.608440537658177	0.188272667112733	3.23169872180043	0.00123056725456843	0.0230432076784479	429.510390451333	654.490332207488
ENSDARG00000117211	CR936462.1	73.4427079749201	-1.54942344038876	0.524009625261898	-2.95686064853172	0.00310788540945384	0.0454504309776802	109.430191245145	37.4552247046947
ENSDARG00000117244	FO704797.1	549.021053201701	0.821257604714295	0.280001563979302	2.93304649103676	0.0033565362615338	0.0482609379299671	397.033725971225	701.008380432177
ENSDARG00000117258	FP236157.4	8.286054357408	3.41332955128044	1.08713390780253	3.1397507949871	0.00169091609177796	0.0290688815509304	1.46230093492306	15.109807779893
ENSDARG00000117281	FO082779.2	4.3814076465663	-4.63164456779209	1.53893561875892	-3.00964154142283	0.0026155617729252	0.0399872536669002	8.4528130498361	0.310002243296499
ENSDARG00000117294	CABZ01085626.1	46.7854947682779	-1.76585287575545	0.354315250352399	-4.98384665632977	6.23324850745241e-07	4.95091403755495e-05	72.2929061703749	21.278083366181
ENSDARG00000117368	BX005389.3	18.5907581264941	-3.97356580826709	0.792499735859357	-5.01396483616276	5.3319735106844e-07	4.33167095168376e-05	34.9353166533492	2.24619959963894
ENSDARG00000117384	CABZ01084575.1	199.064829398443	0.843177157187305	0.203641950998363	4.14048850471917	3.46566977269183e-05	0.00142125720467051	142.620605266841	255.509053530044
ENSDARG00000117693	CR318673.1	322.661725812979	0.768710265508999	0.195260604022409	3.9368426076403	8.25607176363099e-05	0.00283600047108906	238.724020506007	406.599431119951
ENSDARG00000117812	CABZ01068177.1	514.535278397067	-0.653987394702652	0.17254075306065	-3.79033580821783	0.000150443753857549	0.00453387857651855	629.174436765577	399.896120028558
ENSDARG00000117824	CABZ01064670.1	255.341846830222	0.58422648472269	0.190015697245788	3.07462221906323	0.00210769343639773	0.0341158923955105	204.296897618319	306.386796042126

## Sheet: desmin vs WT Trunk 20 months
desmin-/- vs WT Trunk 20 months
Ensembl ID	gene_name	baseMean	log2FC	lfcSE	stat	pvalue	padj	WT_trunk20mo	Des_trunk20mo
ENSDARG00000000086	itsn1	390.616729645623	-0.507068896006252	0.17879764818912	-2.83599309689974	0.00456834334181158	0.0477380165518434	458.504840736512	322.728618554733
ENSDARG00000000229	usp49	209.886364646875	-0.691445614012391	0.207648817075261	-3.32987986038841	0.000868834631734149	0.0141938701785865	259.108577831407	160.664151462344
ENSDARG00000000370	triob	696.325612651883	-1.11967193995548	0.161212083298865	-6.94533509550745	3.7756302973162e-12	1.02581358091216e-09	953.82989206089	438.821333242877
ENSDARG00000000489	upf3b	830.388454046385	0.580389031125579	0.155959352294429	3.72141216661304	0.000198111774914658	0.00469409725283255	665.563620176119	995.213287916651
ENSDARG00000000540	asdurf	530.20329615987	-0.920203366465971	0.188516022128369	-4.88130057104304	1.05388467310118e-06	6.58742576189658e-05	693.878443068502	366.528149251238
ENSDARG00000000631	ptpn4a	1256.82742571292	-0.54338561759075	0.174611233802135	-3.11197398791936	0.00185840873318403	0.0245423167570259	1490.59348929569	1023.06136213014
ENSDARG00000000656	psmb9a	497.651353006108	2.46619396831706	0.31181936452966	7.90904686768574	2.59366962090212e-15	1.11287285148454e-12	152.531851063511	842.770854948705
ENSDARG00000000666	creg2	2919.9429394098	-0.492294416623583	0.138041866840107	-3.56626890009973	0.000362099833490432	0.00738489528669356	3413.27685515453	2426.60902366506
ENSDARG00000000690	sypl2b	204.156228116585	0.967971328605988	0.231207492490475	4.18659152512484	2.8317477586865e-05	0.00100878538599222	138.061383603279	270.25107262989
ENSDARG00000000767	spi1b	268.7923148399	1.20870803149531	0.216504556890603	5.58282952033221	2.3663667888442e-08	2.37534266287085e-06	162.488306474175	375.096323205626
ENSDARG00000001220	mycbp2	1281.27864766687	-0.622687283407864	0.169437675972306	-3.67502257000762	0.000237828389239813	0.00534314122110216	1553.46823813785	1009.08905719589
ENSDARG00000001303	psmb8a	446.272550310752	2.35067739065639	0.28282008245748	8.31156461815188	9.44483939324781e-17	5.66051447988855e-14	146.25476673511	746.290333886394
ENSDARG00000001656	psmb13a	441.10219425289	2.02036007357881	0.549342473082382	3.67777874927909	0.000235273899785453	0.00530916528895701	174.412336268527	707.792052237253
ENSDARG00000001817	zmp:0000000521	34.5938134044445	-1.3109774552348	0.456292844921815	-2.87310544056291	0.00406458434854078	0.0437527920075095	49.3591249679704	19.8285018409185
ENSDARG00000001818	c3b.2	11.0200297814267	3.21201614960712	0.859402390621408	3.73749966797812	0.000185859335374208	0.00447137624193652	2.14272306264315	19.8973365002102
ENSDARG00000001825	cfap43	192.521929432759	0.924367246683211	0.29760165852343	3.10605542747819	0.00189601172433131	0.0249097555813663	132.939629221917	252.104229643601
ENSDARG00000001857	aff4	371.412959045674	-0.649113976440451	0.188263034167455	-3.44790988475773	0.000564942491827649	0.0103481985987427	453.632750658787	289.19316743256
ENSDARG00000001870	atp1a1a.4	14.8036621284823	-2.11910950683924	0.685553948212533	-3.09109080673296	0.00199422636525678	0.0259980949173743	24.0552520274667	5.55207222949787
ENSDARG00000001889	tuba1a	140.559267194876	0.910376232108805	0.299554259037733	3.03910294927281	0.00237283753160674	0.0295365365800553	97.6463140366363	183.472220353116
ENSDARG00000001950	ak1	157710.068963087	0.51329568534972	0.163056897784748	3.14795443997299	0.00164417317350398	0.022545973591178	129946.550097291	185473.587828883
ENSDARG00000001953	pfkfb3	4789.10156007876	0.963988203058467	0.238311971288488	4.04506831044385	5.23078696000369e-05	0.00163981147513839	3245.95913526688	6332.24398489065
ENSDARG00000001976	fkbp16	305.056982287908	-2.27241375101392	0.238604213296607	-9.52377881185653	1.66993705512374e-21	1.70141536861282e-18	505.345875188166	104.76808938765
ENSDARG00000001993	myhb	2364.61092746641	3.0709841477918	0.622333444028232	4.93462817603691	8.0303594940567e-07	5.26156383956249e-05	502.943222479393	4226.27863245342
ENSDARG00000002013	grb10a	570.738041586814	-0.545496122165569	0.170631740041923	-3.19692058483108	0.00138903163045974	0.0199185767303857	677.455774236398	464.020308937229
ENSDARG00000002037	pfkfb2b	2159.14778970072	-0.794443957695794	0.149958308914861	-5.29776551525957	1.17228371301553e-07	9.83029844449276e-06	2739.10033899679	1579.19524040464
ENSDARG00000002071	adss2	3893.70241924697	-0.67214721274025	0.204466689402076	-3.28731890121476	0.00101146221841999	0.0158542812498031	4784.91574621084	3002.48909228311
ENSDARG00000002097	si:dkeyp-52c3.7	23.6765411041749	-3.99635343215373	0.706267743351377	-5.65841137412033	1.52780575820978e-08	1.61306206917309e-06	44.5185856633557	2.83449654499411
ENSDARG00000002165	psme1	1814.67335335067	1.24507345215107	0.154725883471171	8.0469629529248	8.48738599792341e-16	4.11779677332584e-13	1076.71602859016	2552.63067811118
ENSDARG00000002197	pygl	102.632577930141	-1.37112203127498	0.308497625660725	-4.4445140488144	8.80907519728036e-06	0.000398010033913485	148.109175366134	57.1559804941477
ENSDARG00000002235	mmp14a	1699.87062231988	0.624810154710355	0.143177409096385	4.36388784134055	1.27771103405794e-05	0.000525978136181792	1337.39160605935	2062.3496385804
ENSDARG00000002353	tagapa	46.0895516425824	1.32926913394425	0.433757858761943	3.06454190302933	0.00218003632704392	0.0277294633184606	26.2083962394677	65.9707070456971
ENSDARG00000002369	UBB	2827.57447526043	-0.897192272935556	0.179830630269345	-4.98909597097984	6.06625062329875e-07	4.10671059637737e-05	3679.20589160814	1975.94305891272
ENSDARG00000002549	eif3eb	441.859572481195	1.06611143960531	0.169625532766834	6.28508823061904	3.27667544492384e-10	5.25738705048922e-08	285.532808590813	598.186336371577
ENSDARG00000002587	dpysl3	1407.00595288398	0.461415692948943	0.15913352337443	2.89955053570494	0.00373698099098604	0.0411077238622696	1183.79983267794	1630.21207309002
ENSDARG00000002609	rnf145a	422.986651362944	-0.885472936247527	0.265216112128689	-3.33868455102711	0.000841760944664781	0.0139225347154499	548.691504299133	297.281798426756
ENSDARG00000002847	fndc1	752.391144610574	0.58340904720309	0.163067343221998	3.57771847922267	0.000346606471587208	0.00714858306835278	602.49730629511	902.284982926038
ENSDARG00000002909	tjp3	23.9447230059787	-2.49870055934875	0.750512617081562	-3.32932518718363	0.000870566951496797	0.0141938701785865	40.6585271707342	7.23091884122325
ENSDARG00000002986	gda	51.6151774620547	1.65663335372844	0.438596354421136	3.77712522466104	0.000158648975520227	0.00394724074990925	24.7654012185513	78.4649537055581
ENSDARG00000003035	hspa9	8849.97569097832	-0.89391361002669	0.263857479772245	-3.38786533850886	0.000704388382281605	0.0122782909031243	11507.4611107254	6192.49027123121
ENSDARG00000003069	btbd7	163.323255274596	-0.729759879971055	0.254721086780615	-2.86493705407115	0.00417092142004143	0.0446615164351993	203.626962240311	123.019548308881
ENSDARG00000003081	mybphb	105965.18421413	0.722417705411553	0.167329394860544	4.31733889920316	1.57921591916522e-05	0.000621229397390535	79975.4071366777	131954.961291582
[truncated: 1,941 more rows]

## Sheet: EOM vs Trunk WT 5 months
EOM vs Trunk WT 5 months
[truncated: 4,251 more rows]

## Sheet: EOM vs Trunk desmin 5 months
EOM vs Trunk desmin-/- 5 months
[truncated: 1,246 more rows]

[truncated: 2 more sheets: EOM vs Trunk WT 20 months, EOM vs Trunk desmin 20 month]
