# Supplementary material for: fhl2b mediates extraocular muscle protection in zebrafish models of muscular dystrophies and its ectopic expression ameliorates affected body muscles
Source: Nat Commun. 2024 Mar 2;15:1950. doi: 10.1038/s41467-024-46187-x (PMC10908798; doi:10.1038/s41467-024-46187-x)
Supplement: Supplementary file 6 — Supplementary Data 3 [file 41467_2024_46187_MOESM6_ESM.xlsx]

## Sheet: Samples - RNAseq
Samples used for RNA-seq in this study
Sample	Genotype	Tissue	Stage
WA-3548-dmd1	dmd-/-	zebrafish trunk	5 days post fertilization
WA-3548-dmd2	dmd-/-	zebrafish trunk	5 days post fertilization
WA-3548-dmd3	dmd-/-	zebrafish trunk	5 days post fertilization
WA-3548-dmd4	dmd-/-	zebrafish trunk	5 days post fertilization
WA-3548-dmdGFP1	dmd-/-;Tg(503unc:fhl2b-T2A-EGFP)	zebrafish trunk	5 days post fertilization
WA-3548-dmdGFP2	dmd-/-;Tg(503unc:fhl2b-T2A-EGFP)	zebrafish trunk	5 days post fertilization
WA-3548-dmdGFP3	dmd-/-;Tg(503unc:fhl2b-T2A-EGFP)	zebrafish trunk	5 days post fertilization
WA-3548-dmdGFP4	dmd-/-;Tg(503unc:fhl2b-T2A-EGFP)	zebrafish trunk	5 days post fertilization
WA-3548-sibC1	dmd+/-	zebrafish trunk	5 days post fertilization
WA-3548-sibC2	dmd+/-	zebrafish trunk	5 days post fertilization
WA-3548-sibC3	dmd+/-	zebrafish trunk	5 days post fertilization
WA-3548-sibC4	dmd+/-	zebrafish trunk	5 days post fertilization
WA-3548-sibCGFP1	dmd+/-;Tg(503unc:fhl2b-T2A-EGFP)	zebrafish trunk	5 days post fertilization
WA-3548-sibCGFP2	dmd+/-;Tg(503unc:fhl2b-T2A-EGFP)	zebrafish trunk	5 days post fertilization
WA-3548-sibCGFP3	dmd+/-;Tg(503unc:fhl2b-T2A-EGFP)	zebrafish trunk	5 days post fertilization
WA-3548-sibCGFP4	dmd+/-;Tg(503unc:fhl2b-T2A-EGFP)	zebrafish trunk	5 days post fertilization

## Sheet: RNA-seq Info
RNA-seq: Mapping summary
Sample Name	Samples name and replicate identifier (R1: replicate1, R2: replicate2)
Total Reads	Total sequencing Paired-end 150 reads obtained
Mapped Reads	Reads mapped by STAR to GRCz11 genome
Uniquely mapped (%)	Percentage of uniquely mapped reads
Sample Name	Total Reads	Total mapped Reads	Uniquely mapped (%)
WA-3548-dmd1	62.9	53.8	89.6%
WA-3548-dmd2	71.4	60.4	88.8%
WA-3548-dmd3	58.1	50.2	89.7%
WA-3548-dmd4	67.1	58.1	89.9%
WA-3548-dmdGFP1	56.2	48.3	89.7%
WA-3548-dmdGFP2	63	54.4	89.3%
WA-3548-dmdGFP3	70.8	58.6	87.7%
WA-3548-dmdGFP4	48.9	42.0	89.6%
WA-3548-sibC1	82	70.9	89.2%
WA-3548-sibC2	69.4	60.4	89.9%
WA-3548-sibC3	96.1	79.5	87.1%
WA-3548-sibC4	81.6	70.8	89.5%
WA-3548-sibCGFP1	81.3	70.1	89.3%
WA-3548-sibCGFP2	74.3	64.5	89.6%
WA-3548-sibCGFP3	73.4	63.9	89.1%
WA-3548-sibCGFP4	87.4	76.2	89.7%

## Sheet: dmd vs sibling control
dmd-/- vs sibling control trunk
gene_name	Gene symbol
baseMean	mean of normalized counts for all samples
log2FC	log2 Fold Change
lfcSE	standard error
stat	Wald statistic
pvalue	Wald test p-value
padj	BH adjusted p-values
Ensembl ID	gene_name	baseMean	log2FC	lfcSE	stat	pvalue	padj	dmd	sib
ENSDARG00000000002	ccdc80	265.705588570656	0.365515308995228	0.115305679674831	3.16996794976626	0.0015245575282808	0.0142544510468004	294.292654401881	228.584813552833
ENSDARG00000000103	myh10	2923.12906022848	0.244966944984062	0.0631881786122053	3.87678439803525	0.000105846072574231	0.00173927214329253	3027.75358241021	2554.68880740533
ENSDARG00000000212	krt97	5385.11846663501	-0.786164802019787	0.136630214162342	-5.75396010933332	8.71767356624843e-09	5.4532515413416e-07	4513.06303723808	7782.63651263245
ENSDARG00000000370	triob	584.179595378017	-0.302513544355514	0.112610478364992	-2.68637118630302	0.00722327942958557	0.0461012723942158	538.244832651191	663.31463194836
ENSDARG00000000460	nitr2b	9.92868289076254	2.5051459373975	0.708753475082976	3.53458011208229	0.000408423606214983	0.00511842879069307	13.7447768244901	2.46664292339422
ENSDARG00000000503	stx1b	2527.89626806523	-0.259952875823147	0.0847126985352319	-3.0686411874252	0.00215034691816473	0.018692652503383	2374.25505001985	2842.87034181639
ENSDARG00000000563	ttn.1	111452.031668104	-0.424694572349178	0.145073588455266	-2.92744238886827	0.00341762371338237	0.0262652753673153	99450.5613834901	133491.428866273
ENSDARG00000000568	ell	902.363651260148	-0.352233737731228	0.0724053501353423	-4.86474738500431	1.14603084409624e-06	3.96668926570161e-05	811.635190368949	1036.40024188409
ENSDARG00000000690	sypl2b	224.243926209315	0.488954880958231	0.136897648739217	3.57168209579453	0.00035469580069104	0.0045646094888463	259.528999323391	185.470157982688
ENSDARG00000000767	spi1b	204.273918308462	1.55943295919611	0.146743247741291	10.6269486548737	2.23299154395018e-26	1.82104595578663e-23	287.23917016308	97.1164349838099
ENSDARG00000000796	nr4a1	1079.51383883155	-1.49073812514933	0.386320234703248	-3.85881450474485	0.000113938374328085	0.00183653908902554	684.671348689868	1923.97454908955
ENSDARG00000000857	mapk14a	426.269272989655	0.393679594415323	0.103948023147593	3.78727350934177	0.000152309413477207	0.00232093509360358	498.5148541964	379.124367646553
ENSDARG00000000943	dzip1	150.112182751748	-0.42758093650982	0.145024263787924	-2.94834067997816	0.00319484769959494	0.0249813037987858	131.603773933076	177.230184570561
ENSDARG00000001014	myh9b	4262.11890746674	0.355499870518356	0.0964085138112507	3.68743232796178	0.000226528309376787	0.00316771822098395	4439.70730562502	3470.70754554668
ENSDARG00000001057	bysl	1346.44617093381	-0.340988340159779	0.110721953280631	-3.07968140062996	0.00207222135128867	0.0181641090501693	1185.54706525235	1502.19710005114
ENSDARG00000001414	mctp2a	143.010726582411	-0.50780987468777	0.128889352799499	-3.93989001929215	8.15189722908928e-05	0.00142457638958188	136.420115362005	193.777287018544
ENSDARG00000001431	actn3b	40603.1917575217	-0.233155937916222	0.0645271260394385	-3.61330113747386	0.000302323241404383	0.00403445784998977	37944.2632044767	44598.0246191463
ENSDARG00000001452	adam8a	262.854054865699	1.6816256059491	0.200311273109866	8.39506224408436	4.65647502472166e-17	1.34909109959666e-14	391.940677313286	122.24368365205
ENSDARG00000001557	tomm34	471.898222184147	0.470078882052153	0.129424722208593	3.632064060331	0.000281163299008759	0.00379346487798643	508.671591006918	365.985340299638
ENSDARG00000001760	tnxba	4.79719049760499	3.45811438616999	1.17472419352204	2.94376706059142	0.0032424394195649	0.0252726632139467	6.64410319239857	0.632396119772412
ENSDARG00000001782	prkacba	38.2696618983513	1.23710513306493	0.277186920824904	4.46307181227501	8.07929604164125e-06	0.000205660056788899	50.74430291011	21.1219715694388
ENSDARG00000001882	kbtbd12	1752.99243141793	-0.339293062551413	0.0835423580921708	-4.06132972901096	4.87939992071488e-05	0.000932634608109556	1639.94453437313	2073.74928651057
ENSDARG00000001937	LO018422.1	270.062428813488	-0.421785109813797	0.156493542992146	-2.69522372456584	0.00703413837502119	0.0452119201171282	253.078255794007	338.403349227415
ENSDARG00000001953	pfkfb3	2637.26641916274	-0.560550244154849	0.152026230050423	-3.68719426883722	0.00022674025788113	0.00316788942784556	1660.52433086939	2449.04198658448
ENSDARG00000002020	rictorb	234.053528478752	0.370873144541236	0.131819102308791	2.81350076009812	0.00490052703037762	0.034539501214023	264.466952151708	204.423767555082
ENSDARG00000002084	lamb2	4064.85852000811	0.41600377796221	0.0703856066540617	5.91035295052336	3.41375479294487e-09	2.39386836897621e-07	4580.59943397921	3432.4577700131
ENSDARG00000002128	cwf19l1	276.217070531751	0.280079552644324	0.101233487616044	2.76666900686661	0.00566322217976457	0.0385943946692157	314.1550625454	258.730502795216
ENSDARG00000002192	aspn	205.251776432718	0.860311554702745	0.124476469159647	6.91143925041251	4.79760984837148e-12	5.71019304061036e-10	289.399426023566	159.485750527491
ENSDARG00000002196	bach1b	804.223501399344	0.667538511950538	0.174007875465252	3.83625459575156	0.000124924904109661	0.00197598434982494	882.269606360857	555.648641460153
ENSDARG00000002197	pygl	142.046589416362	2.25790734411292	0.759657865285083	2.97226876373561	0.00295607789689494	0.0236690469860835	162.390479936079	33.8329766011361
ENSDARG00000002204	hspb11	970.322469938069	0.628187914376001	0.197760071953906	3.17651540156406	0.00149055874644537	0.0139840703186965	1390.90261076882	899.798599781812
ENSDARG00000002215	rtca	368.636278325437	0.551745489033311	0.111896075960841	4.930874334024	8.18623854275728e-07	2.96956814617747e-05	427.879996037356	291.066428460019
ENSDARG00000002235	mmp14a	1632.30899524937	0.211066856241941	0.0656317529950457	3.21592592929635	0.00130024387266424	0.0125671198406977	1737.45017979581	1501.42117388493
ENSDARG00000002271	zfand5b	2243.17640884195	-0.865384396542194	0.148440928175046	-5.82982339966043	5.54860652353491e-09	3.69108057527841e-07	1512.97117198986	2756.52757725217
ENSDARG00000002285	mcoln1a	476.420819965847	0.636240857404961	0.11767831849662	5.40661071243329	6.42285319830098e-08	3.24368817828875e-06	535.050827837672	344.157588187862
ENSDARG00000002295	si:dkey-21p1.3	346.871295296732	0.704080179982277	0.192686818850623	3.65401320226322	0.000258172983617626	0.00353307080564108	481.843457620761	295.753593323002
ENSDARG00000002298	ankrd22	199.309265699272	-0.718723994018911	0.264640427989661	-2.71585108699639	0.00661056442890874	0.0431922902552349	116.202424674952	191.906857401246
ENSDARG00000002336	dlc	172.480771643691	0.472623799937663	0.14594333768279	3.23840613378953	0.00120199566802068	0.0117891949283508	184.803685985916	133.238828961913
ENSDARG00000002377	mief2	377.047871193362	-0.645590425261807	0.126899548294763	-5.08741310695783	3.62980602626482e-07	1.49671720772144e-05	292.432114156025	458.163859370919
ENSDARG00000002385	atm	303.492830360807	-0.329344716944503	0.120582775507712	-2.73127497321075	0.00630898087315059	0.0417294832820375	282.577506544327	354.758516230871
ENSDARG00000002405	si:ch211-225b11.1	702.336136517639	1.32965477019084	0.326465625535879	4.07287832527015	4.64356860522821e-05	0.000891427525008893	939.740760497372	373.874385772083
ENSDARG00000002463	arhgef37	104.953792141012	-0.453909924554153	0.162926682298477	-2.78597660095111	0.00533667238327426	0.0367975310222397	93.2526036964132	127.57837415259
ENSDARG00000002523	hsdl2	1925.3243337211	0.333122406013383	0.0691616050152176	4.81658003656922	1.46039602853584e-06	4.83555791764371e-05	2100.82543604145	1668.04545797848
ENSDARG00000002533	adora2b	39.8198397749484	0.706549563551137	0.257484995355651	2.7440416967801	0.00606878288880714	0.0405180504635065	47.539173458698	29.3462355258983
ENSDARG00000002587	dpysl3	1371.95822494302	-0.284136406880507	0.0760811025510853	-3.7346515409621	0.000187975275961682	0.00273926379973545	1262.59636166959	1537.71664210495
ENSDARG00000002589	mylpfb	53141.5012374727	-0.557181530360917	0.124849462429389	-4.462826827757	8.08854213085004e-06	0.000205660056788899	45904.5027873179	67542.886557637
ENSDARG00000002632	anxa11b	2321.56333603019	0.227226991538178	0.059732454579758	3.80407925870135	0.000142332606063548	0.00220240453472471	2365.29448081841	2022.47967841905
ENSDARG00000002634	b4galt1	229.883734576582	-0.537150598069261	0.166821438481482	-3.21991347730098	0.00128229292294646	0.0124437231689546	182.400111243174	264.731542788399
ENSDARG00000002659	mapre1b	1371.16328602958	0.471998490189814	0.0623660432461164	7.56819682029781	3.78440322416785e-14	6.8302274256518e-12	1450.97400294863	1046.00908985122
ENSDARG00000002663	optn	439.555316604494	0.491541685411192	0.129320264359327	3.80096412458146	0.000144134171489639	0.0022240296580451	464.530885801236	331.057464915957
ENSDARG00000002745	tdh	14022.6841481577	-0.684242597963072	0.174166130395008	-3.92867773091825	8.54142123643152e-05	0.00147856567771215	11560.4154964562	18575.8789478337
ENSDARG00000002760	gdf5	22.7695271850908	-0.973062856929177	0.31908756279404	-3.04951671700616	0.00229209876364418	0.0196151273519943	14.8559276505556	29.0029483183501
ENSDARG00000002764	miox	104.13012845107	0.875720711934804	0.292202055819042	2.9969697149466	0.00272677800871863	0.0223449664957111	125.16865948934	67.9921226428315
ENSDARG00000002768	pvalb2	266530.650288596	-0.472519819460281	0.122529256034979	-3.85638364869683	0.000115076833226217	0.00185089612184666	235309.661354237	326498.997791579
ENSDARG00000002787	tle3a	394.666221393702	0.364535413406081	0.102800151453981	3.54605910837853	0.000391038485054678	0.00496797485588301	409.488258302568	318.748451719848
ENSDARG00000002790	ap2m1a	2652.96922207842	0.331263729560752	0.0690270686473856	4.79904095671457	1.59427193284862e-06	5.20063313916944e-05	2803.97272420279	2229.4479187794
ENSDARG00000002792	arcn1a	629.36605598351	0.288202626745761	0.0927073736569193	3.10873467101234	0.0018789036760833	0.0167836024517965	652.293043643494	533.746143762341
ENSDARG00000002831	col4a4	170.2780684107	-0.446630953032488	0.140288923614063	-3.18365086513299	0.00145430306453832	0.0136987087988556	143.866290426327	195.629636658815
ENSDARG00000002847	fndc1	403.804334837955	-0.437647520074715	0.128867846294677	-3.39609555570569	0.000683544920721932	0.00754483234665806	377.649405606166	510.978196600082
ENSDARG00000002877	reps1	844.510387116383	-0.237205471046892	0.0870779880075679	-2.72405778399791	0.00644852230203671	0.0423724298921356	768.896144577218	907.489202471762
ENSDARG00000002909	tjp3	884.259233125226	-0.262837499478803	0.0922542650386836	-2.84905526447575	0.00438492629951167	0.0317921029726032	805.195029196251	967.230767755043
ENSDARG00000002912	adipor1a	299.360957181885	0.378969532195413	0.111007066242838	3.41392259990351	0.000640347644785061	0.00717547826489683	318.030373072187	245.007467682346
ENSDARG00000002917	gls2b	348.914912761735	-0.467677560553401	0.126018461908606	-3.71118289709473	0.000206292978510512	0.00294194630428948	343.094585586439	474.042523966008
ENSDARG00000002945	bgnb	141.637764905726	0.461565561391344	0.149105132684415	3.09557124615059	0.00196434175024778	0.0173288625796097	153.310965991116	111.823366850064
ENSDARG00000002947	abcd3b	199.231452083903	0.417247166037077	0.128828366021658	3.23878334346749	0.00120040721282189	0.0117788620406084	225.381879852925	168.581447933655
ENSDARG00000002956	si:dkey-32n7.4	333.924497364024	1.05068258742109	0.143626937688718	7.31535883399693	2.56694508014958e-13	4.00862154041232e-11	439.3323682088	211.713663750095
ENSDARG00000003032	eif4a1b	7233.67417525319	-0.235059716348991	0.0635733400216422	-3.69745739753441	0.000217769751960089	0.00307376421051871	6918.23486183385	8142.29726601509
ENSDARG00000003061	cd276	210.899373263798	0.467089629917991	0.138976259487872	3.3609310801659	0.000776802062522883	0.00834361200716652	232.781320482611	169.035354898209
ENSDARG00000003081	mybphb	44259.5756474541	-0.323636299563742	0.0934288549660236	-3.46398657760962	0.000532233066879729	0.00626338083745733	38975.5603407466	48778.9476581582
ENSDARG00000003087	ubxn6	607.705815412878	-0.24057296586589	0.0864660910079113	-2.78228104291055	0.00539782744831592	0.0371163875164812	621.173685638658	733.493383365061
ENSDARG00000003109	rcan1a	127.235682101194	0.813478550191838	0.168232877079506	4.83543148232194	1.32857132289593e-06	4.49367311195784e-05	150.030282039039	85.5794222253277
ENSDARG00000003113	ada	3685.80955319134	0.356752077898116	0.12385735735146	2.8803462751574	0.00397238616170708	0.0295499901671041	4028.82351831106	3146.06925252508
ENSDARG00000003127	zgc:123105	1072.30848786097	0.344520997915015	0.0958682665176918	3.59369174419604	0.000326025523694746	0.00426798811310024	1140.2853295726	898.981333761501
ENSDARG00000003144	pxmp2	100.598577044725	0.751328156119754	0.174402737741281	4.30800666233988	1.64732424422568e-05	0.000374751855795571	109.106803183136	64.7007321574298
ENSDARG00000003165	nr2f6b	630.690548134081	0.278930464056204	0.0946706768466967	2.94632375458649	0.00321575620217514	0.0251180332797781	689.533477159802	568.590902009095
ENSDARG00000003203	rhcga	2127.82872151265	-2.00678478254166	0.495569004997177	-4.04945580192831	5.13368718862063e-05	0.000972600960494579	1024.84382083895	4118.84596658839
ENSDARG00000003205	ngly1	319.250906334671	0.402558306970762	0.120057857093455	3.35303591715288	0.000799303333330672	0.0084982424416263	356.334434532478	268.607104979931
ENSDARG00000003210	ano2a	32.726057825349	-1.10647669005668	0.274602649506455	-4.02937368610738	5.59256565562061e-05	0.0010418164396879	22.0199314906482	47.5045318203927
ENSDARG00000003213	naa15a	2625.11510249633	-0.255050172164327	0.0556674274468932	-4.58167700326453	4.61261949553618e-06	0.000128726576263892	2470.54815312411	2947.16792326648
ENSDARG00000003250	pik3cd	79.7964940225799	0.567738939119776	0.193484028132602	2.93429356727411	0.003343078496025	0.0258738999662476	98.4485900773641	66.2015811640885
ENSDARG00000003281	pik3ip1	896.329228421004	-0.538755523640592	0.127853710466308	-4.21384347529409	2.51061308702706e-05	0.00053567044150435	720.887207620283	1047.03274553465
ENSDARG00000003311	pank2	748.713851618843	-0.237308611300084	0.0840065689686688	-2.82488160406349	0.00472980894891749	0.0336496488679206	715.756611881846	844.191535811836
ENSDARG00000003375	gng12a	307.523614110985	0.370408878041213	0.107902536871826	3.43280972606984	0.000597361156592818	0.00682115927339428	331.40383133479	257.403623855012
ENSDARG00000003381	si:ch211-266g18.6	191.945426870974	-0.766876121076994	0.155223544230647	-4.9404626397236	7.79374256991189e-07	2.86017362744817e-05	152.919160538948	259.940841822283
ENSDARG00000003395	col4a3	119.476044942996	-0.834350913066074	0.16255901100352	-5.13260327997447	2.85761826530367e-07	1.20825375553861e-05	94.6408299691772	168.98343252529
ENSDARG00000003462	fech	160.14873416733	0.906831454059429	0.1808483167735	5.01432067623372	5.32211616681395e-07	2.07779567157937e-05	190.58179158299	101.621003978543
ENSDARG00000003517	impa1	234.801352587712	0.725742203522375	0.128759531556263	5.63641537640459	1.73626294592919e-08	1.00343238337047e-06	255.980375229799	155.159841872105
ENSDARG00000003681	eif5	3527.56260108346	0.371926976478921	0.100354776774372	3.70612130716133	0.00021045752749968	0.00298779129465858	3981.26344642786	3076.65233934948
ENSDARG00000003750	pfas	713.314992468783	-0.445599625094963	0.0909671422967565	-4.8984678846051	9.65868212479755e-07	3.42471049445921e-05	630.668396828819	858.253926225328
ENSDARG00000003779	ctnnd2b	194.753134458057	-0.457350617517185	0.124541179839887	-3.67228428464517	0.0002403920469266	0.00333534497875036	166.416128025472	228.027954045006
ENSDARG00000003795	idh2	18176.1026715636	-0.387352202665315	0.0996772180066913	-3.88606554648537	0.000101882008439569	0.00168418914702017	16366.6382979823	21407.2462031713
ENSDARG00000003808	aqp3a	4220.08032475385	-0.238756807030771	0.0838581417005109	-2.84715117923149	0.0044112408155096	0.0319300169351433	3898.68843395635	4600.10685192756
ENSDARG00000003822	ankrd16	73.0441643926996	-0.627334133521316	0.206248515444379	-3.04164193458399	0.00235291605521895	0.019980277138398	65.4122025927948	100.844618288754
ENSDARG00000003854	acsl1b	2001.20244946893	0.319745207969677	0.111422752031782	2.86965814556863	0.00410915790045803	0.0302607183311657	2070.00773524931	1658.31223532233
ENSDARG00000003931	cndp2	1669.582114872	0.63884815330149	0.119059741215824	5.36577811086808	8.06009802641353e-08	3.98820895378876e-06	1966.35897445746	1263.1951795192
ENSDARG00000003940	mtfr1l	168.756100741237	0.39548585371473	0.142055629765297	2.784020980852	0.00536895610718982	0.0369665555110108	187.775676380578	142.238623753125
ENSDARG00000003974	spoplb	336.925296800195	0.294416782956515	0.109656195535015	2.68490787520076	0.00725498005412632	0.0462499727306912	382.554388130052	311.987285326851
ENSDARG00000003977	zgc:153896	131.435015637021	1.08626262100789	0.229394650888092	4.73534416257081	2.186836836692e-06	6.87885147244589e-05	168.297994610056	79.3770999673856
ENSDARG00000003991	fhl2b	537.31588408897	1.835092261693	0.193204702059579	9.49817598707879	2.13598794149958e-21	1.06891632917908e-18	205.41113869706	58.1313673723604
ENSDARG00000004034	arhgdig	2416.67921361946	0.339744818881036	0.0902128417699975	3.76603610101579	0.00016585982030521	0.00247430039518999	2454.5896293257	1939.51736592152
ENSDARG00000004037	cog2	252.465054420423	0.361611504834809	0.12559200068021	2.8792558672233	0.00398614785742918	0.0296423470694809	275.903317459766	214.072663857325
ENSDARG00000004060	bhlhe40	3943.45438437822	-0.758446308499956	0.0944790562651224	-8.02766600855582	9.9344492134319e-16	2.36338684892146e-13	2981.11323187389	5042.86491760012
ENSDARG00000004078	acsl4a	494.508856771881	0.570990647884389	0.116173815753907	4.91496852521334	8.87967242137372e-07	3.18438936557375e-05	533.981159171621	359.273108472789
ENSDARG00000004167	zgc:110366	224.791604972975	0.961550089335079	0.21376392098751	4.49818699476073	6.85354049716446e-06	0.000180728273301873	304.387964395271	156.598466719528
ENSDARG00000004173	copa	2555.94923461012	0.172812219377091	0.0589540899855738	2.93130161824868	0.0033754487827132	0.0260329270565891	2549.14705440618	2261.56637289694
ENSDARG00000004189	cbx1a	368.974628911175	-0.493414992084713	0.105210134253857	-4.6898047947945	2.7346580704225e-06	8.27121374349355e-05	338.428770302809	476.761177925762
ENSDARG00000004196	tnfsf10l	111.923285249995	-0.6941448295486	0.223735466470002	-3.10252478295242	0.00191877481338451	0.0170422399042023	90.8421997548613	147.417038270105
ENSDARG00000004246	slit2	900.265156188499	-0.247693104888656	0.0911230951807206	-2.7182253236396	0.00656331251811329	0.0429596679557969	807.032143585878	958.698407091098
ENSDARG00000004251	dhfr	217.499620739022	0.392082310582035	0.131814769324965	2.97449453190961	0.00293471686258139	0.0235401907866306	232.053913713821	177.205436937368
ENSDARG00000004261	tmed9	1476.77360361317	0.324594119400499	0.0837374752189981	3.87633038315987	0.000106043672697305	0.00174121970851749	1565.20414844279	1250.26826426366
ENSDARG00000004301	rhogb	204.225336903388	0.404229961441238	0.143202043680896	2.82279464071059	0.00476070549466267	0.033814830415154	219.840007711394	166.598829929831
ENSDARG00000004377	ppp1r13ba	1057.48766918403	-0.442576060765874	0.0942692436713824	-4.69480865157538	2.66856400827223e-06	8.10470495146846e-05	872.414076092508	1185.94264697886
ENSDARG00000004378	yrk	464.140485718954	0.460383946720488	0.0932620406957217	4.93645585370091	7.95550350032848e-07	2.90983773378294e-05	536.192576152814	390.17553842039
ENSDARG00000004392	hdr	320.461725111751	0.345556110690091	0.130277643108974	2.65245902860741	0.00799078251741678	0.0496269221860055	353.138166317744	278.96152976698
ENSDARG00000004415	tcf7l2	565.156167471975	-0.290935042510865	0.103220755610654	-2.81857113707115	0.00482379207958179	0.0341185480519944	524.408926584582	642.548264103588
ENSDARG00000004433	btk	56.9520332891392	1.2297958011287	0.247671530587164	4.965430617775	6.8548797172254e-07	2.58012985459121e-05	78.9218174229382	33.561970525561
ENSDARG00000004455	p2rx5	195.396348398488	-0.648586929195263	0.148843237142435	-4.35751695305177	1.31546312223177e-05	0.000309673717270313	164.441876156179	256.552968784046
ENSDARG00000004470	prkcsh	849.267007092621	0.326757446692323	0.0913237560019209	3.57801147256197	0.000346218258279118	0.00447119051557062	891.836443854043	711.718378377666
ENSDARG00000004473	tbx21	63.1015508347451	-0.846533505833745	0.217502146505063	-3.89206966200694	9.93926951584898e-05	0.00166049146790196	50.7104150986801	91.0088855686293
ENSDARG00000004539	ptgs2a	733.755807823376	-0.985451005243841	0.198262187846302	-4.97044351194082	6.67999217027003e-07	2.53597840684786e-05	541.265940189646	1072.40198311983
ENSDARG00000004576	plk4	98.2553621071712	0.514331585630997	0.176256662396973	2.91808308767697	0.0035219049108065	0.0269022844570139	106.401975847587	74.4684242952131
ENSDARG00000004636	ccdc9	402.736178259471	0.34437787113494	0.12195708878413	2.82376264117377	0.00474635204449544	0.0337455362181934	453.691091498313	356.838025541284
ENSDARG00000004647	spice1	34.2482101991725	0.884851593158988	0.294624365172676	3.00332117012924	0.00267050443814054	0.0220628103619042	38.8013124501027	21.1911419239706
ENSDARG00000004695	six4a	347.587478497995	-0.576101622441537	0.137217146989543	-4.19846670099794	2.68728359230484e-05	0.000568954782874618	278.74289305684	415.474222693551
ENSDARG00000004696	eefsec	139.733681152652	0.465925517094752	0.142592061586463	3.26754176853128	0.00108485857042801	0.0108826679717414	157.788832698102	114.358325272953
ENSDARG00000004702	irf2bp2a	554.689343072688	-0.578206940702737	0.146328676950892	-3.95142601403266	7.76868903732477e-05	0.00137113569503897	454.923372678998	680.14329288716
ENSDARG00000004713	mad2l1	91.9966112007327	0.6417707032276	0.187500581357251	3.42276647134664	0.000619873071423532	0.00702108290106726	107.098718892104	68.742768385814
ENSDARG00000004724	tcea3	696.837801885792	-0.566580769574697	0.100749118001781	-5.62367969876105	1.86932113198372e-08	1.0718901563841e-06	604.259484543246	894.129062203482
ENSDARG00000004754	hspa4a	1373.28630426734	0.335591173419422	0.0803860169622534	4.17474563489076	2.98319185542135e-05	0.000620859182084336	1367.36651023246	1083.6834377014
ENSDARG00000004796	mgrn1b	585.522887549239	0.304286698212646	0.0934182959374072	3.2572495051347	0.00112497501461138	0.0111832166350917	631.004211071305	511.37070777884
ENSDARG00000004869	penka	107.169478522888	1.16783738929394	0.25405801020081	4.59673516442514	4.29162544097026e-06	0.000121774871887531	107.017502014693	47.3405886230993
ENSDARG00000004870	psen1	629.930969697564	0.319650390523859	0.0856193656872077	3.73338891217245	0.000188920538235516	0.00274576985571474	628.608683008802	503.470632257689
ENSDARG00000004925	immp2l	69.2033425209584	-0.696824671850711	0.226794434430702	-3.07249458568009	0.0021227768419193	0.0185261289267622	51.7391601468719	84.0491389345609
ENSDARG00000004932	anos1b	273.254606552176	-0.290594586532963	0.104139165338824	-2.79044474369938	0.00526356838841931	0.036483979735533	253.88900083304	310.888829665581
ENSDARG00000004948	bccip	1957.70636213401	-0.396366723414407	0.10540484012485	-3.76042241461511	0.00016962667969563	0.00252195128981639	1770.54310849953	2330.56561808168
ENSDARG00000004954	grna	239.730551854566	1.33357859444271	0.204568105186821	6.51899568226837	7.07796912510864e-11	7.21526861878552e-09	297.491559821277	117.383507310673
ENSDARG00000005023	fkbp9	378.653580752012	0.365509992437035	0.118152957709887	3.0935323120265	0.00197789013370688	0.0174344126717741	426.218064395988	330.542195891158
ENSDARG00000005078	eif4e3	603.01353124908	0.324436506027517	0.0966653665903193	3.35628485642145	0.000789971571379767	0.00844797670238518	667.546738077059	531.948381171148
ENSDARG00000005095	glcea	35.8749219319762	0.75181181478368	0.267566266565408	2.80981539427316	0.00495699237370347	0.0348048517463574	45.3420612007853	26.8753484308953
ENSDARG00000005098	zgc:86764	92.512082508107	0.749372804483232	0.222438915752065	3.36889254269922	0.000754708458464571	0.00815003705097174	111.922923846351	66.8252140234896
ENSDARG00000005115	calub	394.533920844826	0.464599583163506	0.0982673968414103	4.72791178047898	2.26840697273793e-06	7.07479506129128e-05	449.190189062152	325.805810678942
ENSDARG00000005122	atp2a2b	2466.28384686094	0.381512826399154	0.106358919714747	3.58703179218411	0.000334463557901073	0.00436030377822601	2539.61008169009	1949.64912002361
ENSDARG00000005172	dynll2b	336.327029072158	-0.4808800441228	0.123567389854035	-3.89164199948581	9.95680878678021e-05	0.00166216052066803	301.939101726974	421.078239663168
ENSDARG00000005216	zgc:158328	317.302376615925	0.444591402840697	0.150984957982301	2.94460725612689	0.00323364845441777	0.0252309373911498	370.947524339129	272.638259484117
ENSDARG00000005220	pdcd6	584.436765218967	0.581719124388632	0.105173690455448	5.53103273137544	3.18350909367792e-08	1.72654400821907e-06	669.336732145078	447.767469072642
ENSDARG00000005254	kdelr2a	1374.47599458512	0.303314196110347	0.0758650672689084	3.99807456882931	6.38598348144978e-05	0.00116982504391051	1415.84800866105	1146.09995161955
ENSDARG00000005355	larp6a	303.015820683946	-0.401521920615775	0.105303758579845	-3.81298755173423	0.000137297030280544	0.00213952109677799	287.367192440651	379.709702850427
ENSDARG00000005371	gprc6a	40.9518485135047	0.948404368244234	0.300430511226701	3.15681774255139	0.00159501006115092	0.0147689346242566	47.5578440254187	24.7029134463709
ENSDARG00000005423	pgam1a	814.794157461253	0.522104208162825	0.125150481436265	4.17181142390342	3.02187684844651e-05	0.0006271320106121	915.522850724003	638.457167844171
ENSDARG00000005453	foxp2	213.461723637114	-0.535905345203036	0.154844163451462	-3.46093345243215	0.00053830586352239	0.00631147859898802	182.969711035934	264.861536234798
ENSDARG00000005454	tacc3	245.659554783786	0.561164326950313	0.148036184817094	3.79072405603845	0.000150208762373408	0.00229683801298616	284.107481153951	193.015614848832
ENSDARG00000005463	slc30a1a	453.335037239112	0.755556741020817	0.129932702368753	5.81498519807988	6.06392515905154e-09	3.997651738837e-07	559.772469331919	330.880346724531
ENSDARG00000005526	igfn1.1	2982.24906211465	-0.525265909632128	0.0996164685386253	-5.27288225870466	1.34297727641509e-07	6.2123984557529e-06	2568.36024172325	3694.79472686275
ENSDARG00000005551	hnrnph1l	819.651318527491	0.316400802653587	0.0755265875512179	4.18926384617895	2.79860854493013e-05	0.000588563147572269	870.741852130314	699.450505941325
ENSDARG00000005561	gfm2	223.669073488864	0.339893118745507	0.127459185478	2.66668202429533	0.00766041111170363	0.048151467961348	209.030595522589	164.763456975995
ENSDARG00000005578	ugp2a	1498.95625495856	-0.574020001346367	0.116598751770758	-4.92303727637611	8.52112132670955e-07	3.07584541791504e-05	1257.20881507903	1871.45896317625
ENSDARG00000005645	robo3	847.314743217393	-0.34633053462713	0.108613314360345	-3.18865635089739	0.00142935688870905	0.0135251436753264	728.11709609649	925.737852631303
ENSDARG00000005673	f3b	157.475595248074	-1.44343153685582	0.395774746592414	-3.64710368532514	0.000265212923976636	0.00360437696409735	77.0437352293592	209.840658701756
ENSDARG00000005675	sec61a1l	415.994600010466	0.348893310707315	0.0954678329218631	3.65456405607186	0.000257619340191834	0.00352768672368408	425.216239356102	333.396240100733
ENSDARG00000005699	ddx19	454.353994483835	0.302013059213931	0.105242121413633	2.86969756174839	0.00410864575185629	0.0302607183311657	473.032485269984	383.228527923125
ENSDARG00000005749	cand2	821.987980464328	-0.325312893056787	0.0764163023582884	-4.25711377045585	2.07082986965904e-05	0.000453256490059865	778.58124094284	974.894042631021
ENSDARG00000005772	tsr2	576.317313167706	-0.444652919363789	0.150762507762106	-2.94936006281763	0.00318432744521184	0.0249460541361953	511.846810854007	696.550523344089
ENSDARG00000005774	ddx3xb	4098.03497180141	0.405027391016629	0.0903405096072843	4.48334188922896	7.34830543458467e-06	0.000189908846671502	4416.81085973032	3335.78057057103
ENSDARG00000005789	enpp1	974.534862420708	0.293370206290615	0.0742545863101302	3.95086985018449	7.78676633669605e-05	0.00137275266587438	1011.08350004369	824.252732151714
ENSDARG00000005821	ncf2	64.9499998747589	1.11850248247114	0.240286287171883	4.65487438187035	3.24178290421427e-06	9.53014923469881e-05	86.1267401505625	40.3408310014534
ENSDARG00000005867	gon4l	396.364600112606	0.304461578796803	0.0946649991007184	3.2162000917876	0.00129900227499021	0.0125671050496527	419.8101291278	339.979601009419
ENSDARG00000005941	clul1	1304.83959918615	0.231349761097902	0.0695431544969872	3.32670789485002	0.000878784402602247	0.00917494251346556	1384.07202506724	1179.56221421588
ENSDARG00000005943	htra4	268.839505623358	-0.335815911746742	0.10705727653272	-3.13678735927964	0.00170809959951242	0.0156060767973709	253.951312474686	319.469800637299
ENSDARG00000006025	tp53i11b	423.299569819991	-0.313217420986568	0.092998394459517	-3.36798740243752	0.000757190558506991	0.00816882847024274	371.73518549089	461.475478400751
ENSDARG00000006029	lta4h	587.170586918377	0.792651059867369	0.180705449324087	4.3864258816334	1.1522840447653e-05	0.000277898602209059	659.783436910988	380.798190784077
ENSDARG00000006110	chrd	44.2949860379003	0.734016582206485	0.250080158904394	2.93512522313735	0.00333413105136265	0.0258294767290458	56.0906846860357	34.049247303126
ENSDARG00000006125	csnk1db	2589.1283323131	-0.291996273846001	0.107528477504878	-2.71552504621629	0.00661707710407668	0.0432091995120595	2339.21616803562	2864.19625052642
ENSDARG00000006202	erbb3a	1171.51993716582	-0.294711057559617	0.0671755554984	-4.38717708209554	1.14831296442078e-05	0.00027724455223225	1132.92351431351	1389.35715286196
ENSDARG00000006225	ddx39aa	1302.89088137588	0.199944923173872	0.0674094533226451	2.9661258668998	0.0030157703915722	0.0239726527985662	1322.40555434855	1151.52334286024
ENSDARG00000006242	ptp4a1	2003.41836552945	0.280392984241579	0.0815094823046606	3.44000447939964	0.000581704558872909	0.00668156112771131	2041.92452050226	1681.93869881304
ENSDARG00000006260	tuba8l4	6285.91891282668	0.378085504391869	0.0810954396109383	4.66222892687633	3.1280295444723e-06	9.24511175030007e-05	6724.67184884571	5175.47394979854
ENSDARG00000006283	waslb	781.649308610471	0.269058057919268	0.0976626090063282	2.7549751195141	0.00586965988179819	0.039597850712283	815.156771765101	677.556526690306
ENSDARG00000006307	shisa4	200.059439917786	-0.443524713607932	0.119067005026497	-3.72500100686358	0.00019531444241191	0.00282193484741985	154.738361450439	210.582964426028
ENSDARG00000006332	snx14	664.783328499741	0.242922542645403	0.0856638767485502	2.83576405675003	0.0045716205841751	0.0327570822137818	708.531561025714	599.160896369771
ENSDARG00000006409	mapk12b	27.6427596696454	1.11569716925738	0.343101492136227	3.25179923383837	0.00114676993099683	0.0113639635961382	38.0213071769601	17.9373654231882
ENSDARG00000006420	atrnl1b	859.533874109549	-0.25149554976317	0.0902122007434311	-2.78782190979287	0.00530637056214401	0.0366732496572031	789.685769976735	940.929221792858
ENSDARG00000006434	polr1e	394.437111080273	-0.394331712415904	0.122491909067522	-3.21924701327445	0.00128527716712191	0.0124671885210825	359.212243132496	471.549118678617
ENSDARG00000006456	pdgfrl	309.885408637428	0.509503617373794	0.123746172423445	4.11732829707517	3.83289893384639e-05	0.000763079580690449	345.519009469411	242.966289753012
ENSDARG00000006468	grap2a	65.1484533199699	1.1565993993199	0.215945588352396	5.35597605000608	8.5095781154217e-08	4.18241965454175e-06	84.2315171661401	38.1912928594944
ENSDARG00000006477	ddi2	893.860137338979	0.2025944791965	0.0664955773374898	3.04673614860516	0.00231340680627395	0.0197113667404567	958.099268660271	832.15623071499
ENSDARG00000006526	fn1b	8088.57064686203	1.25937574217927	0.261665141652928	4.81292897565125	1.48734159667881e-06	4.9026608708489e-05	10521.3373372409	4394.91070332999
ENSDARG00000006672	fam49a	414.758794545772	0.264251305898657	0.086735102369623	3.04664776635123	0.00231408706226807	0.0197113667404567	445.083936751617	371.228978776317
ENSDARG00000006757	klhl41b	8122.91789908917	-0.432394409914326	0.0851765852609864	-5.07644687315701	3.8455825753055e-07	1.56641674060583e-05	7259.85069055466	9796.01898552381
ENSDARG00000006812	wdr26b	1089.95225501006	0.421938004723107	0.0740377962949448	5.69895412664945	1.20544653578447e-08	7.33224510260726e-07	1220.35890670234	911.915254291732
ENSDARG00000006818	urod	560.654883632474	0.460102069897125	0.0959905782164349	4.79320031659471	1.64141581741772e-06	5.33072785895588e-05	616.217285834796	449.101394319189
ENSDARG00000006840	gnmt	939.791748604234	0.258225989102831	0.0938633584684101	2.75108405789398	0.00593983993646484	0.0399234846034858	985.694239163076	823.779934946579
ENSDARG00000006901	si:ch1073-459j12.1	1208.65305339814	0.571679854765706	0.0661831996938218	8.63783947301467	5.72860331636839e-18	1.75191828365438e-15	1394.71496608745	937.205527473101
ENSDARG00000006963	cse1l	948.036096715589	0.221184886809854	0.0713488740349242	3.10004733503695	0.00193489717912516	0.0171377719176014	974.213455201028	835.919768460172
ENSDARG00000007141	psmc3	1380.02173541741	0.287747768976063	0.0844084216540901	3.408993597289	0.000652030100140033	0.00728045171145203	1450.85736973248	1188.15383296415
ENSDARG00000007149	l1cama	634.74487446081	-0.338199899721754	0.0988875699037305	-3.42004460268363	0.000626108691092191	0.00705122918342703	566.752354626741	716.88995405435
ENSDARG00000007217	wdr55	261.244511170369	-0.365988700021072	0.115281544691822	-3.17473799470206	0.00149971848963501	0.0140520431588397	239.622570148829	307.581287245205
ENSDARG00000007221	pbk	118.018673760768	0.545355245983704	0.205394561269948	2.65515913669665	0.00792710024386663	0.0494047042937162	130.71434735786	89.4539921032466
ENSDARG00000007264	nipsnap2	2017.07874101598	-0.300585841768428	0.0880025891713236	-3.41564770535611	0.000636305099116525	0.00714108153794432	1842.79704476553	2269.67734261992
ENSDARG00000007275	si:ch211-251b21.1	16073.646101846	0.356307143972782	0.0776713549820875	4.58736871598228	4.48867516617014e-06	0.000125700139020345	17117.5215290625	13372.4966261236
ENSDARG00000007323	chmp4bb	1457.81861269886	0.29794955575251	0.0827538100119473	3.60043308833146	0.000317687578123211	0.00418370979826255	1507.54730219926	1227.5398156022
ENSDARG00000007347	degs1	580.042833181927	0.50782603822767	0.0900408001203754	5.6399547488334	1.70094859252358e-08	9.88210740337114e-07	643.008153783362	452.984489887855
ENSDARG00000007370	dysf	1258.74147922656	1.35468183627736	0.129691208312379	10.4454407812628	1.537395285057e-25	1.20899667077393e-22	1670.94324349335	652.713131211422
ENSDARG00000007377	odc1	2056.9895438438	0.504995600416349	0.183815802263583	2.7472915505502	0.00600896922054263	0.0402162593517107	1429.76444520901	1007.92990343924
ENSDARG00000007429	ndor1	158.268474098259	0.434676761735548	0.146201647271774	2.97313176593373	0.00294777875024357	0.0236197744911256	176.382468659999	129.912630248604
ENSDARG00000007639	cnot4b	1154.96710560971	-0.647592590290822	0.0831806620179147	-7.78537432355792	6.95071064622552e-15	1.37880808756072e-12	923.720052181404	1448.36709754504
ENSDARG00000007663	amph	378.079880166784	-0.323728682189318	0.106595450595711	-3.03698403993936	0.00238958107674783	0.02019815191129	344.632374308298	431.683415499763
ENSDARG00000007671	ghrb	782.440271356427	-0.56577617943259	0.109951852109624	-5.14567211535921	2.66564667307099e-07	1.15087988420294e-05	619.42491804517	916.606938243478
ENSDARG00000007678	ttyh3b	910.91054350557	-0.476512010311341	0.0902910501844888	-5.27751099735465	1.3095034806518e-07	6.08311332077468e-06	781.166407053668	1086.33020479502
ENSDARG00000007693	nfkbiab	1067.48165287153	-0.478751746796526	0.134867945624299	-3.5497815628495	0.000385550920636344	0.00491003222758337	996.067501544395	1387.94315742679
ENSDARG00000007711	rab3il1	224.804152839599	0.608479859818738	0.140650566938184	4.32618135187587	1.51716528689223e-05	0.000350908219034455	262.536966153438	172.77089677418
ENSDARG00000007739	atp1a1a.2	2420.41706230872	-0.417594963893757	0.0809675651615427	-5.15755862314238	2.50190530753649e-07	1.08443805052453e-05	2129.36553999178	2844.43228740346
ENSDARG00000007744	tsr1	2030.61873945542	-0.411176624754298	0.118625887102069	-3.46616269685309	0.000527943704449694	0.00623561370044482	1883.84199815532	2504.46315461475
ENSDARG00000007753	cpne2	110.731135872434	0.552500524664744	0.16976715176058	3.25446070653248	0.0011360787513742	0.0112834091233688	134.30364113319	91.9695768367423
ENSDARG00000007769	sult5a1	176.528650780717	1.59534969387782	0.487210388205306	3.27445746744947	0.00105865074524027	0.0106781634262233	162.910207235274	53.9338762899004
ENSDARG00000007774	vash2	809.229085453204	-0.38563267437328	0.117140430487414	-3.29205444071433	0.000994583567466376	0.0101340747672569	703.015387719816	918.755279162141
ENSDARG00000007824	camta1b	962.301040663635	-0.35763399604474	0.129251757027907	-2.76695655261012	0.00565822954316603	0.0385842540448971	885.152370678325	1133.69788977866
ENSDARG00000007825	map2k1	461.990099000745	0.477349629585522	0.102081280091233	4.67617205778473	2.92279405289877e-06	8.74415791450789e-05	528.917462630221	379.984332190222
ENSDARG00000007836	ctsla	9347.68339483524	0.787036515503011	0.121064984825711	6.50094258580261	7.98182930549315e-11	8.02520088939058e-09	11491.8797509658	6659.85140013191
ENSDARG00000007867	dazap2	1882.89501066948	0.269059858769649	0.0765648205942635	3.51414470355081	0.00044117241414548	0.00541783345625729	1943.02132433624	1613.5325090091
ENSDARG00000007912	si:ch211-196i2.1	590.715602519613	0.404018976908961	0.102939980212511	3.92480138499051	8.68013246789339e-05	0.00149435368890183	679.547153820122	513.511177639698
ENSDARG00000007918	ttc27	405.963934352223	-0.584970915865308	0.116733771188924	-5.01115409797377	5.41045660040771e-07	2.10110835774916e-05	345.553300360857	518.834016962047
ENSDARG00000007960	hnrnpaba	7687.06148603971	0.280277280687015	0.0906215918862628	3.09283113277004	0.00198256914024245	0.0174616759595994	8302.42408958964	6836.7336975949
ENSDARG00000007971	cks1b	82.2456113056974	0.601075262279645	0.211009803260745	2.84856557842906	0.00439168014992932	0.0318198108658419	90.741995985685	60.1139853761846
ENSDARG00000007988	masp2	15.5722818513541	1.94708584649687	0.70553957261034	2.7597117469869	0.00578523821592914	0.0391966830913005	19.0116895008404	4.79155582115294
ENSDARG00000007989	nedd8	348.423417401624	0.358570694742397	0.121489659505275	2.95145032262461	0.00316285418830262	0.0248192752573896	405.028235356764	315.525339386412
ENSDARG00000008030	myl9b	2240.16704577849	0.703827504698252	0.0774481929545954	9.08772016295947	1.01137452806606e-19	3.96771143786523e-17	2560.68286550023	1572.97544103121
ENSDARG00000008034	skib	172.620692184052	-0.413765290461652	0.126447050575646	-3.27224153175576	0.00106698381736004	0.0107376218804619	162.783147250311	217.837911312581
ENSDARG00000008060	scara3	288.808771420013	0.659779026233434	0.114756706043719	5.74937229360766	8.95753816860054e-09	5.57163934842981e-07	342.230843513174	217.064640022209
ENSDARG00000008155	sms	548.163361383156	0.371013998372308	0.0900847177862673	4.11850097874055	3.81344950524257e-05	0.000761272390353003	602.634610860123	465.346662584075
ENSDARG00000008186	syk	194.950067343671	0.645813263412351	0.12056789418444	5.35642815843174	8.48832282366174e-08	4.18130604595543e-06	228.818442297371	146.134994426971
ENSDARG00000008209	myt1la	112.104285351536	-0.641299959788312	0.184138598186415	-3.48270251921372	0.00049637961393284	0.00593043012435551	91.2610338643827	142.272439667418
ENSDARG00000008363	mcl1b	1938.11354302657	-0.479358307227902	0.167071252773105	-2.86918484940617	0.00411531213370939	0.0302761826110533	1746.35731662689	2434.94930091565
ENSDARG00000008383	arpc1a	1916.89052759099	0.402016388360476	0.0782563385499789	5.13717349686281	2.78901448381159e-07	1.18886529848711e-05	2054.65534371729	1555.76681682205
ENSDARG00000008403	phospho1	83.8364925288107	0.659518242345254	0.240169315361105	2.74605538744048	0.00603165796781009	0.0403313321570636	101.77999842362	63.7701588443324
ENSDARG00000008407	tspan7b	1109.37052063156	-0.396876599256532	0.0922135105146718	-4.30388776049672	1.67826710810174e-05	0.000379792019047197	973.006208136743	1281.68452482116
ENSDARG00000008433	unc45b	1890.37559652002	0.456044432957386	0.106771336519234	4.27122529158594	1.94401892522128e-05	0.000429886392122095	2141.28937253851	1560.26322678252
ENSDARG00000008434	bcl2l1	849.089499495226	-0.558683590509007	0.10869782427844	-5.13978632247399	2.75051072458137e-07	1.18139486189593e-05	680.489913383918	1002.82577279135
ENSDARG00000008480	trmt61a	269.960871608204	-0.429791406150415	0.127027654848715	-3.38344753874485	0.000715818816376241	0.00781051264508843	252.937924188868	339.89602215554
ENSDARG00000008487	dmd	2725.88469120417	-1.5915717361974	0.114622833860885	-13.8852939033862	7.77806793180128e-44	2.85442129650554e-40	1483.19020819819	4472.31736168134
ENSDARG00000008491	si:ch211-107o10.3	250.904398817993	0.464965221704036	0.155392502878256	2.99219854942629	0.00276976059399519	0.0226218179264232	269.817574525861	195.077571156904
ENSDARG00000008502	pno1	3729.85282745419	-0.318091170440045	0.109609039894799	-2.9020523375202	0.00370726597309001	0.0279939264271155	3490.43648671863	4351.81374860931
ENSDARG00000008541	chia.4	26.9987727387112	-2.29790124485661	0.327230837413854	-7.0222637420642	2.18301948526913e-12	2.74673748835092e-10	12.7994992382422	63.5604183399315
ENSDARG00000008551	pole3	142.395860335003	0.43540541130735	0.158724061533887	2.74315946240068	0.00608511273594129	0.0406147612405854	158.342518306882	116.957355023729
ENSDARG00000008560	brap	188.935076847096	0.395585678272148	0.135776519464774	2.91350580963138	0.00357395186883718	0.0272125013772179	219.292913328525	166.889923469282
ENSDARG00000008639	kifap3a	277.223346504701	-0.414190625217913	0.131995700153815	-3.13790998294078	0.00170157124743897	0.0155528838926354	254.625038876914	339.077057291085
ENSDARG00000008740	esf1	782.655163785848	-0.426830995537437	0.116336418385609	-3.66893704878089	0.000243561038133939	0.00336329515001089	709.120670701493	952.810246399302
ENSDARG00000008748	ube2na	456.150823049602	0.399222279033282	0.0931979395238028	4.28359555021407	1.83897070039172e-05	0.000410315898713178	489.110184817523	371.843268437464
ENSDARG00000008805	orc3	140.704211916452	0.437746709655292	0.164595192872176	2.65953520280051	0.00782485523879205	0.0488787237631676	149.634764229766	110.040325022902
ENSDARG00000008811	cmtm3	32.470952691043	0.914326776368307	0.291901154478748	3.13231641033086	0.00173432856089498	0.0157672091586897	36.9959150431136	19.7194185587135
ENSDARG00000008852	elp4	165.488436512144	-0.431040869749236	0.12863700032969	-3.35083116556278	0.000805694083197622	0.0085579247553924	139.515740816262	188.234535620101
ENSDARG00000008858	cyp7b1	155.456121693583	-0.618551118027983	0.127539619533176	-4.84987426097097	1.23539762657737e-06	4.23898413098662e-05	133.864960170098	205.06591924884
ENSDARG00000008867	rap1b	1457.16699374279	0.278519411858279	0.0736347647572303	3.7824445121342	0.000155295718475033	0.002358245810415	1555.57807457411	1282.41802993753
ENSDARG00000008880	usp28	2589.55261178051	-0.543685169771298	0.108474127844888	-5.01211837857536	5.38340669809227e-07	2.09429738666597e-05	2118.93577448739	3089.07759212559
ENSDARG00000008904	smarca2	875.074883629077	-0.426812349397816	0.110974930529884	-3.84602492977349	0.000120049553857102	0.00191687536358196	769.225270184058	1034.6787333013
ENSDARG00000008906	si:ch211-241e1.5	96.8986237823185	-0.556015641587979	0.170505158652841	-3.26099014235729	0.00111023899956556	0.011066705537091	76.7142296892794	112.352505405834
ENSDARG00000008931	renbp	223.634977552686	0.739509144698132	0.189890952212338	3.89438852184598	9.84467528218468e-05	0.00164969486330612	276.37790618037	165.637997581164
ENSDARG00000008936	sec11a	194.029118499842	0.687942143060239	0.144219024007994	4.77012063971606	1.84115619120664e-06	5.88634444943843e-05	213.322883212473	132.740391921018
ENSDARG00000008946	ccdc127b	108.917718248544	0.927059924098896	0.19257655360842	4.81398128031699	1.47952673103022e-06	4.89154640999317e-05	136.841019892651	71.9481830143781
ENSDARG00000008947	rtf1	1650.89434587372	-0.261715933742192	0.0676105671418024	-3.87093238240827	0.000108419865487217	0.00176836816160225	1534.67335770038	1839.41959168345
ENSDARG00000008982	casq2	3612.77999394219	0.638810888162705	0.102318839418503	6.24333594666619	4.2833553875485e-10	3.80303234993671e-08	4376.9650720052	2810.62078259014
ENSDARG00000009001	pdia6	652.35367480235	0.449306024378601	0.135638106904571	3.31253535331862	0.00092454440120953	0.00954408962505046	708.153455159328	518.434711534478
ENSDARG00000009014	col11a1b	8379.5028943254	0.34306300272141	0.0764233942151458	4.48897888198508	7.15653907601319e-06	0.000186044668140182	9481.14742153097	7474.01559311448
ENSDARG00000009021	chrna1	2098.06297189291	0.320281950462745	0.0801244693152857	3.99730510791219	6.40677005639592e-05	0.00117221650125106	2296.75190947699	1839.10385062185
ENSDARG00000009040	si:ch73-141c7.1	723.909026024762	-1.03799257565757	0.354653092555121	-2.92678281240772	0.00342487959645943	0.0262852644944023	518.74789179778	1065.28249286859
ENSDARG00000009142	ppp1r13bb	906.294497810614	-0.487332670568275	0.103579496577594	-4.70491445382918	2.53972425954388e-06	7.77777308357396e-05	795.407163584768	1115.43494322451
ENSDARG00000009194	col16a1	3652.60839665744	0.223976831695093	0.0702753295453348	3.18713313966895	0.00143690614546326	0.0135907372925067	3889.92607487385	3331.34052262745
ENSDARG00000009208	prkcda	391.742823684652	0.357876420261314	0.0937850960701342	3.81591996231137	0.000135676481482115	0.0021232838989017	429.309386527877	335.334740403947
ENSDARG00000009280	smyd1a	10669.8795042955	-0.658575373425202	0.0943455813146472	-6.98045805906713	2.94219188170116e-12	3.61823859070259e-10	8171.17886055584	12897.2374842257
ENSDARG00000009299	dusp8a	578.820550204522	-0.65530874387612	0.141874487560231	-4.61893293956685	3.85718481616627e-06	0.000111021375774072	451.916531792907	711.734291677405
ENSDARG00000009313	napsa	296.096977946312	0.380975656927615	0.107736036597522	3.53619521340716	0.000405934608991733	0.00509884435561264	310.899187505465	239.567393910022
ENSDARG00000009341	nrap	6439.92367129899	-0.349646873114167	0.0866032742680226	-4.03734011293925	5.4060665187564e-05	0.00101566705355373	6059.70663141108	7719.47607087123
ENSDARG00000009346	caprin1a	422.019008456834	0.390212449285905	0.107790278382357	3.62010800177853	0.000294480073391665	0.00394653483628185	470.319297401125	358.571170592261
ENSDARG00000009351	fgf6a	291.282219260151	-0.852544070377541	0.106861808264222	-7.97800527827094	1.487170370414e-15	3.41104212355686e-13	207.270139886576	374.59234899494
ENSDARG00000009387	robo4	221.055733017988	0.376768938401126	0.120608023569566	3.1239127153411	0.00178463388440939	0.0161180695245325	229.530267464043	177.094820802339
ENSDARG00000009418	mef2cb	2011.19438741891	-0.215820432029336	0.0759054870396018	-2.84327840379625	0.00446520476233411	0.0322239266811349	1838.08479226667	2135.046343307
ENSDARG00000009438	myog	118.942536101736	1.05687257512379	0.171799157290807	6.15179138122783	7.66126124036265e-10	6.43923144900866e-08	145.779053273891	70.168389423234
ENSDARG00000009470	hnf1a	59.9760064520487	0.667981842556568	0.23554077675191	2.83594990119328	0.00456896124874815	0.0327486841589146	79.8454025742356	50.1045538847816
ENSDARG00000009484	arf1	2178.02553564059	0.199355407369531	0.0623503260670713	3.19734346144528	0.00138699669811265	0.0131803824254026	2222.06111691108	1936.04282973356
ENSDARG00000009494	xrcc1	320.62857444405	0.654087576903354	0.132593156392965	4.93304175492164	8.09588396146727e-07	2.94650031318261e-05	377.69324262753	240.199793651771
ENSDARG00000009544	cldnb	1482.92900677569	-1.20771913922729	0.325774418315538	-3.70722521882465	0.000209542580223069	0.00297864304320966	844.536135920865	1951.10964072743
ENSDARG00000009612	chia.3	151.664739829954	1.36633939689799	0.27499636217612	4.96857262432776	6.7447539436436e-07	2.55615726480359e-05	223.96042788384	86.8872023932913
ENSDARG00000009702	ascl1b	203.543864789027	0.791402124558571	0.203409904386196	3.89067644934342	9.99651538446508e-05	0.00166374355442582	209.178806932741	121.181303449455
ENSDARG00000009764	srek1	186.966201857587	-0.375777953003361	0.121860291480408	-3.0836784356763	0.00204458458850565	0.0179576019363007	160.140833798213	208.582377422155
ENSDARG00000009830	hdlbpa	33142.1911994016	-0.19542982209317	0.0418314625708238	-4.67183813528614	2.98516170340344e-06	8.90654140206508e-05	31099.1077790099	35608.8999627039
ENSDARG00000009862	dcps	356.744642258605	0.940382952733378	0.181575841213299	5.17900920326014	2.23067465961461e-07	9.78430783467215e-06	467.863327434918	244.027402724839
ENSDARG00000009939	micu2	713.367694501817	-0.215030976984216	0.0806822915110589	-2.66515703702766	0.00769523790828206	0.0483152105795446	648.423897728435	751.966662355186
ENSDARG00000009978	icn	3165.57214240166	-0.401216615577426	0.116325307600234	-3.44909137877592	0.00056247632263892	0.00651850849904546	3018.30172382922	3985.62044639506
ENSDARG00000010031	ssh1b	31.3159857319533	-0.79882413523982	0.277875779286146	-2.87475265851516	0.00404344114662327	0.0299269010445371	24.9674303372934	44.0619306525241
ENSDARG00000010042	dnm1a	531.253072007242	-0.296718292692234	0.103003207177298	-2.88067042593631	0.00396830348317867	0.0295295959432616	479.650712222493	590.04582889619
ENSDARG00000010085	p4ha2	258.742167854175	-0.565520627631617	0.144883218639366	-3.90328592187942	9.48954872857131e-05	0.0016023801645277	227.076790427498	335.437555488643
ENSDARG00000010108	bri3bp	120.581524345539	0.495250482191311	0.158029987023259	3.13390193544989	0.00172498493897413	0.0157159703729142	130.500331354511	92.593350776697
ENSDARG00000010130	smpdl3b	451.555898800562	1.03043645396061	0.146712998668361	7.02348437639031	2.16402358082678e-12	2.7433966587161e-10	563.656875372907	275.861464684647
ENSDARG00000010132	dacha	199.7732438287	-0.381611684278408	0.141747223187042	-2.69219865968629	0.00709826494956497	0.0455012215209523	173.263340788355	225.510381062306
ENSDARG00000010144	plppr3a	159.052148674776	-0.47811057387443	0.174197050566319	-2.74465366847533	0.00605747870755586	0.040454844907999	138.774095762456	193.55395914428
ENSDARG00000010145	tor4aa	178.500941423807	0.719594771310646	0.173829275006216	4.13966388161553	3.47815055799531e-05	0.000705206235142714	223.011496114493	135.540978853706
ENSDARG00000010146	cpa2	149.178437770436	3.02380679542972	0.529233002177053	5.71356431475547	1.10634033250306e-08	6.78565676361697e-07	253.213168791717	31.0290003518763
ENSDARG00000010250	nqo1	795.197209470896	0.289343427775853	0.0783302350900579	3.6938919874706	0.000220847641004112	0.00310973683801306	826.374328121941	676.587343456998
ENSDARG00000010252	jak3	64.7534911693921	0.859809186724683	0.218529605406472	3.93452038283513	8.33629944792581e-05	0.00145104330074212	80.440676520106	44.183707050883
ENSDARG00000010255	bin2b	173.513798601611	0.817505906377678	0.153348236133521	5.33104212340513	9.7650762814175e-08	4.71035104247622e-06	185.645654690841	105.802239393005
ENSDARG00000010276	ptgs2b	414.844206420512	-1.6836966560919	0.496464822325392	-3.39137151390835	0.000695437621114811	0.007660250614971	183.14314127603	588.69405037631
ENSDARG00000010279	scamp2	590.953030507061	0.364013553417766	0.092603325331346	3.93089073330014	8.46317308999043e-05	0.00146617315710857	624.822699618564	486.720426857895
ENSDARG00000010317	gpr183a	62.7915459552852	0.804312901652066	0.211876767900915	3.79613541220435	0.000146969241536768	0.00225828034151996	75.2145318485788	42.9861005386424
ENSDARG00000010408	igsf9b	161.62883940575	-0.836770494287469	0.17203258921078	-4.86402313728029	1.15023458967081e-06	3.9697516347902e-05	120.425930944262	215.116800142717
ENSDARG00000010423	npsn	932.52405977191	0.805647110064096	0.125250115979439	6.432306299791	1.25682144981821e-10	1.22995340015765e-08	1145.130016186	655.599022323731
ENSDARG00000010434	clu	2135.4833618936	1.11599468326434	0.154762366856279	7.21102103782575	5.55338730965602e-13	8.04473915600763e-11	2633.52749894461	1215.38226514609
ENSDARG00000010437	tent5c	666.983367015417	-0.935966321485975	0.173204324436702	-5.40382767306729	6.52336195590999e-08	3.27940426728726e-06	492.998150074552	943.252361151415
ENSDARG00000010454	guca1a	27.0552589137538	2.81111592500718	0.870133381991553	3.23067242699404	0.00123499388767364	0.0120511779475276	37.983263282667	5.40796756810385
ENSDARG00000010481	bzw1a	1973.21494857164	0.304065980851602	0.0815020692791879	3.73077620655268	0.000190890735769733	0.00276837014055794	2065.53500310696	1673.79585427712
ENSDARG00000010487	sae1	185.755427929917	0.767301958369994	0.139326402939486	5.5072257819163	3.64532607148045e-08	1.93880277217217e-06	216.675285782964	126.976679547694
ENSDARG00000010571	ezh2	326.829638012077	0.566952988145812	0.126830086706199	4.47017740718853	7.81547424574411e-06	0.000200038139965521	370.769419114103	249.241141578482
ENSDARG00000010596	slc7a6os	444.932715761251	0.325152544648312	0.094632478220595	3.43595085706578	0.000590478069232097	0.00676469126244617	488.484944474041	389.303974756063
ENSDARG00000010625	clic2	122.120830720097	0.765539357068486	0.163948432399425	4.66939113637522	3.02093730708057e-06	8.97679062950164e-05	160.298287626852	94.7933692547018
ENSDARG00000010673	trim16	276.594512884748	-0.520754137711771	0.158321060230099	-3.28922846369853	0.00100462440734875	0.0102221926180278	199.542667761359	287.261746333091
ENSDARG00000010745	dnaja2b	709.810839959274	0.30243892571981	0.0762170011934773	3.96812943285537	7.24389893970039e-05	0.0012954169123581	715.318732344327	579.571605094057
ENSDARG00000010752	acsl4b	780.821342632868	0.616435278564753	0.205371462907306	3.00156248506143	0.00268597908354824	0.0221176415260466	763.543149052493	498.390410003618
ENSDARG00000010773	pnpla6	1153.34641510724	0.245781183151515	0.0853832339389274	2.87856493380559	0.00399489030076034	0.0296772906654662	1203.78270901318	1015.54471995393
ENSDARG00000010792	cdc25b	237.433586631332	0.359792398473697	0.134138049416982	2.68225458799721	0.00731277844626377	0.0464704382707885	260.369405645008	203.549665807242
ENSDARG00000010823	memo1	252.74060980663	0.326121023627336	0.114538040841624	2.8472725849945	0.0044095587218396	0.031928337223343	273.674428976832	218.256292652767
ENSDARG00000010873	DDX17	1492.37431184057	-0.433181619909322	0.0938085653108249	-4.61771927194515	3.87980628289868e-06	0.000111526703058937	1324.72890652345	1788.37566387767
ENSDARG00000010925	HTRA3	163.176128511894	1.19266960704591	0.152291319439784	7.83150091176073	4.82079852968477e-15	9.92048250702139e-13	223.64457491338	98.0704886993326
ENSDARG00000010948	kif11	326.264137946773	0.502327605778874	0.146602162364647	3.42646791613771	0.000611485996542362	0.00696189770313664	353.88640116457	250.391099992987
ENSDARG00000010953	ndel1a	439.529460673213	-0.523642835832254	0.0952641945171391	-5.49674343531078	3.86868916123344e-08	2.04279776117983e-06	379.666299977848	546.330745951916
ENSDARG00000011065	camk2b1	3795.30358601728	-0.323209346684858	0.0637863157968117	-5.06706403477551	4.03998407550985e-07	1.63222769465416e-05	3398.37672260554	4252.89195887863
ENSDARG00000011079	wdr3	1950.05052265874	-0.337710238648206	0.0991685553776745	-3.40541653916473	0.000660632034499997	0.00734669533719971	1783.02543334841	2252.97895841638
ENSDARG00000011088	si:ch211-288d18.1	417.793333688649	0.266958064051213	0.0931550160903465	2.86574008845968	0.00416035666129959	0.0305356311083853	441.300653470375	366.868128056424
ENSDARG00000011122	pptc7a	1286.21834466231	-0.509229126922981	0.134904034149988	-3.77475091928545	0.000160167619472494	0.0024139156832066	935.223032088962	1330.97062995024
ENSDARG00000011163	sema3fa	479.646781497231	-0.696668249877975	0.10131486694703	-6.87626871426692	6.14405572156541e-12	7.12031383858678e-10	367.474271649874	595.130875259753
ENSDARG00000011170	ndrg2	5174.26770758717	-0.20652059702054	0.0726275666041263	-2.84355660910724	0.00446130834896104	0.0322182842032709	4941.1942063098	5699.85102859334
ENSDARG00000011175	atp6v1d	1066.56102657385	0.350050667034023	0.103612747287439	3.37845174651073	0.000728952241745459	0.00792632069678679	1123.29295226771	881.344237513867
ENSDARG00000011245	esrp1	907.602053211971	-0.850727961029191	0.168946377680104	-5.03549098069463	4.76625572123032e-07	1.89095828334721e-05	675.821144577	1218.89134663849
ENSDARG00000011301	nae1	375.778494471452	0.315701972124059	0.0958588387542446	3.29340492986182	0.000989818092823648	0.0100935447885788	411.794887039098	330.392248817481
ENSDARG00000011371	zgc:64106	449.907049830667	-0.342330900473848	0.115840992677487	-2.95517927256487	0.00312487414178623	0.024591352297352	409.842525116234	520.25905081763
ENSDARG00000011373	mknk2a	206.108450714856	0.588523673174673	0.169938963006656	3.46314737222224	0.000533895889200473	0.00627313424989606	207.658449424975	137.34507397676
ENSDARG00000011459	gsna	1309.69811193524	0.782206597938365	0.0890152292160002	8.78733453620952	1.53150209459152e-18	5.03315591355384e-16	1593.44905174886	926.248449493095
ENSDARG00000011496	ppm1bb	1072.0273587688	0.232086654875139	0.0832864354001909	2.78660809242182	0.00532628511684238	0.0367606508737363	1155.70031057465	983.419935860896
ENSDARG00000011510	rcc2	563.668229423077	0.360952000439334	0.112514151526913	3.20805868009408	0.00133634229430551	0.0127990086900013	625.314905127983	486.12575569972
ENSDARG00000011515	orai1a	255.881975372002	0.489958626694681	0.147455625200623	3.32275303860439	0.000891337888569304	0.00928839042518102	326.533464817611	232.215693175458
ENSDARG00000011519	myl4	231.46798361496	0.687630894065873	0.142425144093758	4.82801613746802	1.37899921294397e-06	4.6428415397268e-05	282.309699470082	174.856467321278
ENSDARG00000011570	pou6f1	255.664759296794	0.498695643294209	0.131401861408126	3.7951946642924	0.000147527656914144	0.00226323779026018	291.418292470411	206.226491714344
ENSDARG00000011573	abcb11a	120.697953220288	0.633733277806098	0.218160819595852	2.90489043348894	0.00367381680986458	0.0278081032438667	131.569131505035	84.7726099378167
ENSDARG00000011597	atxn2l	463.726540494309	0.48929968978485	0.107614455779084	4.5467840379113	5.44718409198066e-06	0.000147529577517001	497.936957794999	354.780179568221
ENSDARG00000011609	FOXK2	1027.78839426042	-0.363472395833256	0.0808135008961768	-4.49766922361423	6.87024734768216e-06	0.000180952124818916	913.444129966231	1174.12625077857
ENSDARG00000011618	slc26a2	458.922372506503	-0.332852506387914	0.121199700404534	-2.74631459712307	0.00602689400436066	0.04031171904071	460.183949498449	578.945716312252
ENSDARG00000011661	twf1b	443.29325454461	0.420320690448201	0.13165144653129	3.19267810208453	0.00140959986883861	0.0133554128708939	484.563352028593	362.006234761019
ENSDARG00000011672	sema3b	661.093733935093	-0.33653752540714	0.120247632478379	-2.79870396174038	0.0051308153843283	0.0357970291341967	591.095710223344	746.745263531764
ENSDARG00000011693	ttc36	316.016688352637	-0.465639405481227	0.140210960523229	-3.32099148129069	0.000896982750977671	0.00932955276040497	291.732356445577	402.880069839673
ENSDARG00000011770	dhrs12	643.770621130391	1.110957479929	0.271822019396653	4.08707683945153	4.36842468087877e-05	0.000847474388090482	818.788119210179	379.224953290444
ENSDARG00000011777	cttn	1005.39984086643	0.217232293314124	0.0740792909265749	2.93242943604088	0.00336321340947058	0.025965847146961	1012.43910204351	871.120245030547
ENSDARG00000011783	stag2a	711.149411463445	-0.382505982797344	0.124585734590819	-3.07022295974432	0.00213899026088512	0.0186242087554422	615.738766732251	802.481833877351
ENSDARG00000011821	plod2	609.344645557562	0.27530597734212	0.100895346814471	2.7286290798758	0.00635981945380356	0.0419648979782141	667.992310621466	552.278153862105
ENSDARG00000011855	aak1a	153.524841424785	0.564026413477816	0.150343159561824	3.75159345541011	0.00017571423048664	0.00259319815086148	174.247207828794	117.796957186367
ENSDARG00000011870	sp8a	420.063972911653	-0.604034099982037	0.145095966488063	-4.16299718456841	3.14097242044521e-05	0.000648790541517664	359.685307511414	547.24754984509
ENSDARG00000011890	cry4	254.233596721436	0.693432313158851	0.173550074006345	3.99557486292688	6.45374586270639e-05	0.00117929485602433	276.777154030037	171.349928662123
ENSDARG00000011897	tsg101b	494.333694050726	0.31281642988331	0.105629066688506	2.96146164772796	0.00306182623761228	0.024233771360886	498.861188232874	401.694582178824
ENSDARG00000011921	txnl1	1225.27892500298	0.276212107524565	0.0854419274547428	3.23274668248642	0.00122606229627877	0.0119825413678483	1243.68674086144	1027.59608411866
ENSDARG00000011934	gyg1a	1871.40099111037	-0.465938956242632	0.0823890779249636	-5.65534859689763	1.55530278868842e-08	9.13232322776808e-07	1645.5278706685	2272.4000623232
ENSDARG00000011958	ctnnbl1	384.39596078829	0.489657891660645	0.121473807873108	4.03097507383768	5.55459348424329e-05	0.00103649655872503	427.189966155978	304.183829817112
ENSDARG00000011973	slc35d1a	186.421331871094	0.43469645809813	0.144017375310524	3.01836120232615	0.00254145790333519	0.0212051389062287	207.096885934319	153.006059558537
ENSDARG00000011983	zgc:136908	1987.92321725201	-0.525054602356401	0.096961285198979	-5.41509532674728	6.12560619591851e-08	3.10782771492925e-06	1703.17888782792	2449.61995959535
ENSDARG00000012019	glra1	1261.36335734059	-0.30642996755828	0.0809453631209373	-3.78563954429923	0.000153313771443326	0.00233297576600594	1119.01508172964	1383.40349691528
ENSDARG00000012039	ttc26	70.1893032603683	0.586116111661923	0.195617801568385	2.99623095118481	0.00273339327630225	0.0223825163818889	84.4312845356328	56.3783060416368
ENSDARG00000012044	polr3gla	310.249663621913	-0.814558081937911	0.133639007122398	-6.09521201539511	1.09292501323039e-09	8.88011655583762e-08	242.980273730171	426.774907389743
ENSDARG00000012060	thbs3b	1333.0541726872	-0.53925168825028	0.0787285326462898	-6.84950767052931	7.41045759935751e-12	8.45444900933954e-10	1122.64217435208	1630.53938199259
ENSDARG00000012066	dcn	5031.64816130976	0.234494669333111	0.0611083068381831	3.83736158741987	0.000124363288376382	0.00196868192673881	5410.40289801981	4598.77242043473
ENSDARG00000012076	apoa1a	2909.29054530244	1.6568959290401	0.361667476798286	4.58126880444993	4.62163342795735e-06	0.000128814868924295	3676.01402526586	1165.49120667315
ENSDARG00000012199	gpt2	867.39388989558	-0.541749417451892	0.130143372397584	-4.16271230314259	3.14489508879331e-05	0.000648991986505529	683.195180079412	994.008722192891
ENSDARG00000012247	def6a	38.6736522482779	0.971149388004822	0.24412386605868	3.97810096851156	6.94678735664901e-05	0.0012568719047334	49.8961811386925	25.3343172525296
ENSDARG00000012248	rgma	1109.08355431642	0.388612422727252	0.0733583033940772	5.29745652158346	1.17426853392229e-07	5.53666356497534e-06	1291.86899661093	986.09002410436
ENSDARG00000012281	zgc:65851	800.21173112377	-0.321699289572199	0.112734115456374	-2.853610801574	0.00432254512764727	0.0314635000756268	730.239493480089	912.63825995606
ENSDARG00000012311	myoz2a	2034.37416001321	-0.397986230835554	0.102845144483761	-3.86976198860216	0.000108941656220619	0.00177293889750318	1847.75722323674	2434.35197594725
ENSDARG00000012369	rdh10b	202.956703554743	0.437387890742072	0.127739384247167	3.42406449913486	0.000616919769285496	0.00700203938139038	224.391156620628	165.406597361389
ENSDARG00000012381	hsc70	12256.906389619	-0.820859912074291	0.080970158384091	-10.1378079091861	3.75429513369291e-24	2.5050249863268e-21	9431.82296664751	16658.9175283753
ENSDARG00000012389	adar	724.511903035411	0.267219351122268	0.0955323517500985	2.79716081753417	0.00515538655428581	0.0359456797146356	774.250959284868	643.338378243794
ENSDARG00000012395	mmp13a	75.0946045018825	1.84915955138769	0.352469749106706	5.24629292605727	1.55190092758748e-07	7.04563021124716e-06	97.7345132806603	27.3199121971952
ENSDARG00000012397	eya4	844.108975066677	-0.331623956534991	0.0946066046123557	-3.50529392629403	0.000456103439914683	0.00557012847669518	779.151931180827	979.726323214235
ENSDARG00000012399	adssl	1056.60267777744	0.294176931227385	0.0927921032190867	3.17027980853951	0.00152292208086629	0.0142512627703335	1108.81840658149	904.576999846478
ENSDARG00000012405	col1a1a	56780.7959611754	-0.434087512388427	0.12589939657198	-3.44789192170788	0.000564980064255118	0.00652712037835642	50600.9251397934	68366.0390676233
ENSDARG00000012426	neflb	566.006072038291	-0.455793822139355	0.136895967421924	-3.32949049356992	0.000870050342501667	0.00909237707239877	506.291288950047	694.135597883932
ENSDARG00000012450	vmp1	480.635731816515	0.606863406297698	0.109947559608507	5.51957140711965	3.3982748202679e-08	1.82059886295569e-06	556.78298304659	364.495235558602
ENSDARG00000012485	aurka	51.0902363003446	0.982795103357184	0.273702235204169	3.59074562406867	0.000329733327695274	0.00430373333878022	60.8279650100541	30.671984693911
ENSDARG00000012499	per1b	3447.02875835108	-0.56196764600136	0.134223952695721	-4.18679106608724	2.82926043726042e-05	0.00059330938636226	2840.81702798293	4194.03138239694
ENSDARG00000012506	rnpep	61.1671557948498	0.587976898614848	0.217858259337634	2.69889652291589	0.0069569804217465	0.0448304805111022	75.2709412174438	49.9742891432051
ENSDARG00000012513	sdcbp2	1286.63243292837	0.375737452751669	0.0776274203593074	4.84026715060897	1.29664702631471e-06	4.40599859142339e-05	1411.57255822207	1087.9892179234
ENSDARG00000012574	slkb	399.692777896198	-0.356145937864577	0.119964753914143	-2.96875479042342	0.00299009097966279	0.0238458855530648	376.39313058932	481.737451700969
ENSDARG00000012600	si:dkey-97a13.6	184.596464224579	0.54272663897667	0.184952240035736	2.93441506235235	0.00334177001782403	0.0258728670965075	199.246465362813	136.385954960144
ENSDARG00000012656	atf6	769.671780991838	0.330396705387557	0.118255793378315	2.79391559558167	0.00520740683887693	0.0361986808267178	850.727717130008	676.389186457588
ENSDARG00000012672	gtf2e2	344.431868234302	0.384682200607254	0.137772182756078	2.79216161718453	0.00523571978180246	0.0363332221479699	392.033687920053	300.532309274327
ENSDARG00000012682	pfn2l	3800.44525645016	0.267923414541159	0.0743114809014276	3.60541078297918	0.000311659550158168	0.00413049733189038	3933.431737891	3266.0638394339
ENSDARG00000012729	hcls1	774.50427250244	0.263965917300034	0.0818053286297651	3.22675700619323	0.00125201736471576	0.0121983054662284	851.791713671481	708.6790025506
ENSDARG00000012741	maco1b	424.67100457995	-0.291800721691086	0.0907752200823299	-3.214541605368	0.00130652979425539	0.0125918054858695	384.388251936137	470.304829900657
ENSDARG00000012747	rer1	588.755824184054	0.485732340921983	0.110004705749798	4.41555965820921	1.00748988432366e-05	0.000248977775116978	644.837477046085	460.657234554734
ENSDARG00000012763	arl13b	158.494042826831	0.372035808808879	0.137807845461546	2.69967074489016	0.00694081294918567	0.0447656005647684	178.114203747178	137.276212264935
ENSDARG00000012776	smarca1	269.580717993988	-0.790009601776965	0.149199801752837	-5.29497755691182	1.19031028495323e-07	5.60030815478316e-06	215.540444134723	373.404390701683
ENSDARG00000012777	nucks1b	1139.73110780793	-0.248562467595796	0.0791543441454568	-3.14022521794924	0.00168817995869759	0.01547177296079	1101.82917664023	1308.06552006457
ENSDARG00000012789	plek2	393.227215818167	-1.34908417080082	0.464861848892261	-2.90211849824976	0.00370648307610789	0.0279939264271155	148.35923576729	378.259330557838
ENSDARG00000012790	tmem161a	1792.63676237824	0.336214361204273	0.108469250488603	3.09962832498413	0.00193763621595379	0.0171482362697293	1992.01430449159	1577.73808229898
ENSDARG00000012824	itga3b	876.726732277041	-0.498690624168508	0.110957497174902	-4.49442928027137	6.97567806342324e-06	0.000182817866286399	755.393085374043	1067.10994067366
ENSDARG00000012871	npepl1	1346.12751694762	0.481763124109147	0.107319550915247	4.48905274016296	7.15405852878116e-06	0.000186044668140182	1501.21527739274	1075.23169094418
ENSDARG00000012887	znf143a	641.188959152412	-0.467338034030558	0.0998848799897216	-4.67876653682368	2.88605827009418e-06	8.66959304900461e-05	568.569350723579	785.524801084869
ENSDARG00000012903	slc34a2a	345.335492464095	0.990976589469407	0.180987201313802	5.47539595217683	4.36534401154027e-08	2.29953372703601e-06	530.550749661519	266.539161064624
ENSDARG00000012944	myhz2	362219.577399461	-0.449138721918444	0.0753922967713349	-5.95735560730672	2.56352034228567e-09	1.8878312513976e-07	320008.198930086	436882.470675546
ENSDARG00000012953	mob1bb	447.202795730753	0.648464979155348	0.168475759795846	3.8490105635442	0.000118595893600611	0.00189917307723043	533.440754469898	340.244099747027
ENSDARG00000012968	rhoub	1481.9290917795	-0.369673984552451	0.0916512370873738	-4.03348603139999	5.49554489299171e-05	0.00102847527736404	1410.16946206612	1821.51059353569
ENSDARG00000012986	adal	44.9896945271723	0.701335440883957	0.229550384339831	3.05525709704622	0.00224867669318688	0.0193488128594302	55.8959072522179	34.3520810437904
ENSDARG00000012987	gpia	1755.91516696731	0.278538585250035	0.0616643152127045	4.51701416433873	6.2717711678346e-06	0.000166785180367814	1872.22133166169	1543.87430407193
ENSDARG00000013014	or101-1	5.08693984118132	3.42298954801652	1.22741833227736	2.78877173169273	0.00529083419077681	0.0365993632897808	6.38267103287822	0.563088306663755
ENSDARG00000013050	abcc12	1171.11135119415	-0.412275056682275	0.102577267013295	-4.0191659291219	5.8404529682525e-05	0.00108068011687355	950.912290076331	1266.00131882377
ENSDARG00000013051	zgc:158412	6.89932216326487	2.24605719110826	0.783915462357792	2.86517781439438	0.0041677514138428	0.0305695264428397	10.3184362548877	2.2533455402688
ENSDARG00000013063	oxct1a	1591.99348737707	-0.306045500827966	0.0950276251830874	-3.22059506631167	0.00127924756972849	0.0124306055771631	1507.83868618031	1863.47299124306
ENSDARG00000013078	ywhaba	7090.17478858454	0.163040019483914	0.0496684762755239	3.2825653555283	0.0010286713741312	0.0104204995836336	7251.85526553788	6476.57333666837
ENSDARG00000013082	uap1l1	68.5088880655217	0.644051777621427	0.190155934555869	3.3869664868766	0.000706700199064745	0.00773865957481125	82.6579959584027	53.2140658983934
ENSDARG00000013128	pdk1	790.748492158972	-1.06957467087037	0.0992895456832517	-10.7722788286541	4.65338616643414e-27	3.94088115379667e-24	526.54492663676	1103.85021129521
ENSDARG00000013168	jag1b	414.547670479895	-0.770451197899656	0.149964497581066	-5.13755729073927	2.78332628747915e-07	1.18886529848711e-05	323.31855862071	551.203449898438
ENSDARG00000013221	pde4ca	126.176296606659	-1.64932531857077	0.212391814106954	-7.76548439734225	8.1333777466017e-15	1.57892951677044e-12	62.8709092344229	198.666863918477
ENSDARG00000013274	eif4eb	181.319864198832	0.812544075406154	0.15678609628299	5.18250083820925	2.18930382207114e-07	9.64125617163691e-06	244.422561186792	139.047242595707
ENSDARG00000013317	pygmb	1452.29887601373	0.380564215073423	0.0827567269767455	4.59858949207067	4.25360990857628e-06	0.000121008057592947	1592.69970648587	1224.0773344365
ENSDARG00000013335	anxa6	3176.74469579843	0.52072350809384	0.0880993380912703	5.91064041314788	3.40780220151441e-09	2.39386836897621e-07	3651.07824742881	2544.66646603662
ENSDARG00000013343	kif26ba	551.896707495183	-0.708905572214104	0.142385630410632	-4.97877187585336	6.39890099031615e-07	2.45038958096994e-05	433.297445836658	709.081433243519
ENSDARG00000013415	lmna	696.096934949154	0.574218658185566	0.112944347600244	5.08408495321924	3.69402584672095e-07	1.51468817726161e-05	821.578029643916	551.790605789364
ENSDARG00000013430	bhmt	16841.8235964266	0.267736784487232	0.0923626972316895	2.89875450275798	0.00374648113305975	0.0282029976303735	17266.3244696333	14342.004074354
ENSDARG00000013561	pgm1	2157.2883993249	-0.238951921918872	0.0795522576093832	-3.00371012840606	0.00266709302147129	0.0220528431242119	2062.89501506403	2433.44813851655
ENSDARG00000013598	tnfb	31.8153653359663	1.56622617210494	0.367217967469518	4.26511312313429	1.99800943755683e-05	0.000439941698055639	36.6829264047118	12.3866755158351
ENSDARG00000013615	pbx3b	242.491376828103	-0.358570857739198	0.123918568938284	-2.89360069932522	0.00380852146737859	0.0286113388571167	219.775076761993	282.373295583373
ENSDARG00000013623	vdac2	34586.7591129056	-0.257887636798116	0.0842334268901883	-3.0615831068385	0.002201698629216	0.0190338445687896	32245.0951238799	38556.2067262466
ENSDARG00000013669	napba	487.915260825014	-0.335701593477058	0.0992452291344255	-3.38254640958467	0.000718171421638943	0.00782842402627123	444.792217109819	560.97638214342
ENSDARG00000013670	hyou1	771.474016157546	0.518113596309162	0.141386485164131	3.66451995540947	0.000247802919803541	0.003412365535431	794.62187625551	554.190036503855
ENSDARG00000013681	si:dkey-42i9.6	1691.92573049237	0.262290744813757	0.0717265706737708	3.656814237038	0.000255369305557675	0.00350341229848875	1785.79564608894	1489.36125499149
ENSDARG00000013687	cilp2	740.540638740933	0.756686599270321	0.122337956025085	6.18521531547549	6.20177614435105e-10	5.38337653362472e-08	874.293629471272	516.792236235208
ENSDARG00000013719	gtse1	91.8203801812561	0.965368091737747	0.224275865559261	4.30437795582897	1.67455573050577e-05	0.000379732673841468	112.500426274426	57.9979882313657
ENSDARG00000013749	slc25a55b	1418.64266514047	-0.890241654293691	0.13385365363266	-6.65085808368605	2.91389146307445e-11	3.14514588850178e-09	985.158756890386	1825.08321825354
ENSDARG00000013755	actn3a	51652.3956973316	-0.57680501841683	0.0707854986421577	-8.1486325516015	3.68062463878063e-16	9.20950840014894e-14	42261.6550410483	63033.4372019501
ENSDARG00000013763	rrbp1a	869.325714259147	0.753276036639687	0.138369029299861	5.44396416200371	5.21077080172534e-08	2.68516022013157e-06	901.708244468154	535.152219926238
ENSDARG00000013771	ctss2.2	225.999551835941	0.763946768034248	0.153208515805266	4.98632053198175	6.15400169656351e-07	2.36896789085021e-05	234.54239790033	137.98612962388
ENSDARG00000013776	thop1	917.69532390208	0.530220629196785	0.120226888693163	4.41016676851704	1.03291041115417e-05	0.000254119042940823	1031.58530271703	713.815387727223
ENSDARG00000013794	klf11b	354.679549444723	-0.49601347739168	0.123765683663612	-4.0076817960285	6.13176586356613e-05	0.00112794780743411	315.003597226132	445.061888930363
ENSDARG00000013855	slc12a3	1895.28651820349	-0.271553795346698	0.073143401211469	-3.71262192964741	0.000205123186089555	0.00293286197045838	1767.79789321812	2132.01045584194
ENSDARG00000013871	slc5a1	604.103468511509	0.792373470644477	0.213351358104008	3.71393684898971	0.000204059736171231	0.00292325422077207	687.367976226993	396.780666399452
ENSDARG00000013880	spata20	331.334246552608	-0.372068469463818	0.103780081162891	-3.58516263713291	0.000336868210685668	0.00438386591671851	282.824362379903	365.881834300081
ENSDARG00000013921	frya	1375.67436578943	-0.397774799553677	0.0814923686402499	-4.88112943813996	1.05479976979712e-06	3.71116748436384e-05	1214.80974177457	1600.94807800365
ENSDARG00000013926	slc16a9a	146.127908142757	0.788028145977477	0.230113494211318	3.42451949060325	0.000615887665143453	0.00699753895706589	152.655491470468	88.8545534207541
ENSDARG00000013968	psap	7422.92514411009	0.247370506918214	0.077104134730943	3.2082651310649	0.00133538330924997	0.0127978059787643	7691.53974313015	6479.6909149113
ENSDARG00000013997	ern1	943.571234693294	-0.467584024807189	0.101916505619846	-4.58791264440816	4.47699889898159e-06	0.000125578393320606	944.858608275038	1306.04875102215
ENSDARG00000014004	eif2b4	873.762711308148	-0.37351163361554	0.127160460361782	-2.93732527039356	0.00331056670190398	0.0257308041684517	772.357766601787	1000.01312246468
ENSDARG00000014017	rrm1	802.902894062535	0.581972626065407	0.130943466671175	4.44445714521104	8.81140689464506e-06	0.000220726243928543	871.148050254843	582.114200627104
ENSDARG00000014041	smarcad1a	136.370364297415	0.731420236858233	0.163197138697676	4.48182022488272	7.4009077049333e-06	0.000191044064191004	155.263560637012	93.4485249364262
ENSDARG00000014098	pkd2	465.163571074231	0.33095421379715	0.114157097820496	2.89911201419602	0.00374221175132326	0.028180492664975	489.488680965989	389.296170083753
ENSDARG00000014101	pyroxd2	479.935891475683	0.511627256736201	0.0906545041639225	5.64370476078134	1.66429377043754e-08	9.71665361399655e-07	540.319717526712	379.538947294438
ENSDARG00000014161	ercc4	146.430623584641	0.483240278736997	0.180655069135257	2.67493340236799	0.00747440963180128	0.0472385263153365	180.300998614353	129.110504612008
ENSDARG00000014165	ssr3	742.132950877103	0.297464279381864	0.111594957601963	2.66557096999722	0.00768577073749949	0.0482696742480687	813.596600577727	663.099269064605
ENSDARG00000014222	zgc:86598	1373.48025830112	-0.249816596100829	0.0762917097429726	-3.27449203776483	0.00105852122115504	0.0106781634262233	1286.75401191263	1530.01357563898
ENSDARG00000014233	sept8b	68.081477361142	-0.582127340504424	0.191497016749111	-3.03987681054634	0.00236674933379412	0.02006678998106	45.259986988568	68.134570064927
ENSDARG00000014239	esyt1b	535.858719450728	0.31815413583119	0.0984638908320699	3.23117574516532	0.00123282113247411	0.0120379106500876	551.917523895736	442.3154538114
ENSDARG00000014248	pdlim3b	168.455986227976	0.425250161484716	0.1553614131881	2.73716718172392	0.00619707906975761	0.0412376096470543	203.522453471993	151.258100876436
ENSDARG00000014333	ormdl1	366.864903078035	0.386984626452135	0.118246940733403	3.27268193199707	0.00106532286726461	0.0107258089685868	403.860621360059	308.911448146979
ENSDARG00000014373	ddx4	57.4034092149518	1.35160229423089	0.306858615557044	4.40464183082267	1.05958798246636e-05	0.0002596842237481	85.3387870691026	33.2260418890398
ENSDARG00000014474	yipf1	333.679733452223	0.416964591612381	0.154146988225672	2.70498046320531	0.00683084067504843	0.0442507445789619	391.312119451334	292.975078481418
ENSDARG00000014488	ca2	802.621201925441	0.366724813753216	0.109144309405045	3.35999939669109	0.000779426427223623	0.00836364059504725	810.306435949727	628.450117740058
ENSDARG00000014522	cdh6	252.549313792136	0.363019287292918	0.133215925558356	2.7250442150319	0.00642928765383549	0.0422586521939712	281.684634530385	218.394053423948
ENSDARG00000014531	atg4a	280.631319700829	0.48276531332847	0.122367614276304	3.94520491539855	7.97317649756383e-05	0.00139889540477974	313.082804707051	223.668950493763
ENSDARG00000014532	aida	362.62179006213	-0.350938708805338	0.11198223834061	-3.13387831861253	0.00172512377452807	0.0157159703729142	340.325256693567	434.428007072051
ENSDARG00000014554	ppp1r3cb	842.486754057695	-1.37373223865464	0.175569268284622	-7.82444588438809	5.09897807505583e-15	1.03004035077664e-12	540.237357154204	1399.69985555767
ENSDARG00000014569	hnrnpr	1254.05784748503	-0.471589371286079	0.0692276580000024	-6.81215261227041	9.61490259180336e-12	1.08569507778932e-09	1089.72960404295	1510.58364102069
ENSDARG00000014587	slc38a5b	9081.18679131022	-0.403300027177073	0.0743965131413727	-5.42095335047085	5.92820299038738e-08	3.02159957512361e-06	8299.67489653409	10976.7014620122
ENSDARG00000014591	ilf2	1144.96248923845	0.379248725855869	0.0874978333690949	4.33437847833411	1.46172506266066e-05	0.000340229642227539	1212.74259946499	932.737513763878
ENSDARG00000014623	si:ch211-212d10.1	35.0819535866821	0.991553552039683	0.286735314968147	3.45807963051162	0.000544040555349977	0.00635840179843479	45.7916442016327	23.0734756826569
ENSDARG00000014626	dlx3b	316.827078038338	-0.524980588554475	0.153691079453937	-3.41581691286004	0.00063590986585306	0.00714028523009614	282.606374984357	406.734545009762
ENSDARG00000014670	colgalt2	524.413095135618	-0.45067421113803	0.115595360241711	-3.89872232065083	9.67015907489706e-05	0.00162546181003423	488.083911295162	667.051876290451
ENSDARG00000014674	acsl3b	1003.70208883812	0.458117479195779	0.0821954003740386	5.57351721764318	2.49646967050776e-08	1.39517171763732e-06	1083.41676943196	788.05579387528
ENSDARG00000014675	efna3a	83.1561965053401	-0.64114716292043	0.223615348732926	-2.86718763516623	0.00414137397686948	0.0304188128113191	68.0812979391291	106.157266801766
ENSDARG00000014680	znf710a	61.2339278496233	0.68181676815824	0.198530572612203	3.43431623244273	0.000594050717323935	0.00679148636799363	70.3211751854948	43.9265668843018
ENSDARG00000014727	acox1	1078.96346601876	0.549383303212421	0.125848717030167	4.36542633232192	1.26875056833647e-05	0.000301365898211442	1222.82950003794	835.614630583643
ENSDARG00000014746	rbfox1	1221.04726440285	-0.255629755830887	0.0942524576764104	-2.71218132802988	0.00668420171443706	0.0435322116327755	1155.14712337745	1379.53832682079
ENSDARG00000014907	htra1b	488.651231814293	0.572996650095629	0.0976768157782043	5.86625030239252	4.45760725478607e-09	3.03876328616515e-07	564.562963252819	380.711397419732
ENSDARG00000014916	slc10a2	865.763248740499	-0.807241198717389	0.174389954596209	-4.62894322431882	3.67536509646455e-06	0.000106204546009256	705.806843360784	1235.28636181711
ENSDARG00000014966	ccdc82	268.597892406207	-0.273870484360885	0.0996627254664875	-2.74797305691762	0.00599649364557479	0.0401449661240229	252.575770732403	304.844496723249
ENSDARG00000014976	lims2	840.368240656086	-0.446565315991974	0.108701535598866	-4.10817854165286	3.98791773866375e-05	0.000787876171797501	729.0742731218	993.234548899634
ENSDARG00000015006	dnm1l	859.567813328114	0.432306737443438	0.0732069193247491	5.90527154305874	3.52066362876903e-09	2.45321178613498e-07	975.052697352745	722.025923233265
ENSDARG00000015025	l1camb	358.324447607088	-0.423776645734216	0.148931423810926	-2.84544815922942	0.00443489776756999	0.0320540134206216	314.520956026585	422.366760740693
ENSDARG00000015088	dnajb11	504.759666049275	0.91035733208052	0.146900373141679	6.19710700940507	5.75104031589156e-10	5.04510584524367e-08	580.196939867926	308.861514023264
ENSDARG00000015156	fbln2	1298.59056764932	-0.38169219072921	0.0723195495500381	-5.27785630723704	1.30703890656184e-07	6.08311332077468e-06	1162.84486413862	1513.84149050895
ENSDARG00000015164	mknk2b	7831.77270977081	-1.06060624393625	0.119574439208581	-8.86984083685446	7.32505234459925e-19	2.60145689638276e-16	4796.5282111205	10005.0589414503
ENSDARG00000015206	hnrnpua	1281.28220627339	0.22529881496176	0.0779095652416075	2.89179915538073	0.00383042729125759	0.0287653237084554	1346.20080151677	1150.3760636098
ENSDARG00000015273	alpi.1	289.098145641863	0.455017036299411	0.139998253664541	3.25016222980686	0.00115339191415999	0.0114141737338826	345.129458632371	251.185599385356
ENSDARG00000015278	plxnc1	413.543873773198	0.982250355209828	0.135044605499457	7.27352530356184	3.50225155348144e-13	5.28192307918547e-11	474.709187074276	240.349565919341
ENSDARG00000015343	pgd	691.057320780753	0.486494858356414	0.114392099617692	4.25287113342899	2.11047037961858e-05	0.000460103438503183	745.108937090007	532.420287239327
ENSDARG00000015349	mfge8a	249.838082196736	0.445354280160171	0.151984026419848	2.93027030965677	0.00338667261671233	0.026082946606292	296.480400173742	217.580633687422
ENSDARG00000015352	lsg1	986.971473040709	-0.273690159489248	0.100961745638808	-2.71083030268095	0.00671149651798871	0.0436589885465721	934.050520658086	1128.99430281329
ENSDARG00000015422	ppil1	383.398574375883	-0.444931181264584	0.167700050054342	-2.65313684235876	0.00797475330446662	0.0495754074000707	335.84844865626	457.113936765997
ENSDARG00000015427	hdac1	2372.30196557012	0.229564223331555	0.0638264182023665	3.59669600452439	0.000322284758063652	0.00422655633579723	2498.22351957105	2130.30157348459
ENSDARG00000015460	racgap1	147.24601695435	0.458514308335384	0.163820624516778	2.79888023677033	0.0051280153393121	0.0357970291341967	159.533174483157	116.208693907974
ENSDARG00000015495	klf3	810.341982373024	-0.588530142246886	0.184983813260094	-3.18152238228213	0.00146503202092032	0.0137771346664421	618.618096185779	930.167267286246
ENSDARG00000015502	adam10b	429.848741155592	-0.313792792426523	0.101149821537682	-3.10225749938299	0.00192050824568069	0.0170422399042023	379.262475621362	472.527095275872
ENSDARG00000015506	pibf1	371.738987977872	0.409449130299795	0.129226351564889	3.16846467722334	0.00153246369604097	0.014298016153867	429.040624834823	323.693336687295
ENSDARG00000015527	CU929145.1	8.98009245892713	3.94851091665635	0.989617345441259	3.98993705480753	6.60908321002042e-05	0.00120368406287378	14.1831649445318	0.986431214919561
ENSDARG00000015563	zgc:123305	229.753998780387	0.327277715281298	0.11949681718465	2.73879859725117	0.00616641359089778	0.0410826810462869	227.734371123242	181.946921176229
ENSDARG00000015566	dnmt3ab	744.364854718462	-0.449212697141118	0.0894857069515491	-5.0199379593027	5.16881707076527e-07	2.02153078296946e-05	629.081206742471	858.851960218476
ENSDARG00000015611	rasl11b	259.692423301497	-0.794845588727174	0.194816675014764	-4.07996691590665	4.50421109357067e-05	0.000866977491130208	198.638753152915	345.2071176547
ENSDARG00000015623	ada2b	13.9700903647423	1.87507819740287	0.518937222927553	3.61330448955796	0.000302319331286256	0.00403445784998977	19.1266149103295	5.28732094193559
ENSDARG00000015662	pla2g12b	966.984862661759	0.971943402229606	0.311718944527413	3.11801197615095	0.00182075404788481	0.0163704301267357	1151.63790352422	587.105146952882
ENSDARG00000015676	nmd3	1555.77037878974	-0.499963690346482	0.133851790169458	-3.73520361373966	0.000187563367160809	0.00273507137848599	1328.01120149221	1878.12690106778
ENSDARG00000015747	aarsd1	176.603949183343	0.490957334289017	0.135929360456633	3.61185642777781	0.000304012873217258	0.0040530529773421	193.16291624303	137.497860532701
ENSDARG00000015759	tspan7	748.188433458097	0.328402567150243	0.0754467277278674	4.35277416317875	1.34425605823288e-05	0.000315893000493382	821.588752748088	654.225059608008
ENSDARG00000015793	creb3l1	455.227180015125	-0.58989088169531	0.19688603026616	-2.99610328319317	0.00273453796535966	0.0223835655982358	326.320610928877	491.46502911815
ENSDARG00000015829	mov10a	507.823369315695	0.445212328447628	0.0992629986117118	4.48517911683456	7.28527085472143e-06	0.000188722798764837	570.273412589435	419.13139209729
ENSDARG00000015856	slc25a40	211.554786812512	0.444100024780542	0.166661795877929	2.66467802318548	0.00770620660518203	0.0483702859861754	246.472987934862	181.006320993969
ENSDARG00000015869	slc22a16	299.340876860351	0.736480654342735	0.152667186286681	4.82409267018101	1.40642020142414e-06	4.67794054609638e-05	368.269503477484	220.928465634506
ENSDARG00000015876	npas1	76.7200773133233	-0.845497581621068	0.204294713190018	-4.13861704210944	3.4940561158422e-05	0.000706541125179544	57.075648102556	102.711826151632
ENSDARG00000015879	pax8	144.026749525171	-0.49799367294257	0.158605982856846	-3.139816443066	0.0016905372374856	0.0154777294936363	117.358134711754	165.684958386015
ENSDARG00000015890	mafa	374.417595428956	0.59872797234704	0.167605922608601	3.57223636867063	0.000353945724476985	0.00456028724824969	498.528930550135	328.868915343988
ENSDARG00000015915	slc25a36b	576.021937159452	-0.31701622098218	0.0928273797896992	-3.41511547240029	0.000637549773995942	0.00715140523363048	502.777088918024	625.904853908876
ENSDARG00000015955	cldnc	674.120636015896	-0.819042356232469	0.178375916039054	-4.5916644714141	4.39724908620666e-06	0.000123814613336553	484.848621833106	855.804509551685
ENSDARG00000016011	gpcpd1	1117.3521261714	0.354954587892163	0.0903546329118778	3.92846029531599	8.54914617863855e-05	0.00147874037476388	1216.02155290583	950.709486127269
ENSDARG00000016016	dbnlb	1178.06122529869	0.217789744760021	0.0644500074153808	3.3792043398283	0.000726959533941081	0.00790855828945092	1190.74084883822	1024.03334518942
ENSDARG00000016085	mbnl3	939.158354248173	-0.355384513760154	0.0863685028104645	-4.11474672126764	3.87604780004265e-05	0.00077027704430631	850.221874291582	1088.18752324732
ENSDARG00000016188	SBNO2	1378.52931748139	0.87693019536412	0.141862501740731	6.1815503364434	6.34751136879655e-10	5.48101383645221e-08	1669.97565426035	909.307274480788
ENSDARG00000016200	trib3	1045.00068126958	-0.764193943605179	0.172727923959279	-4.42426404537428	9.67716044365505e-06	0.000239686609458763	712.02753575252	1209.64769765181
ENSDARG00000016207	zgc:112408	10.8587458919131	-1.41968412088309	0.486519589273233	-2.91804102483072	0.00352238003949185	0.0269022844570139	8.13552810952005	21.9748861847867
ENSDARG00000016260	fxr2	2162.04545736777	-0.269214369481374	0.0806610405037439	-3.33760100043439	0.00084505002851708	0.00887322678966027	1957.32917094527	2360.39058183478
ENSDARG00000016304	tfdp1b	142.661512823875	0.496288044562309	0.146978652113866	3.3765995090078	0.00073387820628158	0.00796807900597343	155.273786906964	110.091388918808
ENSDARG00000016343	zgc:92518	452.225117469674	0.342582731181639	0.0965805673733854	3.54711864403526	0.00038946915487377	0.00495706434749453	491.624962131659	388.09660904786
ENSDARG00000016350	cap1	390.589265872995	0.381476876950007	0.109025281397397	3.49897631137062	0.000467048073100279	0.00566816232717951	410.249141925904	315.411233823763
ENSDARG00000016391	calcoco1b	1268.34651401006	-0.784287057393933	0.119237057188611	-6.57754456446651	4.78280535760548e-11	4.96757505514693e-09	983.977757577658	1693.79790451367
ENSDARG00000016396	fam219aa	76.4734098176953	0.497092999006362	0.177466995250791	2.80104477062839	0.00509374516985171	0.0356269081123141	84.3519496745581	59.7377371093796
ENSDARG00000016404	ptch1	424.868976343859	-0.406435886150512	0.117809176858948	-3.44995098842881	0.000560688337832684	0.00650806352700994	374.782736859489	497.260955050696
ENSDARG00000016412	agt	233.169187594604	2.00374045179548	0.745642916382105	2.68726545612171	0.00720396755733629	0.0460313875928578	279.811994811335	69.6449105943476
ENSDARG00000016415	dhtkd1	3672.7207850097	-0.378082455449636	0.0738148499817441	-5.12203784933713	3.02251200178859e-07	1.27008953754547e-05	3273.34826834702	4253.11640203718
ENSDARG00000016457	irf9	231.851409042383	0.50222692242247	0.129906535212067	3.86606356333502	0.000110606122280617	0.00179207962214636	254.880344443448	179.74604422121
ENSDARG00000016470	anxa5b	439.968155581933	0.781398278146755	0.137653054347126	5.67657784168209	1.37416038605833e-08	8.15569745030147e-07	516.962429941215	301.404185203338
ENSDARG00000016477	eif4a2	1751.64415770378	-1.01810608446822	0.143652433387454	-7.08728742326431	1.36766148987126e-12	1.83625233813873e-10	1298.46593849663	2629.06333763805
ENSDARG00000016481	ptpn2a	176.641818781997	0.395380250280455	0.132187706982783	2.99105158342714	0.00278018525539454	0.0226766093643446	205.060976297106	155.739460763921
ENSDARG00000016494	ddc	661.447131615497	0.36221266673693	0.12193996570888	2.97041798094053	0.00297394806984955	0.0237602912010222	706.30867194867	549.477934713665
ENSDARG00000016496	cdk8	219.27167173794	0.611617902344292	0.138861838551236	4.4045067293173	1.06024849970272e-05	0.0002596842237481	270.91128204376	177.544758512438
ENSDARG00000016541	sash3	63.598965531533	0.626848595161889	0.221624722374722	2.82842360024264	0.00467778648757229	0.0333657857693081	70.6135344766118	46.3066503909984
ENSDARG00000016545	zgc:154046	859.299488203901	0.340903877934331	0.0980934817581343	3.47529593021161	0.0005102900800178	0.00607027405289677	943.233017145706	744.081445056643
ENSDARG00000016623	si:ch211-195b13.1	730.837548616832	-0.5429685187004	0.164689571696163	-3.29692106857941	0.000977509681930388	0.0100058204483507	619.932274926329	904.217438861047
ENSDARG00000016630	tprb	1090.54711560573	0.248768294386957	0.0935409964752393	2.65945739045881	0.00782666292633023	0.0488787237631676	1127.66149028111	949.309631518254
ENSDARG00000016651	znf106a	8217.8593614835	-0.243437742578223	0.0835828236171219	-2.91253312634385	0.00358510172123794	0.0272808215352942	8176.5627484723	9678.66433316105
ENSDARG00000016721	sdha	5426.55930667557	0.295666523033911	0.0919109204546017	3.21688131912411	0.00129592194154957	0.012548331236139	5859.25204140488	4773.2312775506
ENSDARG00000016774	plekho2	540.259993531772	0.602135597279388	0.0849180087250075	7.09078800033219	1.33350492159688e-12	1.81249659682973e-10	635.815051384331	418.818360303334
ENSDARG00000016789	zgc:152891	32.943522662548	0.79550002701727	0.279965670417312	2.84141989920233	0.00449131331054093	0.0323395120290388	42.7532395261397	24.7733510316702
ENSDARG00000016875	gys1	4826.0938646208	-0.456399977304265	0.0747145489808176	-6.10858237826534	1.00519972694835e-09	8.19758992136135e-08	4171.50870615515	5723.27570896321
ENSDARG00000016939	itgb2	484.493823410016	0.900373290820585	0.121258829103663	7.4252184148246	1.12593960475283e-13	1.86406497421448e-11	596.1797750111	319.148276878149
ENSDARG00000016968	tmem214	1001.54690614911	0.227480564713449	0.0691641990590001	3.2889929733647	0.00100546533796655	0.0102260236843813	1068.41589460749	912.459213722581
ENSDARG00000016981	bcar3	322.623192508186	-0.321630312646309	0.113033728632732	-2.84543663680553	0.00443505821843305	0.0320540134206216	277.765127197838	348.264004386839
ENSDARG00000017036	svilc	2541.37888175813	-0.540611197841831	0.065518243905061	-8.2513078132131	1.56670432942383e-16	4.10681697971231e-14	2164.37314588	3147.02394994546
ENSDARG00000017058	large2	546.244779173949	-0.382312274984773	0.141501718480539	-2.70182072055437	0.00689609352712463	0.0445816451479029	493.693730120401	643.140626376161
ENSDARG00000017119	vps37a	254.459986189514	-0.35260842939453	0.12750483162166	-2.76545151199297	0.00568440551975279	0.0386789014645973	236.515941729609	302.686909095402
ENSDARG00000017121	mafba	577.699029563277	0.705115919662038	0.120497943326012	5.85168427111093	4.86619735415672e-09	3.27672169850693e-07	694.252746744559	425.875039213498
ENSDARG00000017180	npc1	1502.65674820196	0.223083186185513	0.0789204358804042	2.82668466914669	0.00470326165693181	0.0334932465795542	1512.22174474797	1296.39354866964
ENSDARG00000017261	gdpd1	172.178744291552	0.627914678965229	0.157241130231612	3.99332336291609	6.51536189362858e-05	0.00118858122233478	191.412219669217	123.66858729301
ENSDARG00000017299	fabp11a	945.289719195068	0.520057349471317	0.10994257089551	4.73026367525624	2.24228413210168e-06	7.01426573275321e-05	1124.69483654429	784.820771222112
ENSDARG00000017312	lmbrd2b	414.649859516789	-0.422397603014548	0.108158276540445	-3.90536551177934	9.40830710363283e-05	0.00159232524300455	380.141028735658	508.737141095334
ENSDARG00000017354	epha2a	315.329873462963	0.290842218931685	0.106829806761561	2.72248193409945	0.00647935759694362	0.0424989499336019	331.386252749042	271.545757704529
ENSDARG00000017369	sema3d	794.669724126551	-0.265243102973668	0.0910396132824482	-2.91349109920709	0.00357412025899969	0.0272125013772179	771.603989779698	927.75359563456
ENSDARG00000017386	sobpb	265.56794842184	-0.787595551856865	0.169999527237978	-4.63292789487779	3.60530136401799e-06	0.000104316860360463	177.866027764153	307.504483402492
ENSDARG00000017441	mylz3	243878.131583686	-0.426678804977091	0.100053625345924	-4.26450119625247	2.00349270870691e-05	0.000440708351178995	216459.452843631	290950.243889784
ENSDARG00000017454	nup50	659.738875655479	0.327325705971786	0.0961813640463637	3.40321338979971	0.000665982447453666	0.00738010443406254	687.442664105972	549.076296112266
ENSDARG00000017504	si:ch211-1o7.3	66.1224382453071	1.00548654609315	0.244425178703467	4.11367826926291	3.89404063315549e-05	0.000772493263419567	86.1674890685006	42.9008083527122
ENSDARG00000017522	ctdp1	228.957867435796	-0.408379012298728	0.128244442608941	-3.18437979838245	0.00145064543892811	0.0136795554260205	200.071555823042	266.614731402122
ENSDARG00000017562	banp	131.131780389436	-0.471549058159773	0.16470408962431	-2.86300758672949	0.00419640515218906	0.0307386392225769	107.285058844062	148.555535022528
ENSDARG00000017579	si:ch211-195b15.7	52.2152818679499	-1.15541669973172	0.208939406472689	-5.52991280695895	3.20389997098426e-08	1.73333350027279e-06	31.592924648031	70.458490649072
ENSDARG00000017602	ccng2	686.965778213213	-1.19449843015157	0.201816354129604	-5.91873951594862	3.24418297052807e-09	2.31774480825423e-07	472.306189256712	1081.20785421731
ENSDARG00000017624	krt4	108206.305005529	-0.526664123081417	0.141994097833979	-3.70905644048105	0.000208033055546536	0.00296292357702404	91991.7359071391	132523.057161082
ENSDARG00000017673	nova2	1413.21993752601	-0.462997753062251	0.112847578508927	-4.10285944262087	4.08075180255484e-05	0.000801816819678591	1214.00745905494	1673.31441096694
ENSDARG00000017675	utp4	1335.24269211159	-0.513127099097517	0.131621193789833	-3.89851424624559	9.67847075969864e-05	0.00162546181003423	1158.69529904012	1653.16102564865
ENSDARG00000017676	mmp2	3778.32260847747	0.34463605205772	0.0764606824884184	4.50736301117796	6.56382811885529e-06	0.000173296080754286	4193.49430007932	3301.45917904843
ENSDARG00000017740	sec63	989.341749337038	0.256834177960524	0.0958157585927464	2.68050038670745	0.00735121795303612	0.0466205265287737	1000.15221789191	836.723882345972
ENSDARG00000017741	g3bp1	2544.04386179676	0.344363235912806	0.10410399701389	3.3078771784993	0.000940060278938766	0.0096815656136355	2604.66749552311	2051.01542543002
ENSDARG00000017757	pik3cg	411.563717286036	0.302055336013452	0.112894572937981	2.67555231533925	0.00746062283699704	0.0471649308779322	444.827677318179	361.129156072338
ENSDARG00000017762	srrt	579.437214861974	0.470624859792863	0.109544343581181	4.2962041161358	1.73747610837505e-05	0.000391581232654147	648.613200490562	468.118707435221
ENSDARG00000017773	slc16a12a	40.9260170643305	1.63111339254041	0.360129901445891	4.5292362172417	5.91972880988481e-06	0.00015876554039568	56.3836913483122	17.8213753443594
ENSDARG00000017799	tgm1	248.347641466711	-0.647284400608983	0.220089702396211	-2.94100266192248	0.003271517224335	0.0254452623675847	166.377770768353	261.156551171172
ENSDARG00000017803	gsk3ba	1615.27966896271	0.219020776758634	0.064942799167699	3.37251827093356	0.000744841444289643	0.0080632565200657	1621.68667424117	1392.67514539315
ENSDARG00000017811	si:ch211-210c8.6	203.338555370794	0.636734931475635	0.180298385936444	3.53156201686734	0.000413112977972951	0.00515665230271338	240.425593467858	154.793345557308
ENSDARG00000017874	dnajc3b	562.994291270146	0.438539300585029	0.121737625679286	3.60233163853833	0.000315375657064364	0.00416572081157782	587.459020650173	433.326444255317
ENSDARG00000017984	zgc:172106	53.7963204338673	0.743913439422067	0.23968277852292	3.10374172064652	0.00191090067248996	0.016987194911713	73.1054563800067	43.7900733438889
ENSDARG00000017988	dse	533.111212414605	0.67979883290751	0.116443466723554	5.83801609515292	5.28260553540607e-09	3.53549213629503e-07	640.145628663248	400.049331226417
ENSDARG00000018006	vrk1	171.820244721227	0.537532783234705	0.171725208528248	3.13019147183789	0.00174692397538758	0.015874101274054	179.368896248333	124.301425892089
ENSDARG00000018061	neil1	289.999761979675	0.853604665576438	0.181094035483103	4.71359900561763	2.43379388100622e-06	7.49506398124138e-05	361.517665440302	200.005208142739
ENSDARG00000018124	psmd3	1416.56553636812	0.319111156590301	0.0814282729618577	3.91892330492847	8.89454092589993e-05	0.00152056596775924	1478.86699438614	1185.46824379668
ENSDARG00000018146	gpx1a	121.1985715029	0.518630399885975	0.160227333586004	3.23684098261294	0.00120860739018835	0.0118382233650166	143.199293854326	100.384653709492
ENSDARG00000018149	slc38a4	2910.16166116324	-0.619284596242663	0.0946087388343894	-6.54574412334898	5.91998662773763e-11	6.06289235144906e-09	2261.62988496624	3474.56338081463
ENSDARG00000018159	ano10b	344.48672471087	-0.470917795662567	0.142962516114449	-3.2939948768499	0.000987742987427664	0.0100830379416642	285.605784837993	395.716197836605
ENSDARG00000018179	acvrl1	347.789867819135	0.289253933931861	0.105611935124121	2.73883755270569	0.00616568302421963	0.0410826810462869	378.287833806366	310.143554244421
ENSDARG00000018264	trim101	1410.71009943335	-0.429912692291564	0.107856311341424	-3.98597622099883	6.72032424601819e-05	0.00121990782830235	1302.21458793698	1753.41439582135
ENSDARG00000018266	mthfd1a	129.866673126386	1.16474901333185	0.282187944267845	4.12756475601347	3.66625206515214e-05	0.000735890649248724	169.820533272576	75.2261235884932
ENSDARG00000018283	cyba	243.131757094063	0.682191440696939	0.157154649420859	4.34089251072704	1.41905133525906e-05	0.000331347734369769	247.373303749898	154.659832579714
ENSDARG00000018399	rps6kb1a	351.38603139529	0.450800851865024	0.112599981555065	4.00356061909803	6.23962034401022e-05	0.00114491833628968	371.714316218274	271.670206023
ENSDARG00000018404	krt18a.1	3166.1614442044	0.386416698513423	0.107179646547229	3.6053179028086	0.000311771041627767	0.00413049733189038	3471.21717798702	2656.33197016372
ENSDARG00000018425	ddx61	2142.18195944685	0.291396713144231	0.082645333144765	3.52587014966482	0.000422093869317418	0.00523905575450971	2231.40053235564	1823.52572649749
ENSDARG00000018432	m6pr	546.952663254593	0.308260312036118	0.106768039178931	2.88719652816242	0.00388691362901688	0.0290713149447428	609.508546823697	492.952733234252
ENSDARG00000018478	agxtb	356.063940595331	2.29729115353836	0.708647357565339	3.24179738908649	0.00118778434684967	0.0116758140773584	499.58769233883	101.488048079209
ENSDARG00000018492	znf503	1184.3109433443	0.523399037170808	0.105616695130427	4.95564679925326	7.20900691413622e-07	2.68133654125617e-05	1379.58762240472	959.638910784287
ENSDARG00000018529	lipf	633.348373910527	0.444405430484759	0.0896521000869455	4.95699966931918	7.15900984409362e-07	2.67176674164572e-05	722.294685254095	530.715996534576
ENSDARG00000018566	flnca	2832.8120154797	1.38488847047451	0.137290829297588	10.0872613091488	6.2899927797327e-24	3.84720419491484e-21	4507.93195533664	1725.70029895509
ENSDARG00000018569	tnfrsf1a	721.470892232716	0.366712788964786	0.123905838314834	2.95960863468758	0.00308030078302126	0.0243457248891606	748.117462820306	580.084049124499
ENSDARG00000018574	sf3b4	324.885481998064	0.408556273452374	0.0995475945753871	4.1041300414645	4.05839146043901e-05	0.000799762270973573	336.309546374012	253.263975301602
ENSDARG00000018587	zgc:152658	15.64288768324	1.82366411243096	0.611176273368544	2.98385947212856	0.0028463746675989	0.0231014831573388	13.768757162984	3.87118056134699
ENSDARG00000018600	retsat	674.777771832164	0.456678996876067	0.149597526364909	3.052717568084	0.00226779268908339	0.0194591666175697	774.18855951395	564.490714608955
ENSDARG00000018621	slc6a19a.1	109.976456977125	1.48128946566404	0.439361181203085	3.37146186107722	0.000747703906414957	0.00808629288573229	140.73765555764	50.3179887264839
ENSDARG00000018721	npnta	640.026259766547	-0.411608522142857	0.0788392629283406	-5.22085705591871	1.78096972619767e-07	8.03589598384151e-06	581.154857960007	772.402338048659
ENSDARG00000018742	psme4b	1371.50827191712	0.235822844863941	0.0779961811526422	3.0235178361159	0.00249854300095234	0.0209263668079002	1430.87179074974	1214.82813669991
ENSDARG00000018757	klf5l	446.280339781192	-0.416102569583756	0.156965015097645	-2.6509255538561	0.00802715326280232	0.0497581925234971	342.252748151379	457.326788047839
ENSDARG00000018820	flncb	1779.65628717633	0.307467248220805	0.113703669865769	2.70411015390955	0.00684875812049998	0.0443537661927321	1842.70849334976	1489.14879322576
ENSDARG00000018853	si:dkey-199f5.8	853.048340971698	0.212644604131724	0.0707471486094855	3.00569858024233	0.00264971515273824	0.0219338638902794	865.067511205099	746.127996929776
ENSDARG00000018898	zfand5a	3112.81724536378	-0.580368629550215	0.154250036545226	-3.76251858702186	0.000168210802610031	0.00250428239531459	2321.54356713342	3471.50585250885
ENSDARG00000018961	gtpbp4	11314.6916521745	-0.361850014569016	0.102433643343832	-3.53253094156202	0.000411602056328838	0.00514654496212645	10310.0279996718	13249.0665975857
ENSDARG00000018966	cyb5r1	287.502613810984	0.488544122388444	0.108698919880707	4.49447080913594	6.97431693777086e-06	0.000182817866286399	332.249389003822	236.400592823645
ENSDARG00000018973	clptm1	496.731302972848	0.317727089534754	0.111623728198351	2.84641173219162	0.00442149852065181	0.0319937482504871	522.22533952487	418.478908513641
ENSDARG00000018985	castor2	1089.869265846	-0.461134431929282	0.0988454128913627	-4.66520821189849	3.0830469880922e-06	9.13877738302083e-05	981.795726580722	1351.67370044876
ENSDARG00000019008	erp44	1266.7190390224	-0.248031551022399	0.086802188176396	-2.85743431396405	0.00427081019572712	0.0311490459422708	1191.96991300832	1415.49767342615
ENSDARG00000019103	kdm4ab	396.156537534553	-0.431987618231887	0.110347380958756	-3.91479720205911	9.04802249817008e-05	0.00154347411780513	355.021718787904	479.1731228231
ENSDARG00000019125	klhl40b	367.991134475704	0.821759146719237	0.126305512387236	6.50612258473592	7.71153060494117e-11	7.82489365853454e-09	483.595897087056	272.875174728244
ENSDARG00000019130	plk2b	379.715525046856	-0.518749530730877	0.147394987959675	-3.51945163069452	0.000432439880352353	0.00534037786061607	323.657139184509	464.126285821916
ENSDARG00000019253	rhag	4431.30827920384	0.242144321619007	0.0708039264832872	3.41992787188382	0.000626377414177904	0.00705122918342703	4451.97024726137	3764.87437427548
ENSDARG00000019304	phactr3b	90.4626506267148	0.464304755980544	0.170857445079026	2.71749794552875	0.00657775637644943	0.0430162214591743	99.0558913532564	71.7169166312036
ENSDARG00000019335	hes6	101.235317015661	-0.718018071244965	0.188673884227776	-3.80560390847808	0.000141458610323457	0.00219505083912065	87.8176445087766	145.054370307173
ENSDARG00000019339	uxt	172.691663931918	-0.526173001849228	0.146461609555484	-3.59256602085817	0.000327437658729336	0.00427884261576335	155.701082864394	224.185932850613
ENSDARG00000019342	chrnd	933.831475086047	0.253211443092207	0.0673747303571709	3.75825538373018	0.000171102198989376	0.00253703657881958	1035.60943769764	868.432774968871
ENSDARG00000019360	sec23b	1572.88607835047	-1.47080443417065	0.475044790544787	-3.09613843461775	0.0019605880510439	0.0173096184025404	884.702271837843	2452.31990881002
ENSDARG00000019364	mbip	80.6108242381236	0.561850398249148	0.19462406640744	2.88684954856985	0.00389120250049361	0.0290935103084444	100.012447583768	67.421400847987
ENSDARG00000019398	psma6a	544.729824718947	0.292571480012799	0.102172041248022	2.8635180078529	0.00418964998366277	0.0306994685491749	588.113068113138	480.14610774871
ENSDARG00000019417	gadd45ga	114.156095654288	0.815803664579498	0.196042190097549	4.16136783706386	3.16347058930823e-05	0.000652214034700168	140.667924093557	79.7715921513934
ENSDARG00000019498	cry5	1071.04169169572	1.42361954587286	0.384862273723709	3.69903636461616	0.000216419594619731	0.00305862840432083	1464.13624237494	545.821486328364
ENSDARG00000019541	gpt2l	1465.04010181742	0.413556724765725	0.101732308489127	4.06514637196034	4.8002326451809e-05	0.000920699674340055	1584.53610364647	1189.86345302122
ENSDARG00000019579	ldb2a	323.849071691635	-0.432578730490682	0.119607821743036	-3.61664249199378	0.000298449056864653	0.00399243607721919	265.394638383568	358.332404557506
ENSDARG00000019613	ip6k2b	1295.87639597445	-0.509736348359349	0.13204153965657	-3.86042414898474	0.000113190374149321	0.00182588926622263	1164.72460829129	1658.04889646048
ENSDARG00000019646	twist3	164.326532416579	-0.522663395753065	0.150890743694347	-3.4638532686392	0.000532496885767752	0.00626338083745733	150.27592403639	215.474800870342
ENSDARG00000019692	colq	904.65480794249	-0.319572633640352	0.0896484069663415	-3.56473298806454	0.000364226787578797	0.00467633214909477	811.462017731055	1012.28003524735
ENSDARG00000019717	pbx2	1417.54641766341	-0.268281766199927	0.0723017303780108	-3.71058569134218	0.000206780285694285	0.00294698712666825	1310.33349132124	1577.10725843071
ENSDARG00000019726	celsr2	157.243610844356	-0.52166749238204	0.153047163360695	-3.40854074604831	0.000653113306622094	0.00728885043006177	133.625569174934	191.818286875722
ENSDARG00000019753	kcnn3	263.927361735531	0.377285377035186	0.106904384325938	3.52918525665784	0.000416841216662001	0.00518848318240848	280.551325100698	215.907044497546
ENSDARG00000019763	acp5a	70.3355975322832	1.57075616430189	0.272615962369752	5.7617908747818	8.32260797387183e-09	5.24231397868051e-07	94.5748112495897	31.8949187772276
ENSDARG00000019774	zhx3	387.582142289016	-0.493219335017767	0.110496950804045	-4.46364656607078	8.05764359777341e-06	0.0002053486740502	319.148649451167	449.356278563366
ENSDARG00000019791	prmt3	362.212962007469	-0.504020201350015	0.117701526768609	-4.28218915410397	1.85063557987167e-05	0.000412225609121886	318.294416662595	451.322774735792
ENSDARG00000019808	evpla	2486.92734631257	-0.536598508337008	0.145432673401999	-3.68966956176185	0.000224545523804242	0.00314921521569784	1910.61139230975	2771.3984838479
ENSDARG00000019810	nfe2l3	848.215480976477	0.731342731603515	0.141167538387997	5.18067212869739	2.21087804438625e-07	9.7168310697287e-06	967.289296904484	582.143329890482
ENSDARG00000019815	fn1a	1784.1847211006	0.642114380738488	0.10807670929229	5.94128360257444	2.82798871658646e-09	2.06190342882507e-07	2068.34557749624	1325.51263901331
ENSDARG00000019861	fgl2a	75.6482375617799	0.818388212472917	0.273106227629143	2.99659300916501	0.00273014939456815	0.0223642706543884	84.4292654736044	48.1186840229623
ENSDARG00000019897	gpat4	374.865776005749	0.414131728745855	0.141092074440373	2.93518775160452	0.00333345921550408	0.0258294767290458	404.984611445587	304.207306597561
ENSDARG00000019963	sfxn1	89.3338234445524	0.723912425620115	0.226048873333206	3.20245978201819	0.00136259325211149	0.0129770505269216	105.479600271555	63.8721527995441
ENSDARG00000019986	grhprb	168.888322034983	2.20506155731852	0.604516819088032	3.64764302281126	0.000264656995641536	0.00359943322237862	216.696559042527	46.8383234083034
ENSDARG00000019990	cabp1a	50.5166950107711	-0.64362231519654	0.231601007702928	-2.77901344894884	0.00545242676079358	0.0374125848694029	38.9595473688609	60.793338678831
ENSDARG00000020008	vcp	3144.74872047218	0.368047418401365	0.0822784505991985	4.47319335404391	7.70600373965248e-06	0.000197801808883822	3334.04299615268	2583.10992187896
ENSDARG00000020028	cps1	5.75687483527951	-2.37001923008705	0.70420757494147	-3.36551226431217	0.000764016706608313	0.00822634907716794	2.88324699177908	14.7210690704253
ENSDARG00000020031	cldn11a	105.574485243614	0.579319976087213	0.196947997789864	2.94148700463219	0.00326640547913888	0.0254234649152206	122.935719726319	82.3950909962309
ENSDARG00000020086	nuak1a	259.949450136443	0.459829665955337	0.148269356463979	3.10131288704317	0.00192664593228347	0.0170729038937196	277.897226709464	203.18474536592
ENSDARG00000020107	usp2a	3176.49440097316	-0.392967915326348	0.0853122538391217	-4.60623061333476	4.10033646921909e-06	0.000116949881756133	2897.02204585194	3803.76562869784
ENSDARG00000020123	coq8aa	1823.51369740227	-0.295984441115513	0.0838369979516923	-3.53047518812711	0.000414813920199128	0.00517202022019513	1722.00221280324	2114.33702696537
ENSDARG00000020178	nova1	236.605317815589	-0.347978979378245	0.129149668978848	-2.6943853757398	0.00705185772608865	0.0452759654694255	217.574996437625	276.428800784896
ENSDARG00000020187	GCA	977.581943514426	0.272980446452795	0.0888093010484378	3.073782174053	0.00211363697569474	0.0184536766724117	1041.04466452626	862.435463038542
ENSDARG00000020217	cpsf4	269.93564462804	-0.391156722149707	0.13129210458624	-2.97928594702947	0.00288921016577288	0.0233373142480386	251.874390357184	330.003439219979
ENSDARG00000020218	amfra	1156.07309236651	0.181389178235941	0.0671463158178927	2.70140179735082	0.00690478675758016	0.0446247430628581	1186.04762936553	1045.20156016725
ENSDARG00000020228	usf2	750.528866293961	-0.305452240548447	0.0839031324611872	-3.64053440662357	0.000272072745487898	0.00368209574855441	678.49858961114	837.367977697451
ENSDARG00000020235	sept9a	1234.76896797957	-0.25282190126731	0.0802759466538455	-3.14941040007279	0.00163600267626953	0.0150850682281318	1131.52223654873	1348.62857927167
ENSDARG00000020239	lpin1	7627.66902104566	-0.876695005895889	0.131791238513932	-6.65214938247363	2.8884330759169e-11	3.14514588850178e-09	5700.01597276367	10465.447926708
ENSDARG00000020258	ewsr1a	1204.60531591943	0.390990800991283	0.101716963369949	3.84390949196186	0.000121089679861994	0.00192833610536442	1293.88378147437	986.381533641519
ENSDARG00000020298	btg2	1952.01629026413	-1.85311196426492	0.629982709057879	-2.941528295334	0.00326597003451358	0.0254234649152206	1075.15057305904	3884.33714697206
ENSDARG00000020328	plekha6	1866.35765495348	-0.316062617617923	0.0768323134083612	-4.11366785141637	3.89421646031028e-05	0.000772493263419567	1718.69906629733	2139.96739825981
ENSDARG00000020364	fbp1b	1235.1987902825	0.637096957135521	0.163853532160605	3.88821009065008	0.000100986198098139	0.00167224963266746	1480.45563373808	952.049927083498
ENSDARG00000020377	eif4g2a	2316.66813246721	0.48908907166146	0.0652471310805863	7.49594753917056	6.58211148502484e-14	1.1322774436622e-11	2454.10136089154	1747.99380309342
ENSDARG00000020442	snx5	777.0402114051	0.248181901507207	0.0798545838314763	3.1079230471098	0.00188407119046519	0.0168024963721559	790.585882378735	666.343397346403
ENSDARG00000020448	adi1	394.492979977427	-0.333075971568099	0.0978520852018696	-3.40387198577282	0.000664378820867891	0.00736604091474829	337.059816927074	425.461444635273
ENSDARG00000020449	yipf3	662.231367344449	0.301883125879583	0.0893288361098015	3.37945885143419	0.000726286786910667	0.00790514521057142	730.539885275078	592.997935154051
ENSDARG00000020465	ewsr1b	2541.06247813281	0.351509803683774	0.0859644010366244	4.08901591176115	4.33207139275823e-05	0.000841162962937772	2759.84406225514	2163.44501072348
ENSDARG00000020548	si:dkey-77f5.10	6.15380998110141	2.90778000771403	1.09022842906942	2.66712913567666	0.00765022705172443	0.0481149241507913	6.7445605624773	0.915001316006494
ENSDARG00000020573	ddx3xa	3706.06360440523	0.40863417069979	0.0902136757989341	4.5296255482433	5.90883143553933e-06	0.00015866653582822	3906.1940980691	2942.69293325838
ENSDARG00000020595	gnl3l	891.577011514639	-0.425819703770875	0.107107409076622	-3.97563256773632	7.01924293845958e-05	0.00126685828083559	804.690818125155	1080.91976297254
ENSDARG00000020596	miga1	497.708987750162	-0.539869252394024	0.0936181298364158	-5.76671690982684	8.0830656750934e-09	5.12913611238852e-07	416.797115049249	604.783428551768
ENSDARG00000020625	jak1	1300.40319188458	0.549737200130366	0.116919219977774	4.70185483819401	2.57808763262492e-06	7.87335805586242e-05	1529.09632481542	1044.59919275738
ENSDARG00000020676	dpp3	403.68839636422	0.627925312488639	0.126046695081499	4.98168803301535	6.30319946451146e-07	2.41794684684804e-05	465.437930384539	301.427360585034
ENSDARG00000020679	clpp	577.392881689632	0.336144103635171	0.0960074417986639	3.50122966863439	0.000463116549412098	0.00563797370740296	594.257597332778	470.883932683718
ENSDARG00000020693	sesn1	3292.01785417371	-0.400581680578584	0.11133358064595	-3.59803105455188	0.000320635341881607	0.00421397621256303	2575.82214091612	3400.11643893446
ENSDARG00000020761	arrdc2	2696.54102383001	-0.44619644312447	0.117225941043453	-3.80629440167236	0.000141064454695819	0.00219047829897548	1910.34121733708	2602.54802283762
ENSDARG00000020777	cep85l	923.608380202934	-0.26861724152867	0.076090210264709	-3.53024706587328	0.000415171772664622	0.00517355249705846	867.828792585851	1046.08872593225
ENSDARG00000020795	rac3b	460.925219781511	-0.333200971136859	0.111677498572369	-2.98359987818798	0.00284879040824422	0.0231040574582429	416.667289239636	524.386531178429
ENSDARG00000020811	efemp2b	277.002150003195	-0.456080664850926	0.113763744965552	-4.00901592145222	6.09723060094908e-05	0.00112253278095567	239.427803063852	329.483060302604
ENSDARG00000020847	atp6v0a1a	1275.87730798576	0.256591838442288	0.0679697540081972	3.77508852557188	0.000159950849898717	0.00241229983830127	1293.27521292299	1082.78495610461
ENSDARG00000020866	apoa4b.2	1252.77680476743	1.31097879685525	0.350847317687061	3.73660772297704	0.000186519562342583	0.00272526492582703	1725.98301666418	695.629552592882
ENSDARG00000020872	nfat5a	57.7207114460619	-0.608919732118696	0.22896576466345	-2.65943571526394	0.00782716653748713	0.0488787237631676	46.8165417701646	71.7531295484554
ENSDARG00000020884	gli2b	140.940507451944	-0.866329256896395	0.175578309535272	-4.93414738522902	8.0501636165758e-07	2.93957798794996e-05	103.220569622712	188.569746860162
ENSDARG00000020890	tmod4	7278.38976242408	-0.432312635982071	0.0957982557457014	-4.51274016021393	6.39954058178694e-06	0.000169568572888528	6491.69544952263	8759.12584073652
ENSDARG00000020891	LO018197.1	245.945850848721	0.384093021272621	0.138938677356255	2.76447875121023	0.00570138203641846	0.0387704543112718	263.276838543818	202.291239825111
ENSDARG00000020924	myo1ca	363.887055965266	-0.381285733974382	0.1162713536399	-3.27927492059008	0.00104074193631825	0.0105167951793444	349.116111899908	454.155196577523
ENSDARG00000021124	cfl1	7154.46566862585	0.304772461868129	0.0889093792392208	3.42790000870554	0.000608269455417971	0.00692885935791428	7689.79756652071	6226.40423681088
ENSDARG00000021143	rtn1b	570.945961460901	-0.320655725549869	0.115052580497102	-2.78703636341251	0.005319250974395	0.0367392055223348	528.014379431912	659.128495172981
ENSDARG00000021177	cept1b	212.93226808962	0.582306789118624	0.127447993864722	4.5689757167673	4.90113557725961e-06	0.000135066463423879	246.289372225583	164.59075051833
ENSDARG00000021193	coro1cb	347.802824771259	0.348334640823163	0.111941574038616	3.11175400037701	0.00185979405272001	0.016657252800796	418.103134794431	327.635504668249
ENSDARG00000021239	apaf1	459.733750132975	0.4009565060263	0.13149638796696	3.04918265988451	0.00229464917312243	0.0196293240648729	509.45994261184	385.919487412421
ENSDARG00000021242	mvp	2588.23180301288	1.28233322034225	0.0990970069270143	12.9401811427735	2.6699921649516e-38	6.53228416445214e-35	3391.64014737031	1394.84169032512
ENSDARG00000021265	mybpc2b	5729.42552453266	1.61340491432712	0.14028901379413	11.500579202123	1.3103315795213e-30	1.60289950274886e-27	8775.59624341737	2867.54699439531
ENSDARG00000021287	rab7b	337.589539004766	0.352323135430151	0.122659365194459	2.87237044535158	0.00407405086652186	0.0300826713715442	337.584884866659	264.347661033413
ENSDARG00000021351	nefma	906.879842474518	-0.256868637237211	0.0934071915992512	-2.74998779900445	0.00595974837486315	0.039996250980223	826.947125371037	988.729503700042
ENSDARG00000021370	actr6	247.058564688962	0.407851159618084	0.138023785100756	2.95493388563686	0.00312736061477673	0.0246021269656194	289.484126023229	218.538348014694
ENSDARG00000021372	tob1b	5249.15803858145	-0.718613644170236	0.238668011864088	-3.01093405252589	0.00260445411143086	0.0216487259643624	3941.9286013872	6486.93884310087
ENSDARG00000021398	mul1a	607.442051413168	0.31884036626223	0.0900522967735304	3.54061337340536	0.000399198084459857	0.0050401047142899	625.88223665292	500.148372695259
ENSDARG00000021488	cyth1b	340.505840802243	0.319647119020166	0.0935019341753246	3.41861504619572	0.000629407036200841	0.00707448368050349	379.443835282622	304.177017458416
ENSDARG00000021555	prkn	170.35242354334	-0.919235375478803	0.126009169310652	-7.29498797990326	2.98685743265887e-13	4.59913383284724e-11	122.574053113328	232.913732874613
ENSDARG00000021556	ubl3b	626.819257474241	0.240762446917785	0.0908161334936745	2.65109774723622	0.00802306182922139	0.0497493096078924	665.454775522227	563.417006580877
ENSDARG00000021569	gdap2	264.735636769756	0.46048031422117	0.120178116580803	3.83164861725521	0.000127287447409256	0.00200625791303107	299.1867658659	217.310589821885
ENSDARG00000021688	mxa	23.3640681925103	1.6499820004329	0.504536648574303	3.27029167275627	0.0010743664472858	0.0107921874100301	24.97639759602	7.81492079379769
ENSDARG00000021702	pdcd4a	3636.47028059072	-0.401869218447443	0.101391516774916	-3.96353887613273	7.38468311986721e-05	0.00131662621551705	3324.61573678634	4392.4184733575
ENSDARG00000021833	ahr2	2353.56182914141	0.214257929380629	0.0614017706021738	3.48944219815452	0.000484029724896683	0.00582714626161841	2479.97175881308	2136.62760018294
ENSDARG00000021853	ntpcr	159.155877088191	-0.814034249832945	0.137544938267874	-5.91831484374641	3.25256889845387e-09	2.31774480825423e-07	127.060265113011	224.09355701081
ENSDARG00000021982	sh3bp2	29.580825422145	1.22138244615056	0.303115901599337	4.02942385967266	5.59137221561332e-05	0.0010418164396879	43.4647434531177	18.7831963846629
ENSDARG00000022315	atp6v1g1	751.141463152416	0.267548168735036	0.100826112057933	2.65356030570044	0.00796475369224107	0.0495446105093323	827.802592148965	687.965820687539
ENSDARG00000022410	rrp12	3505.13021629308	-0.470488249284298	0.0838057368259216	-5.61403392063218	1.97663440060146e-08	1.12755214680942e-06	3019.06859400113	4182.91841545527
ENSDARG00000022424	slc26a5	1213.03023299725	-0.557359370030515	0.0760251210653262	-7.33125264676121	2.2801135123038e-13	3.58937276077212e-11	955.979025668456	1407.3457497432
ENSDARG00000022456	eno1a	9501.33744700059	-0.44359363688904	0.089468038270699	-4.95812410178125	7.11770936723641e-07	2.66086320131033e-05	8271.83141414986	11248.712288249
ENSDARG00000022623	fbxo44	216.939351820612	0.378764836753033	0.122255171883627	3.09814980354019	0.00194732966748543	0.0172063611349766	252.881565295045	194.762313544119
ENSDARG00000022689	itgb1b.2	1229.4953958189	-0.229985664676437	0.0721083186295245	-3.18944705753089	0.0014254524637353	0.0134998012038656	1161.89418708628	1362.18695016881
ENSDARG00000022712	stat3	1189.59925081131	0.544208806360142	0.14620118663829	3.72232824420602	0.000197394179061218	0.00283709035819123	1407.99040586266	965.24400094092
ENSDARG00000022767	apobb.1	29419.3759079473	1.07692621501928	0.295354334950453	3.64621773775535	0.00026612850139864	0.0036127518324887	38147.07875421	18082.8688300103
ENSDARG00000022772	si:ch211-106a19.1	269.961014915936	0.66576138163804	0.119123737953673	5.58882211954224	2.28614984368305e-08	1.28415136245044e-06	316.00993183791	199.5504800487
ENSDARG00000022817	pvalb3	183.119860237401	-0.755487735778498	0.149886353522444	-5.0404037327212	4.64550765100043e-07	1.84971849850594e-05	132.621034064603	223.686915871835
ENSDARG00000022832	bnip4	167.26692022966	1.00804509287135	0.219451856821408	4.59346805022346	4.35939789629677e-06	0.000122993966744861	211.30731096355	105.337172165121
ENSDARG00000022841	ptk2ba	88.6296843030957	0.594640438951543	0.180817693887149	3.28861864217041	0.00100680340737595	0.01023490499862	105.396441777328	69.0457395850553
ENSDARG00000022904	skilb	253.870966225069	-0.932794048936522	0.164446160413135	-5.6723370530092	1.40862483644422e-08	8.3377715789423e-07	174.642561599326	333.945603578956
ENSDARG00000022905	znf1163	16.9082915714234	1.04828574755565	0.388185912707526	2.70047344130561	0.00692408650850295	0.044683898250506	20.2016287440282	9.9273911634679
ENSDARG00000022968	fxr1	4858.40382073437	-0.400759465605995	0.0807404485229489	-4.96355262990751	6.92152739153835e-07	2.60076982311063e-05	4324.16508224443	5708.11756853411
ENSDARG00000023026	pkp2	76.482287374556	-0.716256029435102	0.234003039221669	-3.06088344757181	0.00220684981884556	0.0190621319520743	51.4456985259419	84.2550777466593
ENSDARG00000023058	foxo3a	889.27521527989	-0.294686574098644	0.108707598026857	-2.71081855774093	0.00671173423998122	0.0436589885465721	781.924433344178	958.216463287826
ENSDARG00000023062	ccn1	737.271783116334	-1.15906841990966	0.423811712288102	-2.73486641898594	0.00624055954899097	0.0413899155878019	396.472911132291	885.647075648342
ENSDARG00000023151	ucp1	13608.0471150562	0.313277940643057	0.103750051943793	3.01954490406208	0.00253154762708499	0.0211384706866835	15571.9777961707	12532.8552159715
ENSDARG00000023160	snrnp40	223.64697594078	0.531884637403775	0.147580073470886	3.6040410124115	0.000313307585245674	0.00414586521606039	258.232279286646	178.050279207206
ENSDARG00000023176	tdo2b	1013.70333009055	-0.491028087668656	0.146564531171763	-3.35025182247678	0.000807381231131281	0.0085667532013152	850.204157304589	1195.7580220677
ENSDARG00000023188	lcp1	1012.01272788967	1.25079219938993	0.126232570203912	9.90863290963208	3.81834944450457e-23	2.15580093380887e-20	1316.86399246906	553.974045468756
ENSDARG00000023228	vsnl1a	990.402085220706	-0.30629443734251	0.107296416681768	-2.85465672400741	0.00430833686472137	0.0313915517618464	908.314605927772	1122.22899598171
ENSDARG00000023330	anp32b	2134.74465006269	0.243626774080447	0.0759912177052262	3.20598592097166	0.00134600573920537	0.0128580044995935	2279.93000199024	1926.3635742847
ENSDARG00000023394	slc37a2	1080.88556872249	0.237016521198189	0.0732841040927662	3.23421462447249	0.00121977753651563	0.0119317110513273	1122.81300410701	954.150839302015
ENSDARG00000023448	galnt14	170.015481730277	-0.854147083661347	0.128835437406574	-6.62975265854736	3.3624982508276e-11	3.59411888276567e-09	123.248857843834	222.923675072603
ENSDARG00000023472	ctnnb2	2525.27769625931	0.237084903229926	0.0686651455828033	3.45276925021625	0.000554863422242575	0.00646601546331857	2573.49206997373	2184.84973943563
ENSDARG00000023484	rflna	97.9498629533452	0.567030673400639	0.196561317551403	2.88475209906116	0.00391721986443785	0.0292355186519276	113.933855253518	76.955020845884
ENSDARG00000023495	ift74	311.946985457598	0.401520045691895	0.126443640849405	3.17548627194393	0.00149585599256695	0.014027790928591	288.216302978184	216.939856579434
ENSDARG00000023583	coq9	941.811034999808	-0.275588959156933	0.0987663640298394	-2.79031188263316	0.00526572903399445	0.036483979735533	870.838727196167	1053.10816950797
ENSDARG00000023820	faxdc2	1999.99391357409	0.7923548655748	0.164346779815194	4.82123754700757	1.42670338963143e-06	4.73111173739376e-05	2419.11823635259	1396.57862875884
ENSDARG00000023989	pef1	292.754666973738	0.388291837686734	0.117875201164201	3.29409268320859	0.000987399348557441	0.0100830379416642	321.126290849954	245.711156242454
ENSDARG00000024030	angptl2a	1013.10131225634	0.516545005510421	0.0811345867260751	6.36652044897164	1.93364531125751e-10	1.85117113515561e-08	1124.29290078668	786.95370408386
ENSDARG00000024047	tmem38a	10022.5299924334	-0.379600908743913	0.0799781276047485	-4.74630902363579	2.07162135812663e-06	6.56331376756694e-05	8962.64366434485	11659.5218052547
ENSDARG00000024090	dnajc4	303.877670044307	0.493489915987957	0.164848159480175	2.99360282543709	0.00275704588905533	0.0225426637323095	340.785136022957	242.166561119374
ENSDARG00000024141	cav3	2401.36061470557	0.314813729938668	0.117952206799496	2.66899398053496	0.00760788137049931	0.0479307410291915	2743.78982720233	2206.15836281653
ENSDARG00000024160	hao1	43.8776538047719	1.6780837928731	0.341317851071406	4.91648411474979	8.81123441047954e-07	3.16500114982625e-05	55.184087000196	17.1728573931886
ENSDARG00000024195	znf395b	659.154834055098	-0.676311206647893	0.109937523636601	-6.15177770315657	7.66192215650242e-10	6.43923144900866e-08	554.875744981244	887.457637077705
ENSDARG00000024219	cdk5rap2	662.75952567961	-0.431030018664603	0.130323503565058	-3.30738513678334	0.000941713226858083	0.009684910762314	583.631200888284	786.740175309453
ENSDARG00000024299	c1qtnf4	263.351308639311	-0.344035693965867	0.12395548440081	-2.77547779050604	0.005512066394773	0.0377629713585895	236.423302843996	300.03370467128
ENSDARG00000024381	msto1	427.721013939302	-0.365528045993739	0.134737012769805	-2.71290003006252	0.00666972245605211	0.0434756124214954	407.857900489388	525.159386471092
ENSDARG00000024479	pigk	75.7234986572334	0.594774199738922	0.187620411424924	3.17009324956587	0.0015239002377076	0.0142543582557705	88.9299999954576	58.7586644654871
ENSDARG00000024537	emilin1a	359.818079082713	0.372000429052377	0.122076824636144	3.04726495107604	0.00230934057119365	0.019701421943864	397.297841222147	306.690346269507
ENSDARG00000024540	tspan36	321.022707490723	0.453011022681741	0.124027757038413	3.65249709822163	0.000259702531861375	0.0035496216680984	344.599343312133	251.882914444098
ENSDARG00000024588	gpc5b	55.6636642400923	-0.55376045722346	0.208745352111847	-2.65280377082001	0.00798262631285314	0.0496103439973788	48.577645296878	71.6528453033175
ENSDARG00000024744	dpp6b	304.74059374305	-0.267093784607582	0.0998632679380033	-2.67459487479819	0.00748196027396323	0.047272678126943	283.212764962224	340.51058673384
ENSDARG00000024815	ogfrl2	12.0787429177666	1.72176268911744	0.625674842312702	2.75184899995857	0.00592598384606495	0.0398546848828663	9.87519332172633	3.02548705844916
ENSDARG00000024828	tmem134	372.227515426495	0.36562092255459	0.0959796441998356	3.8093590115144	0.000139327527865823	0.00216656273734291	405.557477062502	314.700320529227
ENSDARG00000024829	tnn	13898.9858352263	0.242725675970309	0.0742867977150959	3.26741336867432	0.00108535078186766	0.0108826679717414	15180.091649134	12828.971026823
ENSDARG00000024865	dscama	240.230937061838	-0.404917046459583	0.128897705353418	-3.14138289234369	0.00168152040463114	0.0154336797788967	200.413211179209	265.750076585561
ENSDARG00000024874	dock4b	374.029762209194	0.278706531776726	0.104477763797652	2.66761578393382	0.00763915623651196	0.048086501192612	388.74795739404	320.49189855714
ENSDARG00000025032	nr3c1	446.4018331473	-0.374913206323264	0.123563243921299	-3.03418067076693	0.00241189941018459	0.0203414426561472	415.191124320425	538.51110478165
ENSDARG00000025043	trip13	27.785199943144	1.03667564443723	0.319926563399826	3.24035501591548	0.00119380964562565	0.0117245738568382	27.8959387811197	13.5842820280757
ENSDARG00000025074	slc25a10	822.731253064488	0.272420567156018	0.0999138736482673	2.72655395300793	0.00639994886992321	0.042116101066001	872.584487820402	722.894986161611
ENSDARG00000025089	loxl4	91.035019738212	0.762091977857061	0.20533828547131	3.71139739531692	0.00020611821597258	0.00294135903920949	112.013598152695	65.7994591138768
ENSDARG00000025106	ppp3cb	451.786648861647	-0.270896514328321	0.0938700704970656	-2.88586673999344	0.00390337393340065	0.0291670057817931	416.355624808574	502.020126128499
ENSDARG00000025147	cd63	1347.53708444424	0.39371956950669	0.097775041075374	4.02679012124551	5.65434608329743e-05	0.00105154600006863	1461.63370486165	1113.59079976635
ENSDARG00000025436	msrb1a	1105.28454739572	-0.352542049928531	0.108172991977456	-3.25905795415185	0.001117828305726	0.0111272429763928	1011.6693836863	1291.51754465167
ENSDARG00000025522	sgk1	1789.39589549035	-0.831451889968368	0.204921831685817	-4.05741000423584	4.96199281119451e-05	0.000945957746404259	1179.49027219857	2099.62954283274
ENSDARG00000025554	wdr83os	435.044931850015	0.459117173738985	0.113619100746278	4.04084498753635	5.32589547673474e-05	0.00100231532053181	483.064085480229	351.614809652787
ENSDARG00000025641	gli2a	502.273534513876	-0.418310382193091	0.107466700027964	-3.8924651271905	9.92307667952998e-05	0.00165904499169757	437.532421626993	584.769805676161
ENSDARG00000025670	fstl3	172.939469215411	0.796677251715256	0.218613616659301	3.64422520376139	0.000268198511249373	0.00363636885418716	219.595123841709	126.627743479192
ENSDARG00000025728	grin1b	449.792561809962	-0.376466476183801	0.128978777700269	-2.91882496404689	0.00351353448730192	0.0268653265354537	385.804290399051	500.688285620227
ENSDARG00000025754	ube2f	579.427895770934	0.307602484079197	0.107070831487235	2.87288778658518	0.00406738558366159	0.0300435300793843	634.385201407898	513.058293092333
ENSDARG00000025788	chp2	132.244703373599	-0.729473480440896	0.15466563180809	-4.71645492222883	2.39989508045709e-06	7.41795649359607e-05	110.804402656686	183.686944971396
ENSDARG00000025826	gna12a	483.57015461948	0.426306142407744	0.0875446698615644	4.86958421434301	1.11833314699897e-06	3.89982801680167e-05	535.705819545442	398.652568157199
ENSDARG00000025855	camk2n1a	599.103594279323	-0.445841291319743	0.165420526811481	-2.69519931965783	0.00703465363192158	0.0452119201171282	528.89665697222	720.257045091873
ENSDARG00000025902	plekhg5a	275.548647818081	-0.372048243481429	0.138085175025826	-2.69433879061851	0.00705284352423495	0.0452759654694255	246.079478342114	317.864835589624
ENSDARG00000025903	lgals9l1	282.264477919238	2.16756752721351	0.159050549634751	13.6281674737446	2.72333107475475e-42	8.56643241928926e-39	417.324071161971	92.6779219441903
ENSDARG00000025977	blmh	863.055165740527	0.30474811113877	0.0825014627648893	3.69385100488744	0.000220883256035807	0.00310973683801306	935.101999173373	757.259223404321
ENSDARG00000026035	ube2b	528.401234091901	-0.259408368117635	0.0877961430843519	-2.95466701616269	0.00313006681493702	0.0246146218564637	485.540990954247	579.95620786748
ENSDARG00000026048	tsc1a	418.138007773682	-0.329660594867096	0.0966108201577452	-3.4122533514241	0.000644282027152022	0.00721222468523659	405.722477542578	509.001918372073
ENSDARG00000026053	hltf	156.818320428842	0.566373490615831	0.174106154432124	3.25303543957508	0.00114179255885692	0.0113248334925543	181.998957530663	122.782165406075
ENSDARG00000026068	trappc5	227.26005314904	0.363228355258279	0.127060524715684	2.85870340982028	0.00425376292151911	0.031057844491333	259.995141824091	201.297862414895
ENSDARG00000026165	col11a1a	9797.5497237864	-0.225249858646719	0.0777670214559754	-2.89647018015516	0.00377386506512022	0.0283897283460479	9654.90933274973	11287.4913892624
ENSDARG00000026281	lyrm1	38.7204183035737	-0.724329677894921	0.263379456853194	-2.75013733625648	0.00595702919006227	0.039990190773165	31.2580260922606	51.8673707894904
ENSDARG00000026294	erbb2	564.958800023895	-0.378013301346151	0.131099481151732	-2.88340806557919	0.00393397459551059	0.0293336222887056	506.764893741848	658.39729674884
ENSDARG00000026322	dhrs13a.1	302.82637889912	0.812958468686707	0.171302318160313	4.74575287373462	2.07732210493425e-06	6.57191888341197e-05	362.347406496535	206.565534750283
ENSDARG00000026329	arhgap29a	306.152430670169	-0.822973314969751	0.159356965048283	-5.16433853217775	2.41290658894607e-07	1.05207505310898e-05	246.979104868802	437.59546172576
ENSDARG00000026350	wasb	149.467440402152	0.703966283840625	0.162996402757452	4.31890687114224	1.56803927431297e-05	0.000359278426442219	175.33521464115	107.353297440532
ENSDARG00000026376	aco1	699.970777657557	0.293111547439145	0.0930183070215907	3.15111677286397	0.00162647448773	0.0150160762034914	732.972556259812	597.238487794379
ENSDARG00000026417	ccr12b.2	21.7870254344189	2.37422767750773	0.399901240177475	5.93703504508775	2.90222648542026e-09	2.10210937442331e-07	33.0838995211488	6.40925338365428
ENSDARG00000026540	ppp4r2a	322.766534097066	0.318082828967917	0.105936237185513	3.00258756983126	0.00267694944486776	0.0220812814346134	352.640419878563	282.468034700582
ENSDARG00000026611	socs3b	663.476568450413	1.36709292131912	0.285730108874238	4.78456025059942	1.7136209016794e-06	5.52448296252983e-05	910.651573496973	352.834606477064
ENSDARG00000026629	gmds	364.34817354351	0.463249662203411	0.133254537481116	3.47642692669327	0.000508142681176623	0.00605085980412177	371.707903597147	268.975411115849
ENSDARG00000026655	tspo	799.815602792277	0.723374073126886	0.1647644831177	4.39035197051625	1.13167333379897e-05	0.00027429736076902	930.707685227534	564.193968586573
ENSDARG00000026766	bcl2l10	383.268975675009	0.333146497025829	0.120909892754766	2.7553286950765	0.00586331990643154	0.0395904449615811	414.354765797137	329.133135542465
ENSDARG00000026771	tmem41ab	414.141905405498	-0.380967439048246	0.132862568350042	-2.86737975773992	0.00413886045643643	0.0304184140154452	379.666526770025	494.448795478948
ENSDARG00000026801	stau2	4640.18143063173	-0.235105678643942	0.0823415734800099	-2.85524879726786	0.00430031266856105	0.0313538359765052	4220.18461580415	4967.35197943495
ENSDARG00000026829	cotl1	3528.11054958567	0.218479495196674	0.077694597887332	2.81202942209058	0.00492299999505724	0.0346103246778944	3636.16355679874	3125.64681559271
ENSDARG00000026990	klhl6	38.7851967971768	0.897975970203552	0.259739625357152	3.4572159291013	0.000545787331733061	0.00637529092600559	44.4362456441466	23.7847977309463
ENSDARG00000027041	pcdh17	583.498164257863	-0.391722729681132	0.10235712859725	-3.8270195251614	0.000129704230050273	0.00203705951603206	517.90024690197	680.199677763667
ENSDARG00000027063	arpc1b	1016.31475234474	0.926889621076156	0.103108562568468	8.98945342643746	2.4846295372182e-19	9.11817629666794e-17	1275.45762289776	670.876683228784
ENSDARG00000027078	cnppd1	1873.08812520431	-0.190189284309912	0.0671995545728839	-2.83021644293244	0.0046516523757528	0.0332224241523519	1774.40552346381	2024.40688100035
ENSDARG00000027088	ptgdsb.1	8373.6682843841	1.18634252739603	0.314514502713205	3.77198036072066	0.000161957006255099	0.00243588204967966	10985.3150391408	4827.25097738786
ENSDARG00000027131	tmem169a	40.0649732619183	-0.778348523417295	0.254576587701437	-3.05742382064658	0.00223248378754854	0.0192245054822179	32.1213411068524	54.6146342818911
ENSDARG00000027141	ube2l3b	1674.49999061872	0.401296666008663	0.0805201344384487	4.98380521601616	6.23458432393961e-07	2.39579951533728e-05	1755.06583858592	1329.15017904814
ENSDARG00000027182	rnf25	447.059479277498	-0.478106116529796	0.109407193385429	-4.36996966776656	1.2426379627166e-05	0.000296121702392391	391.07535270787	545.073583578575
ENSDARG00000027316	tcp11l2	2380.14539127644	0.44187868163074	0.0984645253656233	4.48769422276637	7.19981651682665e-06	0.000186949009297177	2882.72562148348	2122.06474095348
ENSDARG00000027355	slc25a4	11728.7402568024	-0.310221543198272	0.0944755592846365	-3.28361690099801	0.00102484130958224	0.0103942795005487	11292.5965650976	14000.6837061231
ENSDARG00000027500	oxsr1b	980.267927040181	-0.393235032321025	0.091268282096695	-4.30856178386713	1.64319576281119e-05	0.000374549974133951	856.179517844339	1123.68604679639
ENSDARG00000027584	ttpa	301.619703574068	0.891685961465461	0.150753577388402	5.91485772286594	3.32162580671414e-09	2.35173243209127e-07	351.78397663166	189.523938034262
ENSDARG00000027590	2023-09-02	1169.84341079547	0.317038249110136	0.0768169871790326	4.12718932039387	3.67224059126445e-05	0.000736421362286447	1313.63336967963	1054.05483454889
ENSDARG00000027612	gatad1	118.193994095365	0.436341780314307	0.163595888303869	2.66719283007792	0.00764877724325089	0.0481149241507913	139.947024942247	103.556252423763
ENSDARG00000027744	gadd45ba	847.720895119656	-1.19657731539988	0.127245394552131	-9.40369841762451	5.26781313913757e-21	2.52156472849283e-18	563.0372120255	1290.77357743078
ENSDARG00000027750	dpp7	898.83710977627	0.327136256395945	0.103471175639972	3.16161727527108	0.00156895626521568	0.0145890405421386	966.30147679777	771.025131846655
ENSDARG00000027797	adcy6b	142.330433713748	-0.559212687976276	0.167299177519202	-3.34259077820087	0.000830002021465819	0.00877379477227838	121.517467478343	178.836691766157
ENSDARG00000027825	naa50	383.237342579322	-0.403957497635818	0.0850769229676011	-4.74814419169406	2.0529165977445e-06	6.51342515356428e-05	359.380892881023	475.533315999929
ENSDARG00000027916	fntb	735.526367179143	-0.429611818139119	0.112272469289028	-3.82651081658454	0.000129972440933553	0.00203981694719593	645.614853182173	869.755328864064
ENSDARG00000027978	yy1b	465.016333545339	-0.532539769756157	0.101045051320676	-5.2703201472588	1.36186011892797e-07	6.27338869428346e-06	399.908087558606	578.12665133675
ENSDARG00000028088	galk1	94.0944479168518	0.671612890787357	0.179697778602709	3.73745794750315	0.000185890168265612	0.00271787225434297	109.913618227618	69.1924311787597
ENSDARG00000028118	dscamb	303.158471812382	-0.365656304158109	0.122226377631062	-2.99163168577111	0.00277490829148895	0.0226550632815333	267.806593295342	344.190515521567
ENSDARG00000028119	sumo3a	1666.13067141118	0.25261271408631	0.0874778299285394	2.88773411837798	0.00388027717804779	0.0290315403273647	1768.3687207383	1484.0587744282
ENSDARG00000028163	prg4b	40.8038109314075	0.938729344378546	0.341468398564889	2.74909581186371	0.00597599151235155	0.0400564252999905	45.7884504113774	23.7880495889413
ENSDARG00000028213	ttn.2	95027.3773359674	-0.429036432522923	0.144474856427576	-2.96962698653377	0.00298161551122355	0.0237956476772857	83841.7755109872	112879.157493329
ENSDARG00000028228	zbtb18	527.287588777465	0.574120785251775	0.0885598331764761	6.4828575739038	9.00014525458119e-11	9.00791810730106e-09	600.545095517248	403.374950001843
ENSDARG00000028295	mkrn4	91.9654414099832	0.601984742531996	0.175762017374463	3.42499904999076	0.000614801570398253	0.00698919645040438	107.947308755329	71.0343114705622
ENSDARG00000028321	synj2bp	166.993816771946	0.602299874703222	0.144611537444017	4.16495035837917	3.11420317770792e-05	0.000643865162159162	195.886914144806	128.865242105216
ENSDARG00000028335	hmga1a	8061.44031472485	0.208752748892316	0.0729164535233218	2.86290321052913	0.00419778773524178	0.0307386392225769	8341.92488459669	7218.36923604782
ENSDARG00000028336	dhdhl	733.419749067404	0.35361931211803	0.133093490625717	2.65692417003678	0.00788571784427339	0.0491755388160987	781.357904878487	612.594299217708
ENSDARG00000028389	rab44	126.118037318068	0.545583057327364	0.148187411707103	3.68170987698825	0.000231674960245474	0.0032327319072529	149.22013615861	102.161879113549
ENSDARG00000028507	itgb4	5875.18767713502	-0.549725527746054	0.147503550888899	-3.72686301064109	0.000193877763228115	0.00280485838930346	4667.46310331676	6832.61881989731
ENSDARG00000028517	hbp1	1043.36960443615	0.418350045739144	0.101436279423873	4.12426449506276	3.71921313840004e-05	0.000744535270037283	1152.25208741594	863.670710017001
ENSDARG00000028583	si:ch211-234h8.7	59.4507707845006	0.637978452238036	0.236421150921594	2.69848298154006	0.00696562993522998	0.0448416556956334	74.1348640399706	47.5268824506274
ENSDARG00000028618	krt18b	1220.37758035853	0.470924889243535	0.108924558520925	4.32340415823735	1.53639899845441e-05	0.000354611840114965	1371.29301891179	990.486051902018
ENSDARG00000028625	jph2	9487.81448995265	-0.328196758093485	0.0752214834237824	-4.36307213252485	1.28248633971141e-05	0.000303831121921485	8616.4814841424	10815.883378329
ENSDARG00000028793	nlk2	387.250391134542	-0.48673363568959	0.11573207841691	-4.20569337687167	2.60282923870201e-05	0.000553201708561579	325.358544607922	456.126349297288
ENSDARG00000028804	ankrd9	1153.24725662487	-1.13311526131132	0.301611361500627	-3.75687194167243	0.00017205048158109	0.00254766614252456	833.794658179505	1828.77394427008
ENSDARG00000028878	vipr1a	214.513878396854	0.672034890990549	0.142191442830263	4.72626817489131	2.28683594742037e-06	7.10209319129042e-05	270.616626088178	169.171543417893
ENSDARG00000028900	odf2a	38.5973260506559	0.822677832576388	0.247637740801778	3.32210199427922	0.000893420295184381	0.00930568660343656	45.0747390175826	25.5486069492688
ENSDARG00000028943	mtss1la	859.745322605321	-0.363024569983986	0.127279762576735	-2.85217824605168	0.00434207452491761	0.0315642584893235	743.749332810628	956.314904164254
ENSDARG00000028971	cpsf2	435.779603082805	0.302052057630719	0.100609668705725	3.00221699878764	0.00268021047824437	0.0220949286860587	453.111704766251	367.791892632802
ENSDARG00000029036	rab32a	206.762476081033	0.502156997642796	0.147261888889277	3.40995896107483	0.000649726553802838	0.0072584114602662	231.711831276103	163.559480584364
ENSDARG00000029058	rbbp4	801.525219938063	0.354126778144294	0.10504562501083	3.37117112785786	0.000748493471749504	0.0080908580041494	851.878894529612	665.952714098651
ENSDARG00000029063	clpxa	1795.61917858207	0.275556401591592	0.0907470904481051	3.03653153209548	0.00239317076330807	0.0202207317871376	1882.6997034191	1554.82970968939
ENSDARG00000029069	tnni2a.4	80663.95012222	-0.450643324814942	0.123442651692709	-3.65062900574064	0.000261598874691545	0.00356886345838484	73791.3201306155	100846.427165037
ENSDARG00000029072	klf6a	2077.8619310652	-0.413526894225256	0.137803969830416	-3.00083440799383	0.0026924093737595	0.0221457459846135	1908.0783719793	2541.76730094689
ENSDARG00000029105	ftr51	114.008366634616	0.670887171802696	0.175154023462111	3.83026983075739	0.000128002817317813	0.00201609015344845	124.424156086504	77.8104699227669
ENSDARG00000029107	ube2d1a	154.875105967925	0.434317735536166	0.161388089862637	2.69113870735957	0.00712085812751463	0.0455797020667862	175.237182220306	129.641352877852
ENSDARG00000029114	si:dkey-40m6.8	469.254657826078	-0.301080428714345	0.100496507487243	-2.9959292739856	0.0027360988614941	0.0223880196325673	422.823087481441	520.83060460789
ENSDARG00000029146	lrp1ab	2979.57375449539	0.641134342903657	0.139992377547229	4.57978037188031	4.65464446290534e-06	0.000129466014381256	3544.38114217339	2272.83607641137
ENSDARG00000029170	si:ch211-200p22.4	1971.83190254158	0.229327119421029	0.0735785587848518	3.11676557965202	0.0018284690339649	0.0164263809297728	2004.13222792648	1710.1765326819
ENSDARG00000029179	foxd1	127.793330456589	1.33468335743328	0.174940210381097	7.62936865415761	2.35906142193437e-14	4.36505659240108e-12	185.390639005138	73.7589494155745
ENSDARG00000029230	pnp4b	360.466886868325	0.90121123838461	0.224335733492103	4.01724337160194	5.88829040268667e-05	0.00108861684615246	472.681935105678	253.192541780712
ENSDARG00000029232	FO704779.1	111.945911472296	0.772370341876188	0.261237237759868	2.95658593123757	0.00311065540278551	0.0244969675657848	127.445839330864	74.5162399551008
ENSDARG00000029290	stx11b.1	101.043365492468	-0.950938510902059	0.24542793166123	-3.87461404439761	0.000106793821718474	0.00174962288721657	73.0631360013668	141.473153513087
ENSDARG00000029356	mboat1	69.6654911075882	-0.878956323805058	0.234559690123004	-3.74726076481483	0.000178776208285621	0.00263309252858935	47.0642198611436	86.6374207977371
ENSDARG00000029372	rasa4	80.8031235523682	0.705149398178169	0.229692379428701	3.06997297834626	0.0021407813867678	0.0186242087554422	91.6384951668006	56.105318960811
ENSDARG00000029388	si:dkey-90m5.4	20.9304453860736	2.51979620963241	0.84490163508745	2.98235451914069	0.0028604055762723	0.0231641303361308	31.5876711500045	5.42182985512094
ENSDARG00000029439	atp2a2a	1214.21077873306	-0.9359323832128	0.14070884604214	-6.65155325723091	2.90015871506885e-11	3.14514588850178e-09	895.759799502263	1713.27236445856
ENSDARG00000029443	zgc:92242	934.946116404305	-0.590641813235956	0.190614116120829	-3.09862577471205	0.00194420426655811	0.0171989851668591	758.045542633376	1141.66871265558
ENSDARG00000029457	cacna1sa	1381.80828170984	0.610212205394761	0.0977187896264416	6.24457392204175	4.24956917942651e-10	3.78831027375678e-08	1576.76942122422	1032.15193534128
ENSDARG00000029473	gstm.2	56.1101849785629	0.835821878022015	0.238855321046674	3.49928096372066	0.000466514719483997	0.00566585085952462	65.8785655381308	37.1652630327279
ENSDARG00000029544	id2b	161.284497625386	-0.89767002622297	0.200184986196189	-4.48420255324852	7.31871171812358e-06	0.000189366290624399	118.906555567895	221.370487695318
ENSDARG00000029695	pgp	144.803899010062	0.638609307748826	0.204748507353747	3.11899371576611	0.00181469831678344	0.0163226479727348	166.520411835894	107.079764147376
ENSDARG00000029751	wbp1lb	546.348182452582	-0.325957349861276	0.114755159696048	-2.84045920658069	0.00450486342037157	0.0323947053080214	487.82497617095	611.686328592377
ENSDARG00000029795	prxl2b	824.809243464338	1.16264242014402	0.321566647091697	3.61555662149405	0.000299702956604472	0.00400434429701084	1072.92955901934	479.413416517869
ENSDARG00000029865	rassf2a	538.542744786836	0.327441313766961	0.114709131395836	2.85453572686408	0.00430997837346245	0.0313931239845417	570.581566050439	455.096380319642
ENSDARG00000029931	atp13a1	563.66953088242	0.469140634367235	0.0956493070190424	4.9047990935662	9.35230139861402e-07	3.32679037958129e-05	614.64247230454	443.454091644377
ENSDARG00000030087	nfkbib	623.499404211132	-0.468674419937235	0.120046381114793	-3.90411119089938	9.45722965898073e-05	0.00159814842564157	587.39793993545	811.915990759594
ENSDARG00000030110	myod1	774.791870443478	0.357393450919119	0.116982613432414	3.0550988769421	0.00224986334948384	0.0193497369926943	912.033535675036	712.139870495294
ENSDARG00000030154	pak7	923.643707357306	-0.535751141141229	0.0925382923217007	-5.78950754006504	7.05930881152313e-09	4.54872510226351e-07	737.717227806556	1070.45982469908
ENSDARG00000030156	naglu	191.040979270509	1.5635947105603	0.261050234272884	5.98963151638404	2.1031700023782e-09	1.59050201002366e-07	281.736323844172	95.2746921505842
ENSDARG00000030161	ppp1r14bb	717.335786293785	0.395600665813467	0.0796475117169259	4.96689296734676	6.8034112481245e-07	2.56954223451892e-05	807.468391041881	614.659068526445
ENSDARG00000030176	zgc:92429	912.756777503319	-0.77013456587955	0.0931014451496298	-8.27199368003163	1.31737288593361e-16	3.53746750919173e-14	750.318407300806	1278.74378373631
ENSDARG00000030177	uchl3	240.445927001545	0.426436707252206	0.11853258537348	3.59763271769162	0.000321126646772821	0.00421639095723956	258.48960443475	192.73698252903
ENSDARG00000030215	matn1	8.41858773712002	-1.9019454770942	0.521404905807536	-3.64773222482155	0.000264565154991891	0.00359943322237862	4.28961054334255	16.4646497443174
ENSDARG00000030270	tnnt3a	10454.2066863982	1.02684575933153	0.109832901433121	9.34916355602959	8.83435854719577e-21	3.89047481701407e-18	13776.7458603969	6761.42903497549
ENSDARG00000030289	jag1a	115.394143271076	-0.523118535775718	0.178682660756369	-2.92764017259056	0.00341545065882795	0.0262586620309821	96.953927732731	139.771568454
ENSDARG00000030311	tmc2b	156.042469942542	-1.39731231766409	0.174074812579792	-8.02707925952005	9.98205990052665e-16	2.36338684892146e-13	101.831975146266	267.455188419797
ENSDARG00000030368	naa15b	1000.73125129192	-0.298073564439726	0.0767193597916426	-3.88524572219119	0.000102226439690526	0.00168734930700577	935.09316664981	1149.25415764968
ENSDARG00000030417	pkd1a	706.351652423591	0.412518730769722	0.155149863677697	2.65884043331598	0.0078410089360723	0.048937408096195	769.120321057528	578.194929488715
ENSDARG00000030463	tppp3	322.973991454679	-0.771528763869199	0.169411353586988	-4.55417389409524	5.25918391392464e-06	0.000143853379628207	276.495532218396	471.990865822275
ENSDARG00000030514	acsl1a	372.504943730929	-0.381363410911229	0.102843088814175	-3.70820650476872	0.000208732405541082	0.00296904317675005	328.075158828622	427.739950184466
ENSDARG00000030604	phkg1a	262.249463127303	0.444244421955096	0.126885245938594	3.50115112808377	0.000463253061325193	0.00563797370740296	302.249372573091	221.607818937153
ENSDARG00000030614	syt1a	771.808799752304	-0.264579203564791	0.0887012237162723	-2.98281345487518	0.00285612017032181	0.0231464519802414	699.772899428795	840.685680823589
ENSDARG00000030616	nfe2l1a	532.24836376725	-0.892170625401934	0.10206829221251	-8.74091851702977	2.31222746696558e-18	7.37868646306018e-16	374.96330914168	696.274213332186
ENSDARG00000030687	phka2	1382.28100332714	0.42770638496439	0.0804209314801868	5.31834656839014	1.04714469093502e-07	4.99070972937191e-06	1557.97663049429	1158.15267226016
ENSDARG00000030716	ing4	786.000767045568	-0.315747961699269	0.0960685862270408	-3.28669312310952	0.00101371237631455	0.010295633216822	711.127213983752	884.49502050187
ENSDARG00000030722	xirp1	1420.11212576821	0.999214740569729	0.140287477456694	7.12262247981602	1.0589257909711e-12	1.47572702477168e-10	1991.39910449528	996.365225186115
ENSDARG00000030743	sptlc3	426.577101431997	-0.327040019009971	0.108948297992139	-3.0017909874422	0.00268396387300129	0.0221093155703762	370.326976357946	465.195753300361
ENSDARG00000030844	klf11a	380.953788337155	-0.9165680840398	0.122047662028489	-7.50991922996321	5.9163854964305e-14	1.02577080508585e-11	291.012103261832	548.902868636164
ENSDARG00000030871	siah1	467.101157639592	0.388059762169029	0.129119530515556	3.00543039941023	0.00265205283796352	0.0219449648399544	562.1239325418	429.30517553974
ENSDARG00000030872	cetp	28.2102619839829	1.92751241988668	0.459881698361941	4.19132230474122	2.7733335279023e-05	0.000583805267216833	30.0711856429747	7.95665081943319
ENSDARG00000030896	foxq1a	396.145311997756	-1.38443470701726	0.175172741333128	-7.90325421912797	2.71714631801363e-15	6.04331765417596e-13	304.092759523763	793.968060626628
ENSDARG00000030914	tmem120a	237.841470285751	0.416758006156712	0.149971685498398	2.77891126429437	0.00545414220880045	0.0374126969768153	258.156200055913	194.210686899538
ENSDARG00000030938	fermt3b	138.319982063136	0.658135452313232	0.14735190883834	4.46641959036496	7.95395381273996e-06	0.000203176460560001	152.104031925144	96.4785274616611
ENSDARG00000030975	ccdc80l1	508.846929109266	0.331047149356399	0.117364213373509	2.82068221513869	0.00479216490613899	0.0339834715195731	556.51978571312	441.939930185009
ENSDARG00000031048	gspt1	703.797451407809	-0.304247108134354	0.0930376653247177	-3.27014985890369	0.001074905227276	0.010792675877515	653.817479766032	807.76394843764
ENSDARG00000031164	tuba8l2	5366.37496144029	-0.404409822223662	0.0812645435339071	-4.9764608848744	6.47573547832849e-07	2.47121697569004e-05	4647.26932006237	6150.26774553195
ENSDARG00000031240	kidins220a	1446.18603534038	-0.355320990569524	0.0939993398583656	-3.78003708435513	0.00015680500194705	0.00237624868401383	1278.53115479625	1636.41233591518
ENSDARG00000031302	smap1	872.801280401893	0.240072650106512	0.077243750019264	3.10798802552491	0.00188365700027722	0.0168024963721559	914.311532718745	775.368028054407
ENSDARG00000031317	ppdpfb	3772.51370364505	0.670737685738346	0.136513014696548	4.91336073142414	8.95283343779342e-07	3.20540551978493e-05	4439.64336252076	2789.84501822092
ENSDARG00000031343	rab6bb	478.466629989527	-0.395393246854704	0.104039511640604	-3.80041429087594	0.000144454376275763	0.00222740960169189	425.73520572044	559.415427441354
ENSDARG00000031366	rtn4ip1	214.895689749763	0.344935964870132	0.128720289117908	2.67973267644054	0.00736809760537843	0.0466738035595016	247.31077267982	194.910409827168
ENSDARG00000031434	rcor1	683.222793891863	0.218609984697595	0.0748917718609103	2.91901205253361	0.0035114264702385	0.0268652187102785	687.711902293659	591.090373935337
ENSDARG00000031496	ap1ar	269.688283255001	0.425564711259552	0.113862433364377	3.73753395817286	0.000185833997319392	0.00271787225434297	285.841677989835	213.195719005244
ENSDARG00000031534	CU571315.1	87.8037710982984	0.610197431850848	0.187696431068197	3.25098047084945	0.00115007757309963	0.0113916140720111	106.071841503692	69.2150567261481
ENSDARG00000031616	g6pca.1	45.5218998357147	2.27700171554804	0.649210058305261	3.50734201730034	0.000452607014335646	0.00553933318400174	68.1880561347465	13.9681637830614
ENSDARG00000031678	col5a2a	12541.4025366385	0.212531933280216	0.0463317297684075	4.58717890185781	4.49275668327407e-06	0.000125700139020345	13774.2194871752	11888.264271871
ENSDARG00000031702	prkg1b	1364.77029930289	-0.873533389818696	0.112341214892834	-7.77571606869294	7.50218075469187e-15	1.47491533962107e-12	1020.40115451399	1867.8144744519
ENSDARG00000031749		12.7377157041044	3.74023542798141	0.728819017872192	5.13191249989761	2.86812835273706e-07	1.20983368197159e-05	20.1315368209812	1.48021170847466
ENSDARG00000031775	ube2s	78.4339155688836	0.526109076851793	0.190479994874019	2.76201748745192	0.00574454015111213	0.0390037094009676	87.419140065704	60.5586866010614
ENSDARG00000031796	ache	5243.8250352135	-0.28489846396721	0.0687375336265257	-4.14472921759398	3.40215493647144e-05	0.000693630088390412	5070.13829831957	6175.59899227393
ENSDARG00000031915	hif1an	301.109127393991	0.370265565031527	0.11446980620313	3.23461336498185	0.00121807553891872	0.0119203579073117	338.680375241798	262.876380147462
ENSDARG00000031929	stard14	482.179326645759	-1.12312054166805	0.317230019971556	-3.5403980423062	0.000399523971381346	0.00504132855349333	281.776890491244	613.854676101515
ENSDARG00000031956	tmem63a	251.421183837727	0.292717065036115	0.107830221577665	2.71461062356515	0.00663537351797993	0.0432901598496	268.020811540496	218.677376016642
ENSDARG00000031983	six4b	222.123725879905	0.578011800330161	0.131659009073447	4.39021837091083	1.13236886751914e-05	0.00027429736076902	246.209902606467	164.661050645053
ENSDARG00000032010	slc15a2	2139.06297575374	-0.429576619131467	0.12869269755581	-3.33800306691973	0.0008438281799034	0.00886874902424955	2021.67311653634	2722.92659898073
ENSDARG00000032242	tnnt2c	389.728570915156	1.62007142891723	0.156660224884284	10.3413066725385	4.58246111961973e-25	3.47935211699679e-22	538.305152265481	175.427631595428
ENSDARG00000032317	tox	509.304785817407	-0.293937579566356	0.110367220219519	-2.66326884904519	0.00773855586089352	0.0485318318145868	456.500671775173	560.015137419023
ENSDARG00000032430	ppp2r1bb	1853.57938985998	0.457336214240142	0.0725226890477964	6.30611220081391	2.86131645647256e-10	2.64719861575921e-08	2110.72355111196	1536.84981330499
ENSDARG00000032553	egln3	51.335337363034	1.25420890632043	0.279546608053921	4.48658245239202	7.23747162563268e-06	0.000187705403680572	64.4401832385118	26.7548392633039
ENSDARG00000032619	tob1a	2737.36558652197	-0.817141975845498	0.251840173670092	-3.24468476945996	0.00117580707873399	0.0115839356002881	2035.86895061343	3587.13897153667
ENSDARG00000032630	neb	57758.3360267358	-0.47214668113871	0.0967659684137029	-4.87926374198152	1.0648259269614e-06	3.73945806790479e-05	49782.5850530772	69056.7544681387
ENSDARG00000032631	ltb4r	149.91186171937	0.787965300731592	0.166580669437732	4.73023252572613	2.24262821920081e-06	7.01426573275321e-05	183.778157690433	106.260802904898
ENSDARG00000032653	sinhcaf	568.857375609412	-0.799749019278461	0.148845181129634	-5.37302594016756	7.74261852086221e-08	3.83974588312759e-06	407.032118679107	709.385423237972
ENSDARG00000032802	ktn1	6544.85596805538	-0.179132540432621	0.0566150975373929	-3.16404189384834	0.00155594396779794	0.0144925254767102	6119.97183172744	6930.24698839605
ENSDARG00000032831	htra1a	188.115206581038	-0.399410210896772	0.123388090144108	-3.23702401447571	0.00120783247143408	0.0118358981702301	174.019525915471	230.308474325001
ENSDARG00000032849	ndrg1a	1850.00266061632	-0.536861173595934	0.0976115059617415	-5.49997839195673	3.79837794771726e-08	2.01049240458621e-06	1507.43814742818	2187.13309557592
ENSDARG00000032868	pde4ba	678.713538265434	-0.555886296687766	0.153422698500508	-3.62323373347476	0.000290942689922943	0.00390150249050747	564.883394265843	830.897336899714
ENSDARG00000032932	cnksr1	243.50110378358	0.413852674455959	0.11888384988537	3.48115134944741	0.000499263292581911	0.00596058407611229	279.280965310831	208.71490533009
ENSDARG00000033012	pcnt	581.018165281136	0.427541941014893	0.148773506574215	2.87377740069342	0.0040559471784433	0.0299937263097618	666.096830841559	495.095569994493
ENSDARG00000033042	ptprja	103.321467625168	0.770774428915163	0.205338015991199	3.75368596601322	0.000174253146664201	0.00257681667991877	124.471522287174	72.3379849254939
ENSDARG00000033140	desi1a	845.991037517827	0.372755476941337	0.138293698038635	2.69539018934326	0.00703062473480563	0.0452119201171282	937.845684107182	724.028933721696
ENSDARG00000033144	psme2	215.228344910058	0.72518893087445	0.187328769825356	3.87120959343582	0.000108296623755799	0.00176836816160225	214.625062812445	129.47303167235
ENSDARG00000033160	nr1d1	3275.77353752078	-0.969592963161772	0.279489918084497	-3.46915183848828	0.000522104288195659	0.00618741352087202	2407.62142526014	4714.66328023327
ENSDARG00000033170	sult2st1	305.64344973297	0.33300813774681	0.12417935147977	2.68167077520178	0.0073255513649023	0.0465381752751828	365.069870072297	289.555682798821
ENSDARG00000033172	nr2f5	556.327231452575	0.304386111391617	0.114713691076525	2.65344187372162	0.00796754919903474	0.0495446105093323	575.556688119468	465.950787917483
ENSDARG00000033184	prkar2aa	1493.30831020014	-0.199649018210649	0.0716137748312708	-2.78785776452982	0.00530578333356926	0.0366732496572031	1386.11563580825	1591.97898110534
ENSDARG00000033251	osbpl3a	365.415133913924	-0.485674765762834	0.152623944771819	-3.1821662484805	0.00146177884046547	0.0137578433844522	281.039990197915	393.643879535066
ENSDARG00000033327	unc5b	241.097334534519	-0.505144604314372	0.151268648682087	-3.33938730011402	0.000839634123805236	0.00883743010137069	208.214594830029	294.252848049367
ENSDARG00000033361	asl	122.591509150586	0.434819159715832	0.152569014411445	2.84998340844768	0.0043721509749548	0.0317305182325411	132.116840831824	97.6962250597552
ENSDARG00000033367	rrm2b	387.204906887672	0.668498725775249	0.171136158131637	3.90623894490516	9.37438165836256e-05	0.00158902624892598	479.368620263759	301.509226106863
ENSDARG00000033436	mboat7	284.132719530265	0.327549082820266	0.104756805428411	3.12675707779297	0.00176745902379778	0.0160220997303431	310.647256412133	247.301407770052
ENSDARG00000033440	metap1	1893.92035798226	-0.364549967561743	0.0785268897995591	-4.64235841368812	3.44454671292207e-06	0.000100324701153216	1706.40674364698	2197.05424707462
ENSDARG00000033516	efr3ba	171.020103886583	-0.480502465555682	0.158974539905793	-3.02251206916795	0.00250686086045304	0.0209880491582949	148.607322869139	207.732305911048
ENSDARG00000033539	paics	1160.57790829272	0.918186710710804	0.250535817440679	3.66489199065602	0.000247442986890215	0.0034095413819372	1374.98628550384	727.399502193146
ENSDARG00000033579	mtrf1	105.450305751109	-0.928551746950619	0.154607417738829	-6.0058680271032	1.90310948705276e-09	1.46008947022351e-07	79.9823749467847	151.165446497502
ENSDARG00000033596	polr2c	205.165829837615	0.351394079846164	0.113995766859555	3.08251867175986	0.00205256853247521	0.0180133545303195	225.336078275171	177.580692890559
ENSDARG00000033666	pi4k2a	564.248739767164	0.319611599396865	0.108265644476979	2.9521054526658	0.00315615124862262	0.0247755060047849	588.23094104643	470.842040801937
ENSDARG00000033683	tpma	263904.936337565	-0.374666523547436	0.103310111523848	-3.62662006671971	0.000287155327263256	0.00385541045793271	240660.516488345	312025.271767896
ENSDARG00000033845	igsf9ba	118.790721198784	-0.638931220183593	0.169689794424902	-3.76528961184145	0.000166356148292662	0.00248002439353834	90.9890659476519	142.478378479517
ENSDARG00000033854	abrab	337.252195493573	-0.563564891368037	0.134890016568409	-4.17795850059983	2.941373048265e-05	0.000614479062141813	296.763083669454	439.087443739024
ENSDARG00000033871	derl3	158.96592741625	-0.712247421363179	0.128444963703164	-5.54515646879843	2.93691417743263e-08	1.60069092259626e-06	129.853500410219	212.107156376536
ENSDARG00000033928	ndfip2	1201.44542098687	0.220382975442127	0.0729378188821233	3.02151858692531	0.00251510198532866	0.021033053784638	1238.14942538793	1063.43682424463
ENSDARG00000033950	lamb2l	902.472880456387	-0.554047491202473	0.0973271652513781	-5.69262949117516	1.25097656224809e-08	7.56737717696171e-07	758.790244869817	1113.50739827495
ENSDARG00000033978	nxn	184.782536490444	-0.418883016739889	0.142013626988142	-2.9495973423372	0.00318188320283007	0.0249419317348221	166.827726529436	223.53146101776
ENSDARG00000034063	unm_sa911	54.4565821692468	0.693342531787607	0.256943492171078	2.69842417851924	0.00696686062649357	0.0448416556956334	53.1271640225679	32.9220783761847
ENSDARG00000034080	plcd1b	611.225501624184	-0.393866328437983	0.109884168595812	-3.58437738093777	0.000337883253680216	0.00439188392136049	521.360651935355	685.10113232339
ENSDARG00000034093	dclk2a	139.286105785921	0.424611148989116	0.138797112064761	3.059221785472	0.0022191279809655	0.0191319416651838	143.247153216715	106.846375678397
ENSDARG00000034168	serpini1	114.446664877134	0.523605489954844	0.160358437238302	3.26521946068068	0.00109379294719071	0.01094240204643	113.941751570589	79.3056700684725
ENSDARG00000034187	calm1b	1686.46865925451	-0.236061767373125	0.0871437120502676	-2.70887895201155	0.00675109657927334	0.0438502641826017	1624.37935741073	1913.10545807521
ENSDARG00000034300	sema3c	301.852504301872	-0.592621717310283	0.123283748703574	-4.80697353497253	1.53232265969981e-06	5.02078764938876e-05	257.217255699565	387.800279023186
ENSDARG00000034344	pcdh19	102.376190496634	-0.475126943475482	0.156035870141169	-3.04498538089751	0.00232691620258232	0.0197900223501971	88.5084074479085	123.878357900987
ENSDARG00000034423	sncga	1254.38193317978	-0.426568516239942	0.137708972157215	-3.09760874369864	0.00195088806618736	0.0172308882187644	1217.33327811996	1636.6648362157
ENSDARG00000034427	jpt2	1520.55776716535	0.205451918529194	0.0652674343829424	3.14784732189333	0.00164477577476943	0.015159613974319	1550.71871104477	1345.37842241313
ENSDARG00000034470	aldoab	24986.9030918466	-0.400335999511003	0.098065316551103	-4.08234035835068	4.45844370985827e-05	0.00086243834585322	23083.5066511533	30465.3333281084
ENSDARG00000034503	per2	4221.15465599668	0.991369583765346	0.170266725109426	5.82245052947497	5.79909682596681e-09	3.83454393426316e-07	5063.85979549132	2547.44637582938
ENSDARG00000034534	atp6v1aa	740.34514081681	0.259214314422112	0.0699977427704146	3.70318104788476	0.00021291282050131	0.00301293534358505	775.230490992387	647.993161985404
ENSDARG00000034559	srpx2	16.5320395224051	1.42962473495415	0.426310324964887	3.35348372121154	0.000798011078280464	0.00848860189983456	22.601316245422	8.31181568677097
ENSDARG00000034667	CABZ01090041.1	43.868905778668	-0.730720632301165	0.270252342286485	-2.7038456951709	0.00685421100971355	0.0443760282925265	30.5982745677244	50.8956567166248
ENSDARG00000034668	celf3a	190.588824199465	-0.454347968940893	0.131760011545252	-3.44829940140716	0.000564128331108317	0.00652712037835642	167.210201769064	230.381751392565
ENSDARG00000034700	vegfab	372.816503856902	-0.294800466619253	0.0898939747575329	-3.27942409282052	0.00104019189198042	0.0105167951793444	343.512085866521	420.986413657672
ENSDARG00000034705	pvalb7	827.864884992395	-0.720286451701128	0.128596919276577	-5.60111747429956	2.12974336047754e-08	1.20552234072892e-06	654.747584993395	1078.49374470015
ENSDARG00000034714	esyt1a	129.872128455259	0.639951804123762	0.165436886098285	3.86825344224366	0.000109617699224728	0.00178164236642986	153.343761302033	98.5590327076651
ENSDARG00000034817	asah1b	524.160941081752	0.384425614108811	0.102903592652006	3.73578418596949	0.000187131109870371	0.0027311457686307	567.472993571726	435.715726257737
ENSDARG00000034855	ccnb3	68.739219429965	0.555124484415693	0.196231465308798	2.82892696918981	0.00467043553296977	0.0333349497570377	84.9761258912924	57.7648746795405
ENSDARG00000034956	myclb	412.45640806499	0.408625223019302	0.148323110309616	2.75496665466576	0.00586981174099149	0.039597850712283	478.22251066173	359.912316951258
ENSDARG00000035009	trim35-27	41.3900324976793	1.23156795083739	0.354863468863291	3.47054024687969	0.000519412496359324	0.00615882808687989	45.6261461647279	19.5669406454791
ENSDARG00000035028	lpcat4	288.214157858254	-0.488569663546676	0.140715152590063	-3.47204728526996	0.000516505352345349	0.00613426718084803	270.987003916315	379.908554386676
ENSDARG00000035054	pdcd10a	533.32835917386	0.373535859685805	0.0949719116841646	3.93311930929666	8.38505917764784e-05	0.0014560774292794	564.599954617774	436.30794382778
ENSDARG00000035066	ubtf	1906.93246905125	0.239662041198038	0.087490408767732	2.73929502186107	0.00615710952376639	0.0410455327289773	2006.75951503992	1699.86494387679
ENSDARG00000035120	gldc	2035.58312699806	0.324044039484808	0.0723632147900935	4.47802160842043	7.53379772540167e-06	0.000194019522942245	2126.3918332239	1698.73805711096
ENSDARG00000035131	surf4l	199.791837083389	0.42477269370632	0.120626056831953	3.52140080561599	0.000429273238996369	0.00531423432906617	225.424424032228	167.367139652133
ENSDARG00000035132	rgs3b	397.417724966192	-0.407054856680448	0.109766532533366	-3.70836945729987	0.000208598152954009	0.00296904317675005	346.255315990286	459.143794113803
ENSDARG00000035133	pho	431.533481571084	-0.387831684079688	0.130116558179493	-2.98064819348112	0.00287639027661463	0.0232593600810788	378.15558565164	494.301902597539
ENSDARG00000035175	schip1	766.809137403456	-0.390458351773413	0.0943455833211885	-4.13859703897471	3.49436071265963e-05	0.000706541125179544	668.07852916411	875.278653609915
ENSDARG00000035256	eef2l2	12711.4990111686	-0.609779748908447	0.0909329044689213	-6.70582065391802	2.00277581069023e-11	2.20495602877941e-09	10596.3370943665	16169.2962869247
ENSDARG00000035327	ckma	172213.211973487	-0.29370786731052	0.0809180732170233	-3.62969427760337	0.000283757097193765	0.00381909995300093	158309.892645969	194053.988178649
ENSDARG00000035338	tppp2	295.604406733754	-0.344684871779933	0.101462611301299	-3.39716145050093	0.00068088781764413	0.00752633978750306	281.556488859817	356.413415402261
ENSDARG00000035435	m17	6.26621095081183	2.20789814297171	0.766379266501635	2.88094712302215	0.00396482149854602	0.0295236403708099	8.36176788599196	1.7543285614911
ENSDARG00000035438	myhc4	5454.81962263655	-0.366946027212524	0.117040090387042	-3.13521653989725	0.00171727300053741	0.0156703830082193	4645.98385693911	5990.68081772984
ENSDARG00000035458	atp2a1l	116253.354927313	-1.04836712801054	0.0854237562007988	-12.2725477623136	1.27187217959759e-34	2.51876313511764e-31	82600.4439323618	170832.292440938
ENSDARG00000035506	entpd2a.1	106.528386516748	1.46101635120942	0.227998075125235	6.40802055195821	1.47421040730509e-10	1.42998409508594e-08	158.942710309555	57.2275263196834
ENSDARG00000035550	cfap73	6.48975493095079	-2.3877685416491	0.763913648500942	-3.12570477872036	0.00177379524005988	0.0160597028745389	1.74944195769597	9.57222629613012
ENSDARG00000035562	mpdu1a	143.137847151507	-0.638627986295874	0.14994420020421	-4.25910428963656	2.05247699564551e-05	0.000450415254506096	123.806268578359	193.325669701947
ENSDARG00000035564	dgcr8	448.459047969637	0.330882136842192	0.109574277761355	3.01970629971049	0.00253019912007446	0.021135225502625	489.425150284292	388.824602761855
ENSDARG00000035565	atp6v0a2b	252.390318324066	0.406744293014346	0.141399753768675	2.87655587915497	0.00402041004643313	0.0298065349536737	288.402498365679	217.076792599153
ENSDARG00000035569	cyp1d1	548.112608101463	0.330893508391325	0.0851719742849398	3.88500455894485	0.000102327968171155	0.00168755842740156	574.574956534824	456.60075610145
ENSDARG00000035618	coq5	268.570733645586	0.480023187321026	0.134273366180693	3.57496948929585	0.000350268741085537	0.00451555468967356	308.009488285897	220.865520456834
ENSDARG00000035625	snrnp27	490.858650023023	0.292654181299946	0.109899336686151	2.66292946003581	0.00774636509655893	0.0485531491776633	527.605410226447	430.938445099332
ENSDARG00000035650	evla	619.441782871342	-0.598806988345298	0.120539513758117	-4.96772360926316	6.77434223750613e-07	2.56295947985649e-05	517.962752931432	785.344532212105
ENSDARG00000035655	rad21b	195.208502319627	-0.451807934915782	0.126063494666499	-3.58397120523303	0.000338409409372803	0.00439353584020032	168.654146921818	231.411582911634
ENSDARG00000035663	zgc:103438	130.887430413066	2.0794913041174	0.238921352106476	8.70366455648831	3.21335904116343e-18	1.01078503896254e-15	219.945041246655	52.1785554147956
ENSDARG00000035676	ptp4a2b	1969.76076790943	0.183642737792424	0.0665943586497657	2.75763205046002	0.00582216923332261	0.0393850520271983	1915.870853203	1687.45903575212
ENSDARG00000035682	FP102018.1	779.048274059314	0.344239644946283	0.0787711483300825	4.37012348104641	1.24176296611961e-05	0.000296121702392391	865.62642245768	683.307510170781
ENSDARG00000035719	arl5c	175.733597772048	-1.41542214176662	0.398099870964487	-3.5554448644694	0.000377340072851198	0.00482220026936188	115.377647600427	307.860076261229
ENSDARG00000035732	arntl1b	179.802937355484	0.749753242772969	0.19708508972489	3.80421088079036	0.000142256954437483	0.00220240453472471	218.227339395496	130.149987972038
ENSDARG00000035741	slc25a11	2889.29762657372	-0.208113175503563	0.069432278772699	-2.99735482087323	0.00272333537671169	0.0223339720953483	2796.96368665652	3230.63114626401
ENSDARG00000035751	ipo7	9806.17492512902	-0.274740396993949	0.0775357745259332	-3.54340172228572	0.000395000502844248	0.00500331255482845	8949.08958427294	10825.9745760581
ENSDARG00000035810	rgcc	2798.34722102051	-0.929212021384604	0.173375030886386	-5.35954927669788	8.34298360558993e-08	4.11892726483149e-06	2172.8644021436	4137.99133780266
ENSDARG00000035823	zmym4	328.295050270085	-0.392698884924342	0.0936062337974065	-4.1952215038826	2.72605051150125e-05	0.00057495120893435	294.138468297656	385.608748888399
ENSDARG00000035868	spire1a	172.442684587127	-0.363601580242503	0.124172248062336	-2.92820324924754	0.00340927100811044	0.0262294683185128	143.240386587019	183.664048128831
ENSDARG00000035872	hsd17b12b	365.593891517474	0.300496794970081	0.112842838393913	2.66296735572267	0.00774549277848783	0.0485531491776633	401.000381204149	326.15997961069
ENSDARG00000035890	fuca1.1	1355.89845433919	-0.408530748808409	0.102204297346905	-3.99719737245257	6.40968557839265e-05	0.00117221650125106	1163.26170357503	1544.76040027188
ENSDARG00000035909	mfsd2ab	629.256386025327	-1.31140229421245	0.311795510345346	-4.2059691390679	2.59965708903197e-05	0.000553061347279179	361.561633708653	897.757571304747
ENSDARG00000035944	sync	116.683845549774	1.87857124961112	0.243088010988749	7.72794693563914	1.0929488255103e-14	2.09266436425316e-12	156.644005612171	42.4283861757781
ENSDARG00000035954	tdp2b	47.1432690245905	0.645823486216136	0.216368853337824	2.98482649537264	0.00283739215209905	0.0230455690878159	56.9163774536943	36.4614370140425
ENSDARG00000035958	tnni2b.1	504.55868695826	2.63069111422346	0.187464852800011	14.0329831161999	9.79433923576659e-45	4.31323111264689e-41	730.197082416097	117.967129182497
ENSDARG00000035985	fam210aa	666.982045349221	-0.325372866306423	0.118098044363919	-2.75510799572419	0.00586727654957166	0.039597850712283	612.727306431112	766.778274584671
ENSDARG00000035990	cited4a	1529.01453111285	-0.80828264654066	0.143325243844627	-5.63949953866388	1.70545109106298e-08	9.88219146687256e-07	1243.04157335981	2177.35615423474
ENSDARG00000036041	f2	155.966498679304	2.00678496497479	0.75370570791747	2.66255773824461	0.00775492640168366	0.0485653368710673	204.841655304485	50.83949741605
ENSDARG00000036073	cebpg	1314.03656228902	-0.276964656595174	0.0751049722284434	-3.68770067250332	0.000226289620155858	0.00316762310630123	1197.9210650138	1451.45693447051
ENSDARG00000036080	cd81a	19838.3438876095	0.1756741052945	0.0528977845514775	3.32101063936888	0.000896921181616102	0.00932955276040497	21160.090703349	18734.6444822497
ENSDARG00000036086	itga11a	291.49361299703	0.379945695306809	0.108793791615034	3.49234721638568	0.000478795417164381	0.00578945430562466	328.793999288365	252.118837374612
ENSDARG00000036106	rgs18	51.4985353249395	0.872309778586481	0.232053539318497	3.75908844634867	0.000170533548588788	0.00253030876440466	65.6822196058292	36.2290408586774
ENSDARG00000036147	ano5b	355.781081733207	0.484899137287386	0.103121372220745	4.70221765716416	2.57350947977028e-06	7.87029239375859e-05	399.018518138994	284.532418115187
ENSDARG00000036232	trpm7	572.028451508578	0.44799476116682	0.121213668198609	3.69590961006788	0.000219100920552232	0.00309057217786009	618.846803664688	453.744002624233
ENSDARG00000036237	slc27a2a	607.705028762822	0.765758882120749	0.280026626196969	2.73459310823578	0.00624574286316869	0.041410723307471	754.548103326808	443.461111469122
ENSDARG00000036254	hoxa13b	151.74681912003	-0.671774527393769	0.171295965691671	-3.92171832349483	8.79197355132204e-05	0.00150654058853354	137.105253607915	218.528317523555
ENSDARG00000036282	rnaset2	1003.19206695106	0.4154031151112	0.110291919210534	3.76639665067614	0.000165620596196904	0.00247240671705737	1056.5474562545	792.052341439263
ENSDARG00000036293	gnb1l	26.3821506116148	0.882270536628284	0.321015577540306	2.74837297114502	0.00598918373291168	0.0401204248904723	30.5035500203742	16.4039677330033
ENSDARG00000036305	phf23b	209.601377416482	0.488241210927499	0.123653816834612	3.94845240871559	7.86580490069823e-05	0.00138336388265555	258.584770784723	184.110012962499
ENSDARG00000036414	si:ch73-335l21.1	1644.67509363532	-0.492926765388721	0.0800416520379807	-6.15837820482293	7.349367336116e-10	6.27231470441621e-08	1498.53012476279	2107.5980233372
ENSDARG00000036415	glb1	464.833110235831	0.367708208691503	0.0946981615931428	3.88294981133117	0.000103196874493852	0.00169700670610912	498.687514221176	386.64466812575
ENSDARG00000036426	zgc:103586	211.366855199391	0.656106583603887	0.124094019627778	5.28717327049192	1.24220964258003e-07	5.81962002552546e-06	261.829008621689	165.734896131707
ENSDARG00000036457	cacng6a	466.269916768488	-0.613604829700617	0.131982237750825	-4.64914703794513	3.33310542993891e-06	9.74656686080012e-05	415.507928011248	635.539471926394
ENSDARG00000036482	hexim1	450.993480412045	0.344054026951081	0.107343856775253	3.20515805270003	0.00134988334182192	0.0128782847935775	479.447880648256	377.329035783871
ENSDARG00000036489	zgc:112356	1208.67478282552	0.437039226397151	0.0809996386642908	5.39557007418877	6.83063270487015e-08	3.4105147738897e-06	1411.80414790293	1043.5079364767
ENSDARG00000036494	gstcd	143.652333536219	-0.554499377991979	0.175323111248527	-3.16272837073918	0.00156298091717968	0.0145457636582331	120.485623116708	177.193696736155
ENSDARG00000036505	syt4	268.747882670433	-0.459399873552206	0.160115422190954	-2.86917941611099	0.00411538283095884	0.0302761826110533	235.514122123913	324.291233221867
ENSDARG00000036584	st8sia5	168.546136116783	-0.515363609454797	0.133461848006938	-3.86150512038472	0.000112690650118054	0.00181916086873126	137.133761224467	196.788636872822
ENSDARG00000036587	cbr1	421.566434566531	1.00715512979026	0.210078916635581	4.79417518863803	1.63345485510049e-06	5.31270937288888e-05	546.05797465837	271.646450703421
ENSDARG00000036616	gpr182	228.339119647716	0.440155395673964	0.117932558812711	3.73226359289783	0.000189766767877346	0.0027557258804616	272.96004321883	200.693324705757
ENSDARG00000036630	plp2	1268.82257900236	0.23804960350458	0.0693044106612308	3.43484060009107	0.000592902469235374	0.00678540512998633	1342.94319185503	1138.12673286744
ENSDARG00000036678	trmt10a	73.2623388184974	0.783201650906218	0.197953666961287	3.95648973281907	7.60591556957903e-05	0.0013473423566095	88.0380177435601	50.8254940484792
ENSDARG00000036685	ccnt2a	764.659297744594	0.296470357222658	0.096415657244171	3.07491921640748	0.00210559577229846	0.0183907629156049	804.911550438184	655.170450174207
ENSDARG00000036687	bcl9	973.941072094898	-0.424477658415022	0.120756914634133	-3.51514163558332	0.000439519510695076	0.00540625019611233	850.613573017838	1142.55168501879
ENSDARG00000036700	si:ch211-114n24.6	262.051681259963	0.571899756326874	0.135305315199313	4.22673533175272	2.37106279833982e-05	0.000509367667200691	301.778019327566	203.341879826493
ENSDARG00000036722	slc9a3.2	414.945738498806	-0.640998007676965	0.122786895583171	-5.22041057095364	1.78526900056767e-07	8.03882170214715e-06	353.597134690746	549.997938602839
ENSDARG00000036772	pygo2	344.554645107021	0.349278531148082	0.115034644725553	3.03628991058636	0.00239508953669888	0.0202291816296788	393.599974018896	308.634491811698
ENSDARG00000036773	s100s	82.8649115607205	0.760095741797753	0.213888869066372	3.55369470658096	0.000379859894782955	0.00484877392650777	118.394024399745	70.6981042949104
ENSDARG00000036832	cyt1l	16903.243840928	-0.714421288399558	0.158360720741788	-4.51135411011703	6.44150802369528e-06	0.000170475438910753	14002.1104447388	22974.8584677516
ENSDARG00000036834	krt92	7856.97012017832	-0.364423487863224	0.0870679129961202	-4.18550847634838	2.84528450072297e-05	0.000596101992591998	7278.39680657331	9370.28633678424
ENSDARG00000036840	krt15	1177.26304842368	-0.780309001593479	0.154211786101904	-5.05998290609154	4.19294066028172e-07	1.69092235162533e-05	1052.50578809351	1807.13768874551
ENSDARG00000036844	tsen54	193.713076504671	-0.467284233133631	0.132725209041793	-3.52068937398689	0.000430426517713742	0.00532447274917915	173.029759044928	239.839392299211
ENSDARG00000036865	slc2a12	163.1586790102	0.385491186996804	0.144850459807647	2.66130454476094	0.00778385181909707	0.0486941661156963	184.951874278588	141.62915820147
ENSDARG00000036893	f13a1b	119.200960536147	1.08496596445359	0.218459249483348	4.96644553627056	6.81911924589063e-07	2.57106484032989e-05	133.96216102578	63.2045360761336
ENSDARG00000036894	aimp1b	1738.91832401413	-0.727219841769135	0.11883698582389	-6.11947397291642	9.38847628000425e-10	7.77161124847419e-08	1353.38712842232	2240.22674261745
ENSDARG00000036897	sgms2b	131.446475345513	-0.789869399955399	0.205435019668362	-3.84486248367246	0.000120620062217387	0.00192319561909098	89.2706755307537	154.814570037329
ENSDARG00000036912	edn1	57.3712609954328	-0.750764770038919	0.264720773039589	-2.83606292554397	0.00456734461548978	0.0327477567855648	42.1055761326307	71.0630247362333
ENSDARG00000036924	tatdn1	164.374202159552	-0.653661975190792	0.134538410000712	-4.85855284886549	1.18246847664099e-06	4.0746124236554e-05	135.64285575825	213.465454228075
ENSDARG00000036940	ctss1	24.1492433073671	1.08324253494195	0.356369510292272	3.03966109236881	0.00236844501380425	0.0200734375515612	27.5916701187871	13.0798911054985
ENSDARG00000036965	rnf24	344.699216991973	-0.674395700424615	0.117988164747113	-5.71579108692861	1.09194824753391e-08	6.71609174928745e-07	269.195883175312	430.440561514722
ENSDARG00000036967	smox	1156.83103220374	0.572356421243698	0.114246572283935	5.00983451670857	5.44768581934302e-07	2.11184144464989e-05	1216.56165153492	818.977070537589
ENSDARG00000036987	has2	52.2402936789241	-1.15422492084343	0.249100451840625	-4.6335721686362	3.59409384293246e-06	0.000104129410957276	35.8128668388227	79.9531957060295
ENSDARG00000037012	slc3a2b	4056.21941925343	-1.17259278754978	0.300703452865979	-3.89949891287877	9.63919700824508e-05	0.00162267185722132	2495.80361514373	5625.74450147767
ENSDARG00000037038	psmc6	974.733257315337	0.273161773886432	0.102611715348062	2.66209148692095	0.00776567684874747	0.0486188338164829	1015.50002354198	839.81532162651
ENSDARG00000037091	asah1a	269.775796273663	0.568898519506951	0.133381420597252	4.26520063258849	1.99722646366084e-05	0.000439941698055639	325.358821171278	219.396056635958
ENSDARG00000037122	TENM2	232.432737382236	-0.433351542763758	0.153682222002152	-2.81978967455123	0.00480551355905554	0.0340452390787786	205.682773644539	278.337045674518
ENSDARG00000037140	pfkfb1	531.087125873142	-0.658220341067823	0.103899424662724	-6.33516829572947	2.37082345338803e-10	2.2309043427415e-08	448.12096692905	707.485083131708
ENSDARG00000037153	atp6ap1b	951.307332064946	0.359531768528748	0.0862847898940819	4.16680354637344	3.08900482918442e-05	0.000639856983384871	1002.68291594063	781.559873719927
ENSDARG00000037154	hivep3b	410.35976931425	0.303830045536772	0.0968953558313118	3.13565126966167	0.00171472970565524	0.0156536622673395	446.477756329445	361.017413787095
ENSDARG00000037158	rcc1	382.514887790837	0.466071865663984	0.139946821974167	3.33034976492725	0.000867369557412536	0.0090686658521684	427.435026365675	309.022483901693
ENSDARG00000037267	zgc:158263	191.650730015217	-0.7955778486053	0.150298846857076	-5.29330640415253	1.20124400341991e-07	5.63969972522451e-06	150.93984428028	262.513719250521
ENSDARG00000037309	gatb	197.518471058003	-0.562457599998003	0.128794386984279	-4.36709714738311	1.25908734770829e-05	0.000299393567053874	166.671362077648	246.214554851418
ENSDARG00000037318	ddost	1488.92537381687	0.293202397221616	0.108334495998428	2.70645462019659	0.00680058762262282	0.0440808745314915	1539.23915584509	1256.13773855894
ENSDARG00000037359	si:ch1073-272o11.3	19.1195564591551	1.27108185297794	0.370284980454161	3.43271242441142	0.000597575559216021	0.00682115927339428	28.0274310477883	11.6156637698454
ENSDARG00000037393	slc43a1a	612.285209510702	-0.27278181804506	0.0967529021618394	-2.81936574459313	0.00481186554631178	0.0340745381559357	536.196579926495	647.702202282552
ENSDARG00000037398	zgc:113229	24.7110219460002	-0.893771589854501	0.319631801374313	-2.79625364563718	0.00516988084990452	0.0360125297165605	17.9164684867577	33.3592835714576
ENSDARG00000037403	hspa8b	478.57059292536	0.76382344897211	0.200354542699861	3.81235902455353	0.000137646740414314	0.00214345373209531	446.816269277331	263.620525796431
ENSDARG00000037408	tbc1d10c	25.954576360713	1.14144331437062	0.344070827115072	3.31746612737054	0.000908379293478681	0.00941251937087391	37.1430006414587	16.7601249139548
ENSDARG00000037427	si:ch211-39a7.1	40.7744021575026	-0.868009475850854	0.247732929345028	-3.50381145593262	0.000458649965810395	0.00559192336499395	27.3749813640053	49.7527783340157
ENSDARG00000037429	tll1	49.6876227419684	-0.90272394573815	0.217124088871184	-4.15764068570816	3.21551252909834e-05	0.000661086558153281	36.4759193990664	67.9034411403294
ENSDARG00000037455	ugt8	219.048337233956	-0.929213393520334	0.152997404967521	-6.07339316452845	1.2523532893767e-09	9.95507836779263e-08	157.438655212563	300.601888382613
ENSDARG00000037488	canx	4792.74655315676	0.255751156263223	0.0918771225687058	2.78362174514087	0.00537556839692637	0.0370005128264838	4751.24885541258	3979.65121625792
ENSDARG00000037496	gria4a	245.205227230966	-0.46375474399903	0.157685646453892	-2.94100797649097	0.00327146109494262	0.0254452623675847	210.4277406572	290.910423771635
ENSDARG00000037498	gria3b	120.05384895508	-0.601070997987521	0.145740716252904	-4.12424896378636	3.71946408574872e-05	0.000744535270037283	95.5101256086957	144.497343237193
ENSDARG00000037554	arhgef3l	71.3185633261543	0.691157848100229	0.202030520369593	3.42105661479181	0.000623783454753582	0.00704002454649878	84.3900380901621	52.0847748856478
ENSDARG00000037560	mtm1	251.574011210016	0.313204188314395	0.114824336907921	2.72768122811419	0.00637812111326746	0.0420388405750137	283.959032787105	228.114376003127
ENSDARG00000037639	nkx3-2	213.881235779784	0.523398999146124	0.153605840345051	3.40741600690698	0.000655810892659667	0.00730584265015745	261.854744459859	182.031083589968
ENSDARG00000037654	pmm2	138.293799734118	0.864329728597986	0.170325834844276	5.0745662241328	3.88380955448252e-07	1.57781554575924e-05	151.560202298053	83.6905847506512
ENSDARG00000037679	zgc:103678	106.200232078579	-0.595140260012481	0.152315382146392	-3.90728928113435	9.33373802585919e-05	0.00158579920981013	85.8764793898539	129.970060401923
ENSDARG00000037708	exosc10	714.612569836162	-0.406764581236046	0.0849948189263085	-4.78575737173716	1.70343741239263e-06	5.50233621692802e-05	640.854617404261	849.3597823791
ENSDARG00000037783	proza	621.881712365364	-0.266932800573478	0.0931217810735947	-2.86649157153169	0.00415049211127638	0.0304733863948631	567.812169628048	682.765200242855
ENSDARG00000037789	pvalb1	289858.56185918	-0.504533602113279	0.131592219549853	-3.83406863900598	0.00012604094549011	0.00198945919623422	250265.430576153	355042.364479338
ENSDARG00000037790	pvalb8	649.794710780551	0.860459648706459	0.265786916871335	3.23740407855742	0.00120622482512825	0.0118254071346835	795.339002380859	438.415475489003
ENSDARG00000037810	adtrp1	262.4231395076	0.318578387609526	0.11009019487229	2.89379438358785	0.00380617315895503	0.0286034562413075	274.008514719108	218.975248189238
ENSDARG00000037846	hm13	711.669366581976	0.372443957003437	0.0920926966099677	4.04422902915762	5.24955834746653e-05	0.000991338123952534	785.528711509037	606.486418300199
ENSDARG00000037872	foxk1	1191.50859845701	-0.427377809426461	0.0876920134770541	-4.87362295014802	1.09570022329138e-06	3.83564757021508e-05	1052.07694142787	1415.15362785263
ENSDARG00000037894	ezh1	440.782162684784	-0.425159682590356	0.107533361221886	-3.95374679782466	7.69368269188559e-05	0.00136070039512152	382.550036255778	514.04653775035
ENSDARG00000037916	cdk5r1a	34.7200402906787	-0.721760643992353	0.261934230282741	-2.75550333079132	0.00586019078545086	0.0395814542652891	28.9700980872036	47.6411628193824
ENSDARG00000037966	thoc6	54.0661538740856	0.692335972132792	0.240743940516443	2.87581889142296	0.00402980857480183	0.0298561086839036	67.7373429269832	42.0153787793906
ENSDARG00000038000	crls1	465.43317775355	-0.374428087848012	0.112055769700972	-3.34144407599178	0.000833438043512641	0.00878901929123795	416.089029752272	539.396426999971
ENSDARG00000038010	rac2	707.294728222737	0.50786795660531	0.0962485000170887	5.27663243079257	1.31579434588179e-07	6.09946856883603e-06	791.249561115794	557.599045904757
ENSDARG00000038011	cyth4a	13.1104492781718	1.84149681774746	0.496059820288207	3.71224747990588	0.000205426975847008	0.00293339596703973	19.5263739695191	5.42070008293031
ENSDARG00000038025	cbx7a	1185.40526298498	0.867248019494235	0.248631525487125	3.48808550241206	0.000486492479113353	0.00584720409257474	1491.01802642484	817.565322653116
ENSDARG00000038066	kpna2	376.342469393782	0.640007794320933	0.143077692666423	4.47314869560464	7.70761397076703e-06	0.000197801808883822	423.38227370946	272.005450988614
ENSDARG00000038068	ddx5	9746.75796367396	0.337673449552076	0.100989058224696	3.34366371454587	0.000826798938863611	0.00874413344612769	9874.00410977608	7813.92680588403
ENSDARG00000038099	gskip	507.786977852714	0.300345264803887	0.0998829381004833	3.00697266736123	0.00263863486704549	0.0218668050950224	548.474467538678	445.309005849759
ENSDARG00000038107	sgcg	3656.85789275545	-0.341080661512087	0.0946503650984717	-3.60358527045549	0.000313857716126077	0.00415065048130937	3484.50808505568	4413.47758317903
ENSDARG00000038141	atf4b	389.006351306862	-0.303363504069804	0.106734873904374	-2.84221541631833	0.00448012088344409	0.0322905995851245	352.65029983891	434.027835923515
ENSDARG00000038213	slc35b1	355.897130498338	0.320014010501515	0.117701096273266	2.71887026233419	0.0065505295589079	0.0428891199398136	366.822798298785	293.242970157575
ENSDARG00000038222	tyw3	93.8654388457802	-0.539397043524955	0.163690596266923	-3.29522315775173	0.000983435495530372	0.0100577176851292	74.7658312524492	108.266897689171
ENSDARG00000038225	nras	822.009147349599	0.254635641171467	0.0942244326686625	2.70243750967317	0.00688331220302724	0.0445251619854456	886.538272480439	742.389481734941
ENSDARG00000038248	ggact.2	124.965152344	1.32399771768312	0.48816831276478	2.71217463948972	0.00668433659704864	0.0435322116327755	129.553442700901	51.9693611227253
ENSDARG00000038258	proca	12.114776420297	2.22191966315871	0.695886105591549	3.19293580559413	0.00140834251386522	0.0133549930287675	14.0040763582846	2.96254550275373
ENSDARG00000038281	natd1	450.910801270603	0.43612918141365	0.118078034939235	3.69356740767316	0.000221129857885221	0.00311121938707647	505.047768337949	373.503236531924
ENSDARG00000038290	thoc5	536.7856407311	-0.266412739000573	0.0923467057586365	-2.8849187072995	0.00391514744614584	0.0292328354074891	481.874523911926	579.972051159747
ENSDARG00000038296	tmem86b	363.32050932583	0.859675599563686	0.206086574664914	4.1714294148538	3.02694823757447e-05	0.000627592968391265	419.75921955271	230.981568725236
ENSDARG00000038312	rcl1	628.177309295794	-0.479926913866062	0.135159957976445	-3.55080691834559	0.000384052054047286	0.00489660809384319	557.116065666192	776.954645451855
ENSDARG00000038321	zgc:172053	96.698321934008	4.13060376652063	0.919709516020665	4.49120477125499	7.08214194623726e-06	0.000184984203456937	95.3564707078106	5.3546441278167
ENSDARG00000038378	sagb	24.5591371404655	1.67659597151785	0.455925470485567	3.6773465841517	0.000235672730955464	0.0032781287826332	31.9808149817478	9.79740133904509
ENSDARG00000038422	entpd4	244.458428160632	0.57539084244196	0.135484579972703	4.2469101838592	2.16738793701751e-05	0.000470648076777008	241.06386566763	161.886474954348
ENSDARG00000038424	c4b	459.057904420849	3.86363667306363	0.712040187368131	5.42614973368926	5.75826586048513e-08	2.94863386004703e-06	811.758930683057	55.6542587224746
ENSDARG00000038429	csrnp1b	777.8101997521	-1.21285156930038	0.342356082165947	-3.54266108441001	0.000396111418908356	0.00500712264019796	527.918127735684	1223.79801488596
ENSDARG00000038432	actr10	758.499042069946	0.213045043999931	0.0768579180533558	2.77193358076695	0.00557244054438771	0.0381054560083457	807.315582427229	695.932330813982
ENSDARG00000038446	nrp2b	861.334619863836	-0.578778321336262	0.100108189491377	-5.78152820740121	7.40250658378753e-09	4.75206392036203e-07	690.65780003439	1031.93879465437
ENSDARG00000038456	mrps35	553.402106344899	-0.342093483780122	0.122297860819775	-2.7972155971252	0.00515451249282743	0.0359456797146356	506.670764399843	642.046575204699
ENSDARG00000038465	stmn3	455.018015734717	-0.43506461568101	0.140415642863675	-3.09840561071532	0.00194564937103899	0.0171989851668591	383.544612743562	517.495780092786
ENSDARG00000038489	b3gnt7	548.978211334236	0.72468776757762	0.130484389443068	5.55382732502121	2.79481572867893e-08	1.53847618824453e-06	588.720472549428	356.321760580894
ENSDARG00000038541	ccr12a	4.68141721891759	4.62866054057062	1.29274189340729	3.58049860082341	0.000342939179909812	0.00443404451111811	8.11687418700729	0.282605196234082
ENSDARG00000038557	anks3	149.380571602918	0.60642854830106	0.199946182211153	3.03295887720747	0.00242168598529239	0.0204068517834493	179.544429158888	117.589754765478
ENSDARG00000038559	h1-0	6021.31369544701	-0.405371614201539	0.132766505211011	-3.05326718932059	0.00226364290252952	0.0194396072819023	4871.62218372641	6452.01909296374
ENSDARG00000038574	scg2b	633.835675566118	0.331575644440011	0.113793069484838	2.91384744203768	0.00357004323360562	0.0272002705746582	719.39217288406	572.271269654151
ENSDARG00000038583	abraa	3907.1056062911	-0.559732381997022	0.111645033735286	-5.01350004805555	5.34487540767852e-07	2.08298781595882e-05	3815.5008928214	5623.30690249536
ENSDARG00000038618	cpt2	181.579219554404	0.534080082936629	0.126702940941121	4.21521457173449	2.49540817216919e-05	0.000532942701677919	201.569822188073	138.703234369722
ENSDARG00000038639	elovl6l	365.497188246256	-1.47289531727682	0.367058988711581	-4.01269377013993	6.0029766916062e-05	0.00110795929398556	201.123619094619	558.440591725117
ENSDARG00000038658	cavin4a	2119.35031038118	0.369502302751049	0.117927938372305	3.13328892076881	0.00172859197906692	0.0157345460054049	2475.4805008982	1915.86017912192
ENSDARG00000038668	gbp1	254.682865550984	0.963414456082377	0.182966176440242	5.26553308828113	1.39783139188489e-07	6.41935369776103e-06	246.662850251218	126.310776156334
ENSDARG00000038669	gbp2	191.520427895292	0.53223594763244	0.17020063040202	3.12710914392784	0.0017653437750985	0.0160095158912249	178.045927605272	122.738593917796
ENSDARG00000038683	si:zfos-2330d3.1	19.2220560807742	1.18051734792336	0.444674671280972	2.65478882465387	0.00793580710431307	0.0494309863167948	20.3361761673424	8.66698055410876
ENSDARG00000038709	si:dkeyp-66d1.7	147.676194987388	0.546248155203687	0.151045705872466	3.61644279821437	0.00029867928223143	0.00399308993045164	158.807194275387	108.322618132417
ENSDARG00000038780	ubtfl	681.841363014472	0.373272082608003	0.0953500273444729	3.91475590520258	9.04957121616071e-05	0.00154347411780513	791.486938280053	611.437940820237
ENSDARG00000038785	abcf2a	1630.32742898599	0.405541009242633	0.13171762158068	3.07886677861269	0.00207789577293454	0.0181921220772349	1630.00946509523	1230.41262708168
ENSDARG00000038805	pigp	82.2989612092114	1.26574975031016	0.258416747917297	4.89809488166474	9.67703076009557e-07	3.42570000492837e-05	75.5100139351326	31.5430057678849
ENSDARG00000038822	mrc1b	1455.6518737251	1.52931803559132	0.0870349014150317	17.5713192147903	4.08560397709544e-69	8.99609139716644e-65	2121.01056858148	734.695378751441
ENSDARG00000038826	jph1b	6538.68283171686	-0.53275795435983	0.060316329991637	-8.83273160740545	1.02149922399596e-18	3.46036790971801e-16	5451.14968474518	7887.87536362434
ENSDARG00000038834	etfdh	1000.70594670651	0.3663907232025	0.0910044384623442	4.02607531449254	5.67155299544312e-05	0.00105361569413002	1093.20826348206	848.555259739546
ENSDARG00000038858	setd7	714.217267285266	-0.443271913126343	0.10286514704548	-4.3092527047121	1.6380711056439e-05	0.000373768784198684	617.877649706708	839.936819485739
ENSDARG00000038881	acaa2	1295.09159086305	0.217034458936206	0.08167650243964	2.65724476995814	0.00787822196283741	0.0491557294983613	1356.5859706716	1167.0133353164
ENSDARG00000038905	hectd3	858.919895328127	-0.230151914064628	0.0689360311753519	-3.3386301784504	0.000841925707544895	0.0088573158884047	798.819595172525	935.599157736082
ENSDARG00000038954	ctnnbip1	336.660806579072	0.339801965299695	0.115448393800535	2.94332345486578	0.0032470896442168	0.0252999528931386	364.697989825845	288.025808261808
ENSDARG00000038968	ccr6b	15.6986136692787	1.55954004186884	0.45066951123871	3.46049600200885	0.000539181240113381	0.00631837771477197	19.4083650067406	6.55536503947546
ENSDARG00000038980	txndc12	462.810472831269	0.568101062240928	0.122031779326364	4.65535342823766	3.23425423133038e-06	9.52072779674647e-05	519.653118383211	349.937972226893
ENSDARG00000038990	wnt3	21.5097499002228	-1.03500935522517	0.332694391415667	-3.11099129390502	0.00186460436611958	0.016676167155803	16.4385498359794	33.9137460763269
ENSDARG00000039008	SERP2	472.907975554668	-0.421321641117713	0.123164862985232	-3.42079413645945	0.000624385761752019	0.00704321213525497	423.574313202148	566.307545868812
ENSDARG00000039051	hhatla	11496.667679451	-0.278146081806008	0.0900671201837974	-3.08820889619212	0.00201366868728607	0.0177001879542323	10430.5228424307	12647.7944058738
ENSDARG00000039052	klhl40a	459.974627499522	0.366001293582301	0.117426125301844	3.11686426373598	0.00182785710269106	0.0164263809297728	521.059410033024	403.418662570676
ENSDARG00000039066	klhl31	12906.4520578519	-0.55625017092931	0.0662380439469809	-8.39774452540523	4.55136067165448e-17	1.3362188083888e-14	10939.4574380275	16084.8389972389
ENSDARG00000039082	zgc:123010	474.170622399741	0.427240173621495	0.102282772128114	4.17704922082436	2.95315139681716e-05	0.000616354887265564	547.488785756179	406.998471053441
ENSDARG00000039117	tefa	3473.15529294361	0.769240125035049	0.26304665242088	2.92434865813935	0.0034517788282958	0.026465300693545	4320.21110211999	2534.7996677015
ENSDARG00000039131	atp1a1a.3	1953.42812930159	-0.545053635186136	0.0748909906971964	-7.2779600070979	3.3890576182615e-13	5.14645928941378e-11	1673.6342404444	2440.03927037199
ENSDARG00000039142	arpc5a	1054.43583447083	0.41275117410686	0.130222062062602	3.16959482570963	0.00152651638820497	0.0142667081289836	1103.71387366103	829.092107254731
ENSDARG00000039265	arhgap4a	36.6308612962879	1.23684463417185	0.294592047361938	4.19849973971717	2.68689162296541e-05	0.000568954782874618	50.3157414910595	21.042053327308
ENSDARG00000039299	rdh14a	175.25248808886	-0.368479945449169	0.116734285026956	-3.15657002879728	0.00159636549879749	0.0147752719285507	166.990565987143	215.533226959252
ENSDARG00000039310	parla	161.905701268605	0.838608506233573	0.188001322086377	4.46065217481969	8.17106144071948e-06	0.000207279495234104	186.887840382244	104.859376044387
ENSDARG00000039351	ccl19b	206.36130840866	0.533046298192305	0.189852638515451	2.80768443546768	0.00498990970181753	0.0350024917885696	222.258153760577	153.3845709917
ENSDARG00000039352	pald1b	285.773529538433	-0.503429445553962	0.143335695590635	-3.51224057259086	0.000444345581007334	0.00545375994882971	248.194480604543	351.915655144247
ENSDARG00000039390	sdhaf4	223.13886404691	0.645676152078039	0.204524413614367	3.15696371238824	0.00159421184102603	0.0147677536927018	270.774909923356	173.187152406586
ENSDARG00000039453	dhrs7ca	69.9549273669431	1.66805288298293	0.270282879933084	6.17150773070015	6.76418233003216e-10	5.81798948144446e-08	81.1285893515887	25.4047548378289
ENSDARG00000039482	calhm2.1	157.151236849614	0.412747240995088	0.149474575307286	2.76132071388444	0.00575681142606265	0.0390600826449977	190.810775105714	143.206402297088
ENSDARG00000039486	bag3	924.046086342242	1.84757992869479	0.286696988864094	6.44436460953071	1.16085708192394e-10	1.14111214673586e-08	1552.43107864392	431.288209541271
ENSDARG00000039490	pitpnaa	1010.85098441814	0.507580921770879	0.0940189528145656	5.39870852180183	6.71223220767787e-08	3.36666608156854e-06	996.705501963312	702.067359989619
ENSDARG00000039517	c8b	11.8895388484275	2.41032997835839	0.82338438233214	2.92734478583551	0.0034186965440177	0.0262652753673153	11.1919565001152	2.11260782824707
ENSDARG00000039522	tubb2	414.622787430963	-0.292571634963299	0.106952329228978	-2.73553308350043	0.00622793255540636	0.0413570403567895	398.160105969887	487.655351697602
ENSDARG00000039563	loxl3b	483.942286420585	0.234579602091369	0.0848637772486929	2.76418997240642	0.00570643056811991	0.0387928047790776	531.012356064647	452.119388970011
ENSDARG00000039576	fstl1b	4001.7577475002	0.222350590916989	0.053996095987296	4.11790124547714	3.82338460451376e-05	0.00076256436238033	4292.94543335042	3680.67780093477
ENSDARG00000039577	ptk2bb	781.618094095387	-0.245737071991332	0.0833197292179261	-2.94932633960675	0.00318467497056383	0.0249460541361953	752.88286620245	892.64248785957
ENSDARG00000039605	mat1a	1596.76660124799	0.510068380097574	0.144552391159871	3.52860562184304	0.000417755198638306	0.00519398741886892	1860.35912166226	1305.58654138641
ENSDARG00000039677	dsc2l	2443.10430202413	-1.009152507264	0.262848411535097	-3.83929467699771	0.000123388266938051	0.00195882209784351	1489.32979386537	2997.93501877325
ENSDARG00000039681	samm50l	604.387596069119	-0.481607448513653	0.0912146814225377	-5.27993346030209	1.29230808846063e-07	6.02867199148615e-06	529.578189609814	739.250736724926
ENSDARG00000039726	YIPF5	266.388832053895	-0.350941081506765	0.109378728217714	-3.2084948072191	0.00133431718705764	0.012796311037379	247.945753130766	316.082782454099
ENSDARG00000039754	xpc	911.11678726549	1.39780754612862	0.373373574666452	3.74372382238708	0.000181312941430443	0.00266332865734285	1309.9843572396	497.21781879777
ENSDARG00000039843	znf800b	159.146392527995	-0.487463100328939	0.151749222135216	-3.21229389824869	0.00131679591991328	0.0126564820341125	139.4800317895	195.356378282812
ENSDARG00000039863	lifrb	295.263195984266	0.982633810117791	0.184915606475192	5.31395823667064	1.07269213118447e-07	5.07948559925824e-06	374.327274906409	189.543311723655
ENSDARG00000039880	arpp19b	321.982318288832	0.341125366389256	0.109310850286024	3.12069081428479	0.00180427362570732	0.0162487938504906	352.287997087655	278.635085409267
ENSDARG00000039910	rbm42	274.505537240698	0.348499395248886	0.114955952814122	3.03159068075747	0.00243268837846827	0.0204760571121915	311.562781595011	244.032059272179
ENSDARG00000039914	gapdhs	4968.99638510976	0.249330652318995	0.0750000967910209	3.32440440728665	0.000886076043428341	0.00923898932557663	5154.92212476147	4337.46239648034
ENSDARG00000039929	ckmt2b	11313.6674970757	-0.889350298816984	0.116131906227094	-7.65810471652702	1.88697004751177e-14	3.52111809120013e-12	8622.33902147129	15970.3916596638
ENSDARG00000039931	slc25a33	2405.7029280886	-0.755338515153758	0.18267758471326	-4.13481772456853	3.5523647338645e-05	0.000716952512144477	1790.75843751032	3022.73531790311
ENSDARG00000039949	fibina	129.815278087682	0.524657284922283	0.158430534658416	3.31159196081405	0.000927667446587775	0.00957184138070113	152.471270833177	106.19885004084
ENSDARG00000039960	st7	92.1372701083399	-0.547428347048906	0.197558742848286	-2.77096492494538	0.00558904469643582	0.0381952747271323	72.5556799359458	105.786255020183
ENSDARG00000039979	tecrl2b	122.633419540337	-1.25215728288827	0.21029987843817	-5.95415124434517	2.61424961444128e-09	1.91877207534608e-07	79.0533762893162	187.87143586583
ENSDARG00000039980	ppt1	755.039675912482	0.320988964245393	0.118502037759831	2.70872105082228	0.00675431013935764	0.0438581996338885	824.367781173601	660.244812479299
ENSDARG00000040009	palld	3287.06536483588	-0.419953929014043	0.0703762272656239	-5.96726970641654	2.41256443954309e-09	1.800066731189e-07	2899.07369212161	3881.394598799
ENSDARG00000040039	pttg1ipb	494.940553207326	-0.379874514971392	0.143161229661079	-2.6534734010787	0.00796680493127866	0.0495446105093323	453.269360681668	590.063374654578
ENSDARG00000040059	gbp	547.567379457117	-1.10484965101547	0.165669973596557	-6.66897945976632	2.57588297313132e-11	2.8218093127054e-09	385.199970710159	827.983030298509
ENSDARG00000040064	acp6	136.295751613313	1.2882886068074	0.232059020740904	5.55155581840444	2.83138276833499e-08	1.55471863281716e-06	164.018732273894	66.8443164177061
ENSDARG00000040080	fli1b	161.38313362291	0.572660699900408	0.132497163691325	4.32206006488198	1.54579090854448e-05	0.00035603315915524	192.421851441134	129.912217872873
ENSDARG00000040087	epb41l4a	194.046409877741	-0.457184023666739	0.124610551698636	-3.66890297358135	0.000243593499373091	0.00336329515001089	171.745871429859	236.034401529577
ENSDARG00000040135	fosaa	72.4949800793123	-1.48079521612138	0.495467336017424	-2.98868383135818	0.0028018189565614	0.0227902665698284	38.0874673373481	106.507054103327
ENSDARG00000040156	grm4	231.024177186412	-0.427666396625048	0.115096456892585	-3.71572164922654	0.000202624550903829	0.00290468098069754	203.267538736375	273.490453081028
ENSDARG00000040161	zgc:92287	763.309014868267	0.308046806564281	0.114834660292135	2.6825246470066	0.00730687673635159	0.046446339162161	840.425263191914	677.939386028102
ENSDARG00000040178	havcr1	187.019684009327	2.56919672411834	0.209450428631496	12.2663712884472	1.37268530003232e-34	2.51876313511764e-31	298.37007543637	50.1993267275432
ENSDARG00000040186	fam210ab	536.017195446334	-0.300145730731783	0.100821339550425	-2.97700597978732	0.00291078332721941	0.0234342003956286	494.892458094869	609.199178585422
ENSDARG00000040237	mef2d	2660.93287443068	0.270375687699479	0.0564970376798507	4.78566131611369	1.70425237292561e-06	5.50233621692802e-05	2844.84174917559	2359.50577210324
ENSDARG00000040245	kpnb3	5141.94809602108	-0.257355575369734	0.0594855026124385	-4.32635792028965	1.51595023985591e-05	0.000350908219034455	4614.3190277278	5516.04935898228
ENSDARG00000040251	ctsk	2135.76907806768	1.75186798390873	0.1873147533642	9.35253605199231	8.5570880242098e-21	3.84527594296073e-18	2871.58221694272	852.644301364264
ENSDARG00000040252	atp1a1a.5	733.713564721087	-0.513370974555931	0.0945257735695918	-5.43101585069787	5.60341565950158e-08	2.87602819129523e-06	600.005562322566	855.486534299544
ENSDARG00000040255	ephx2	822.577491027552	0.62440126835257	0.102948614174535	6.06517410029421	1.31810790101283e-09	1.04026587356278e-07	911.848761588144	591.371269421497
ENSDARG00000040277	fbxo32	1567.70295816943	-1.30277465983152	0.139204561086944	-9.35870670945788	8.07186309407098e-21	3.7027990305906e-18	982.689547184691	2422.57342512285
ENSDARG00000040278	klhl38b	1104.89693106262	-1.60340768394866	0.131605043748723	-12.1834820176808	3.80675332173517e-34	5.58806009275244e-31	611.50686168081	1855.71773366536
ENSDARG00000040282	zgc:92590	4.81190788878032	-2.3573553154775	0.879551062476548	-2.68018016923304	0.00735825435562312	0.0466382851630586	2.08382386975319	10.5429480553819
ENSDARG00000040284	si:dkey-79d12.5	639.688745203656	-1.3139025245664	0.404836346577491	-3.2455152203457	0.00117238297168572	0.0115605466428786	342.909960643442	852.740405329072
ENSDARG00000040295	apoeb	11366.3757691125	1.15303420261906	0.11595110110572	9.94414189795206	2.67469195034066e-23	1.54984321196187e-20	15019.6789334704	6754.06538919218
ENSDARG00000040319	CABZ01041494.1	48.0011205831643	2.94219143059014	0.319734535980244	9.20198195534291	3.51407352884393e-20	1.51718402022773e-17	78.7663668961743	10.2783118591969
ENSDARG00000040362	ehd2b	953.865066895294	-0.379767367949616	0.123999858089988	-3.06264356910807	0.00219391206129392	0.0189814340580082	865.32271129429	1126.16954094134
ENSDARG00000040380	arhgef1a	336.350263245248	0.447622735852726	0.116252514823793	3.85043486182815	0.000117908286808587	0.00189091228495141	381.220942578355	279.686409081557
ENSDARG00000040387	mmd	364.560225421797	0.325636701642543	0.103202995295386	3.1553028156839	0.00160331602427901	0.0148209133243491	373.649479153413	298.003278251522
ENSDARG00000040407	usp22	363.445626141146	0.530181100026092	0.113752586273507	4.66082677673211	3.14941704839543e-06	9.28340214037737e-05	426.145353320213	295.343834162632
ENSDARG00000040432	klf2b	871.654487093353	-0.618290108158669	0.154352720675756	-4.0056962096411	6.18350800075799e-05	0.00113651638287721	746.055606086953	1145.83711075658
ENSDARG00000040453	wdfy2	410.519875708536	0.668759427076016	0.185324546397815	3.60858526339229	0.000307871332743635	0.00408867242200368	501.192724185886	315.663851279605
ENSDARG00000040463	slc25a51b	480.133032775394	-0.466752918708152	0.131998860428939	-3.53603748692533	0.000406177052062373	0.00509898090613534	442.334938773762	611.083943072619
ENSDARG00000040523	smpd2a	74.6406422421215	0.552551188553118	0.19606013051045	2.81827410353411	0.00482825722012873	0.0341185480519944	92.7926631786262	63.0469591362535
ENSDARG00000040526	s1pr5a	105.290117809926	-0.524459444416263	0.197649063285571	-2.65348813547628	0.00796645711703164	0.0495446105093323	90.2158859977513	129.854925178131
ENSDARG00000040527	siae	199.204971099346	0.682092724207362	0.148624652365941	4.58936464004588	4.44597190544881e-06	0.000124920051045277	235.952180081894	146.710231688601
ENSDARG00000040528	lgals3bpb	207.60281886163	1.42483067517598	0.178735335194902	7.9717347083176	1.56462397794119e-15	3.5516964299265e-13	279.19778091481	104.415804591701
ENSDARG00000040534	epcam	5521.26280644808	-0.40690929075525	0.138536068558717	-2.93720830241972	0.00331181569878483	0.0257314290301846	4450.19889242851	5901.57391362391
ENSDARG00000040555	bckdha	937.361269415028	-0.202036189600331	0.0730772929727873	-2.76469175829441	0.00569766075428398	0.0387571183653318	908.64873369009	1044.19420949304
ENSDARG00000040606	tfap2c	1527.32559085911	0.576434670851246	0.199341077202735	2.89170039080805	0.00383163151991006	0.0287653237084554	1857.02403201941	1245.44116833023
ENSDARG00000040640	si:ch73-44m9.3	13.623760861783	-1.3480995300004	0.483174049117271	-2.79009092575085	0.00526932410701611	0.0364974040617766	11.3625508340927	28.8748056625779
ENSDARG00000040650	gps1	1003.92387850197	-0.364517715936274	0.0877255853990132	-4.15520414344678	3.24997236339265e-05	0.000665685036925978	884.63926354639	1138.07997697227
ENSDARG00000040674	ctdsp1	1350.70619709209	-0.532906073259712	0.0838567905068595	-6.35495432198922	2.08488564782647e-10	1.98732021989139e-08	1156.71035197719	1672.04616302533
ENSDARG00000040698	plekha8	424.207362652038	0.361720339421629	0.123857059388755	2.92046606957044	0.00349508253993521	0.0267494690465184	467.870947685297	364.292987461828
ENSDARG00000040707	chchd4b	115.371035089418	0.745010000108404	0.27758244691259	2.68392331141531	0.00727637947896323	0.046317526429716	145.589888780859	86.802631225798
ENSDARG00000040712	adprh	217.639240060202	0.526928913302336	0.169165634406858	3.1148697260522	0.00184026166199652	0.0165022136398568	253.265024934975	175.496943030514
ENSDARG00000040717	macc1	299.409301347926	-0.410780972510883	0.11417125403979	-3.59793694100725	0.000320751357112296	0.00421397621256303	253.693778789409	338.630813918287
ENSDARG00000040816	uts2r3	109.694732669008	0.562104139222881	0.181109592821557	3.10366850516145	0.00191137356975089	0.016987194911713	132.929516619291	90.2332172753002
ENSDARG00000040898	gpa33b	93.0023638189521	-0.537602373840233	0.166945210055067	-3.22023239638265	0.00128086715406248	0.0124408530504199	72.2965875586067	105.273375754388
ENSDARG00000040926	nr2f2	634.016513792738	0.343730094616629	0.0958493088392607	3.58615099867923	0.000335594683591661	0.00437246114674839	744.135174646591	585.13910774767
ENSDARG00000040988	tpi1b	5692.43552663118	-0.315928593570259	0.0934248408389908	-3.38163373609309	0.000720561486668001	0.00784670790056514	5334.37772786338	6639.70556630063
ENSDARG00000041022	pdcd4b	164.484478275301	-0.447507373367778	0.151214953950667	-2.95941215915573	0.00308226559325757	0.0243457248891606	150.302409599401	205.768783057487
ENSDARG00000041041	cxcr3.2	64.3452850856089	1.32109635082347	0.24000340878289	5.50448994671802	3.70238587405708e-08	1.96440565206898e-06	91.9516424097517	36.738805725054
ENSDARG00000041051	mid1ip1a	1286.7042736007	-0.920065149262322	0.307285006814569	-2.99417520822139	0.00275187868880389	0.0225087729750271	897.7573082451	1698.87396928488
ENSDARG00000041065	hspb1	854.120590453975	1.47308205494256	0.173068899625593	8.51153533725203	1.71645203551838e-17	5.17733662603825e-15	1155.89592752141	415.971273154986
ENSDARG00000041221	zmp:0000000608	9.30110669197013	3.17602121373821	0.852252499157144	3.72662000625309	0.000194064694743792	0.00280571931291106	11.0867343986203	1.26479223954482
ENSDARG00000041257	smtnl1	62.4067560184662	2.0968429573263	0.267343629163136	7.8432501417372	4.39032204505185e-15	9.20671439142825e-13	82.8055095223529	19.4283250192618
ENSDARG00000041397	eif2b2	361.795125201788	-0.390369097690734	0.0947185755781084	-4.12135735053175	3.76646661035786e-05	0.000753259112565575	320.819190831639	419.308171542434
ENSDARG00000041413	adgrg11	41.8058373674334	1.02565503307654	0.31140325009993	3.29365551819835	0.00098893616979508	0.0100905400939378	51.9604280354723	25.268261297416
ENSDARG00000041433	si:dkey-7c18.24	863.585897203557	2.36828869724578	0.318356428334555	7.4391106522812	1.01365392247219e-13	1.70378974953551e-11	793.258895043283	153.866778846195
ENSDARG00000041546	gypc	194.168357703896	0.510503415127868	0.146493921828276	3.48480953173126	0.000492487474303789	0.00590314735802675	217.764564894727	152.08907723728
ENSDARG00000041569	ces2a	397.798077936882	2.67584704005741	0.996028130339563	2.68651753755707	0.00722011577909324	0.0460944416758058	460.541444004124	71.9910443501505
ENSDARG00000041575	trmt10c	254.514525267891	-0.558121483174447	0.13207934705802	-4.2256529548808	2.38248930608605e-05	0.000511306355075134	214.443059990812	315.206421161878
ENSDARG00000041602	zgc:92335	436.739180439475	-0.353806618088196	0.124139177621595	-2.8500802475644	0.0043708199903791	0.0317305182325411	397.459762573339	507.342251676365
ENSDARG00000041644	si:dkey-194e6.1	197.95960149193	-0.809194359634369	0.182016876280636	-4.44571061854036	8.76018057598233e-06	0.000219692956836623	147.744304573165	259.493018954034
ENSDARG00000041665	mkrn1	1538.53504967047	-0.697378566677455	0.122271041343689	-5.70354647358577	1.17340026593534e-08	7.17697234878615e-07	1205.13282607622	1954.17933466945
ENSDARG00000041703	rrbp1b	604.719353172096	0.714084811040878	0.132304513364604	5.39728232152599	6.76578822977056e-08	3.38581570525723e-06	759.464913981104	462.577873212901
ENSDARG00000041706	vgll2a	172.846896173808	0.507644199206429	0.154715857632335	3.2811387725542	0.00103388862351957	0.0104667556787483	195.990687242368	137.381011976858
ENSDARG00000041708	kat14	188.053822048675	0.437785407692279	0.165058155728998	2.65231006464812	0.00799430914182122	0.0496269221860055	215.284304195836	159.176550529413
ENSDARG00000041792	cx28.1	12.5911120501008	3.93821601333857	0.824800047566239	4.77475240812506	1.79928482437419e-06	5.76687810013033e-05	18.4548423740166	1.19760651224058
ENSDARG00000041908	usp39	252.476354826912	0.674078117441575	0.138992780694627	4.8497347421414	1.2362668645576e-06	4.23898413098662e-05	288.079473450031	180.605462552548
ENSDARG00000041960	si:ch211-173a9.6	533.470430264612	0.469657242656537	0.16184930396423	2.90181811816958	0.00371003875940118	0.0279961887295755	551.613697423417	397.905683137013
ENSDARG00000042027	prrx1b	271.951480013835	-0.529095390690165	0.137491257783722	-3.84821114606754	0.00011898348234739	0.00190261241670819	248.020085784189	357.49745532023
ENSDARG00000042055	niban1a	822.581357034508	-0.497455827397506	0.089997794348006	-5.52742243297574	3.24969827676998e-08	1.74951360284103e-06	751.478797056998	1060.89721651836
ENSDARG00000042130	zp3a.2	16.7852599285235	3.42037777715903	0.655435168594825	5.21848375101982	1.80393801124116e-07	8.10630838153451e-06	25.9813361508797	2.39945719608997
ENSDARG00000042133	si:dkey-51e6.1	678.075966553788	-0.622681671928659	0.146214041681315	-4.25869953917177	2.05619626386209e-05	0.000450501348596809	592.668834878797	912.708535794555
ENSDARG00000042139	fpgt	53.6337816777679	0.638057737723618	0.239896988671303	2.65971549396086	0.00782066826486346	0.0488787237631676	57.7560720920925	36.9277678507171
ENSDARG00000042151	skia	785.704985122887	-0.394540831056087	0.0758942797567472	-5.19855820913844	2.00840233704867e-07	8.91592964908762e-06	685.880620769913	900.893896452181
ENSDARG00000042172	c7a	830.305325307956	0.906128873401178	0.18034240635533	5.02449142003697	5.04768365173226e-07	1.98119333917099e-05	1067.26940432622	569.072759123616
ENSDARG00000042270	arsa	137.677102144745	0.794254728868603	0.161215385843647	4.92666828734883	8.36435744648443e-07	3.02919056931152e-05	161.653725426486	93.5980222868425
ENSDARG00000042282	itga6a	203.274781271516	0.352759962323483	0.109825062620036	3.21201694684149	0.00131806599943417	0.0126625197388922	226.876674848141	177.700622120267
ENSDARG00000042293	ca4b	190.744903501624	-0.655479876796934	0.192104196207254	-3.41210598070311	0.000644630454668986	0.00721245832385997	154.832687832424	243.993140709262
ENSDARG00000042341	tmem251	232.416749291079	0.399269369158863	0.134476647159126	2.96906100496696	0.00298711287343531	0.0238308834638305	269.857269094178	204.415859149748
ENSDARG00000042401	derl2	195.20457357709	0.336722138401173	0.121921372643037	2.76179746915278	0.00574841246767164	0.0390179698291189	204.831260600683	161.608113929723
ENSDARG00000042452	p2rx4b	8.66582923862706	3.03420189609706	0.783053630903815	3.87483280371861	0.000106697932333966	0.0017493535160548	12.4345775144507	1.54951952158332
ENSDARG00000042467	tlk1a	848.76216551155	-0.449839959965717	0.0730842946236332	-6.15508382864316	7.50377938734417e-10	6.37937136409001e-08	729.797236034354	998.046124733558
ENSDARG00000042489	thap12a	155.511554159509	0.451321042367781	0.131502733435058	3.43202784138827	0.000599086052719381	0.00683485792478138	181.514546504176	132.877160378585
ENSDARG00000042496	parp12a	138.856210636597	0.471673140216038	0.156854684085568	3.00707079910173	0.00263778320912514	0.0218668050950224	147.622433774168	106.747942223887
ENSDARG00000042545	sema3ga	165.116613556074	-0.529355056506917	0.15648837451092	-3.38271170725195	0.000717739336712673	0.00782758913079562	140.545419760418	202.796897978456
ENSDARG00000042552	cacna1sb	5106.67618767682	-0.551767664775749	0.0834456665663493	-6.61229860674703	3.78397725710493e-11	3.94878650351628e-09	4215.58596597968	6179.01425469975
ENSDARG00000042571	rnaseh1	255.196703380757	-0.352726432469997	0.13195104080276	-2.67316142657223	0.00751400828614231	0.0473935687346226	235.850906387266	300.520981448845
ENSDARG00000042590	rbm19	477.797830770405	-0.350768897512196	0.110411058419611	-3.17693628276905	0.00148839732561617	0.0139697445493361	432.307604854051	550.319837390191
ENSDARG00000042627	nhsl1b	661.855183827326	-0.742440977961436	0.137923578854402	-5.38298805851891	7.32594001875303e-08	3.64130639442264e-06	487.27997477785	816.708022785606
ENSDARG00000042630	hebp2	1419.97776660371	1.02661571151722	0.290245664383785	3.53705787025901	0.000404610999662303	0.0050927213248366	1806.42073889711	886.874993031588
ENSDARG00000042637	tert	243.920844666613	-0.38148976116392	0.123333269071854	-3.09316183731143	0.00198036106675393	0.0174492078146678	217.610468895083	283.424210501909
ENSDARG00000042641	cyp51	187.763793242794	0.726421953762793	0.216319229949453	3.35810160720586	0.000784797593734187	0.00841307605473859	243.833612223022	147.783664799525
ENSDARG00000042652	rreb1b	1258.09285191198	-0.39693445152444	0.0961365732081695	-4.12885999862859	3.64566290887768e-05	0.000733094535073768	1092.31140267339	1438.30655643849
ENSDARG00000042667	klf2a	100.163571133804	-0.778184950275971	0.218231994295329	-3.56586096731018	0.000362663609418118	0.00465897900570451	90.5420381039449	155.52913669966
ENSDARG00000042708	tuba8l	4976.4195717817	0.618416774310755	0.0877855168483999	7.04463328932405	1.85950572816274e-12	2.43717003740568e-10	5471.57156204813	3564.24523181244
ENSDARG00000042722	blnk	74.7907990081167	0.983678212580692	0.194807026041325	5.04950069086327	4.4296633571233e-07	1.7669702438496e-05	91.4720861963847	46.2577085808969
ENSDARG00000042723	gfra2a	82.9950521849711	-0.52801519133196	0.18689816376322	-2.82514916519404	0.00472586098188098	0.0336324282353061	69.8959104070429	101.503334293216
ENSDARG00000042725	cebpb	1811.58087262511	-1.38830291494965	0.462995390597714	-2.99852426858374	0.00271290549195595	0.0222644301257466	1003.2007634822	2626.4170683046
ENSDARG00000042728	plaa	329.475435420804	0.468758680365984	0.109657706167545	4.27474453687525	1.91356577208777e-05	0.000423891395730389	365.837886241361	264.718397897842
ENSDARG00000042824	nfe2l2a	4775.6761374082	0.230061337248759	0.0581150042625389	3.9587252925155	7.53508432764183e-05	0.00133694618702938	4617.98758276527	3937.68712920589
ENSDARG00000042839	dph6	338.729037229118	-0.394882893923525	0.144260550896214	-2.73728951865446	0.00619477476710292	0.0412376096470543	326.040914066965	428.274217870457
ENSDARG00000042854	ephx1	241.845756180213	0.848164073353332	0.162727850337734	5.21216295546833	1.86651478300305e-07	8.33646835840651e-06	296.954523429539	165.030211636008
ENSDARG00000042861	ltk	171.91660878204	0.634604530009111	0.150852452725799	4.20678960495667	2.5902408295524e-05	0.000552125003155027	203.273587000093	131.352113573041
ENSDARG00000042876	abracl	612.444517081137	0.350836900642556	0.097136435663786	3.61179508229942	0.00030408481395927	0.0040530529773421	651.766416330861	511.638183457289
ENSDARG00000042899	ELAPOR1	80.8179669690061	1.01722889840533	0.271747525280391	3.74328670465625	0.000181628786171375	0.00266441321965856	109.913670106256	54.2540954707539
ENSDARG00000042925	mfng	74.0733695151967	1.08544274579536	0.227554285150789	4.77003869681512	1.84190532070624e-06	5.88634444943843e-05	100.287813975237	47.2229189377724
ENSDARG00000042927	mapre1a	288.572259352388	0.462415917177438	0.107561871343058	4.29906909766013	1.7151699726341e-05	0.000386950078149899	315.345659873101	228.550313967632
ENSDARG00000042934	ccn2a	900.705514934247	-0.974794002295276	0.180325829353306	-5.40573696952419	6.45424552181014e-08	3.25208311544021e-06	588.316046539489	1156.96328392372
ENSDARG00000042946	hook1	404.619859904424	-0.297085840775422	0.10785907993701	-2.75438879090126	0.00588018698100998	0.0396192892089531	375.988506236021	461.150572568983
ENSDARG00000042988	slc24a2	310.141026729023	-1.18278448173607	0.134766328942003	-8.77655784661968	1.6855409114451e-18	5.45793019545729e-16	161.750081196461	367.845490990243
ENSDARG00000043004	si:dkeyp-117h8.4	19.1873364678792	1.20559935535111	0.37612442881828	3.20532053485304	0.00134912148957176	0.0128765956128654	24.478813272442	10.7101431106703
ENSDARG00000043035	capn3b	657.841655624835	1.52079590687105	0.17175120692415	8.85464465785487	8.39508251384125e-19	2.93414796622652e-16	891.782627164398	310.524053926788
ENSDARG00000043077	nisch	469.544341397231	0.310767445124152	0.114029810209261	2.72531756874672	0.00642396660818	0.0422362856809541	524.779628956267	423.423514941958
ENSDARG00000043179	bag4	157.302911199261	0.43453547788552	0.135909915680343	3.19723160529021	0.00138753469558487	0.0131803824254026	188.741828673632	139.574255443696
ENSDARG00000043180	gpd1b	1304.83390020362	-0.616077901947311	0.0804461829386314	-7.65826145433509	1.88466906769078e-14	3.52111809120013e-12	1094.80530130871	1676.83534832512
ENSDARG00000043198	si:rp71-1i20.2	40.7426534326159	-1.11544348055322	0.28374383136871	-3.93116380776489	8.45356470935918e-05	0.00146566174279827	23.0323124430069	50.2195552719735
ENSDARG00000043211	ripk4	304.068243083393	-0.647435287264074	0.15350321617596	-4.21773108989405	2.46772863979546e-05	0.000527542882715109	237.210439104244	372.311175147612
ENSDARG00000043243	prkchb	256.679596123112	1.11973398641281	0.180721127250242	6.19592187947306	5.79448630563724e-10	5.06304737951692e-08	236.555199594276	108.664504272597
ENSDARG00000043257	ckbb	4677.23319821562	0.304039270173924	0.0968827013642087	3.13822040356778	0.00169977012446754	0.0155485599353439	5190.98534123696	4205.23113771453
ENSDARG00000043281	stap2b	304.861717610324	0.595898430624964	0.130405339635408	4.56958612500835	4.88688313684957e-06	0.000134870881391079	370.66508815537	244.788078958961
ENSDARG00000043313	ank2b	3306.74482204025	-0.279423432302231	0.0856651119080495	-3.26181132643772	0.00110702797892815	0.011041753435959	3061.5350109326	3715.89052437779
ENSDARG00000043323	lnx1	236.049508552653	-0.37532860155583	0.138627401308351	-2.70746330100339	0.00677995663637075	0.0439987813664154	216.968258249893	281.095911909555
ENSDARG00000043328	fip1l1a	49.8991700550866	0.892364522908194	0.239669476982051	3.7233131817408	0.000196625367697736	0.00282788633006953	67.6692651513148	36.24078105989
ENSDARG00000043339	abraxas1	55.8444305425907	0.632325879024699	0.218044621488321	2.89998384142012	0.00373181897421646	0.0281406484302816	70.5739152460488	45.5305396183629
ENSDARG00000043357	tbl2	252.75716518507	0.51894324331561	0.128154901794921	4.04934369304144	5.13614686622741e-05	0.000972600960494579	290.364091658458	202.319510611476
ENSDARG00000043371	mdh2	18342.3809252831	-0.30265913136128	0.0873715319096238	-3.46404743909432	0.000532112662302324	0.00626338083745733	16880.2452101522	20820.1019654679
ENSDARG00000043403	paox1	152.810059493559	1.35932633141116	0.179473816454214	7.57395345051876	3.6203418427589e-14	6.58812454840564e-12	207.024464577931	80.8721662764911
ENSDARG00000043406	slc8a1b	148.341288263564	-0.456974793580238	0.157024664093825	-2.91021029223273	0.00361185644459904	0.0274523531424323	140.444629940628	193.188733682227
ENSDARG00000043436	si:dkey-5n18.1	206.912979368591	1.25408659653801	0.141897096100132	8.83800043133395	9.74469008209389e-19	3.3526301705879e-16	274.244534048261	114.53442104719
ENSDARG00000043446	efhd1	219.154671376015	0.443200915746959	0.161919815552879	2.73716292372024	0.00619715928616661	0.0412376096470543	236.191815368202	173.810067869527
ENSDARG00000043460	wu:fj39g12	9.37554449547786	-1.32305192365354	0.489624498084092	-2.70217672692168	0.00688871363703517	0.0445470148528274	6.24131193901651	15.6158418420014
ENSDARG00000043475	TAGAP	156.212000355949	0.556494756718029	0.1701863433508	3.26991429371593	0.00107580074027709	0.0107967440748228	175.22615137824	118.920874255313
ENSDARG00000043593	rapgef1a	85.5016920828617	0.598763851380825	0.195678516170549	3.05993658935432	0.00221383858191729	0.0190938157991527	96.1875193271759	63.2889734070269
ENSDARG00000043624	slc66a1	302.81079297308	0.40447709919168	0.139485920217494	2.89977008834294	0.00373436462660805	0.0281406484302816	315.638811487232	238.714341836097
ENSDARG00000043665	glrx5	528.432411964045	0.356561454761708	0.116956999415247	3.0486542622025	0.00229868861300178	0.0196435913575471	591.648371515107	462.420356480172
ENSDARG00000043667	zgc:100997	47.0313973442465	0.952995737778808	0.321482608838842	2.96437726824763	0.00303296199662919	0.0240832276248749	62.9922211560452	32.3185366026372
ENSDARG00000043697	nefmb	1232.18275767616	-0.396593155739897	0.113856594530677	-3.48326908401464	0.000495330227953802	0.00592754146158412	1117.13876380308	1470.32200724293
ENSDARG00000043719	c3a.6	156.115826964733	1.45595000920764	0.366590080632992	3.9716023049332	7.13908298907944e-05	0.00128427670209592	186.91701885195	68.0719034263853
ENSDARG00000043770	si:dkey-192d15.2	369.971884753005	0.399587227367006	0.113955114334271	3.5065317577136	0.000453987258568344	0.00554736151299465	360.393390388592	272.689598297176
ENSDARG00000043796	ms4a17a.7	99.5302835915228	0.729626395464496	0.214577366500392	3.40029522854249	0.000673131323864218	0.00745557274656248	115.969441750778	70.1203024681695
ENSDARG00000043818	si:ch211-119c20.2	268.633739641296	-0.483911288808184	0.138288331041372	-3.49929227697028	0.000466494924371341	0.00566585085952462	244.511603518605	342.260258747992
ENSDARG00000043842	C20H1orf198	710.975976248235	0.225114573886684	0.0793642779707143	2.83647227244671	0.00456149389555481	0.0327308522918043	753.398806355623	643.302306407096
ENSDARG00000043848	sod1	778.052534543981	0.338734516404659	0.122922873618715	2.75566708158282	0.00585725806800661	0.0395737850259091	833.912198711126	659.755409993953
ENSDARG00000043857	ufm1	460.801989700773	0.341036313735395	0.116250226826624	2.93363998544294	0.00335012545382139	0.0259011279380945	509.130862075147	402.266326390858
ENSDARG00000043884	nup43	217.120359995595	-0.375523600964666	0.132115358587939	-2.84239171719546	0.00447764386415364	0.0322905995851245	197.637381483765	255.775453322066
ENSDARG00000043938	lrrc57	206.111952442665	-0.377309212893167	0.140726043266687	-2.68116124161991	0.00733671552405141	0.0465822200473149	180.604970038527	234.483893316357
ENSDARG00000043960	rpf2	657.460458768965	-0.533078450008695	0.117259787058088	-4.54613182731281	5.46408203537791e-06	0.00014780543284642	554.435679558644	801.913814106194
ENSDARG00000043973	znf292b	604.682688804049	0.358511979360003	0.0997127165048167	3.59544892493912	0.000323832660271221	0.00424256109460404	676.816192458159	527.84114022071
ENSDARG00000044002	cyp2x7	52.8075547715146	1.04232118496913	0.322639376187187	3.2306074890388	0.00123527447329896	0.0120511779475276	68.5051514200509	32.9817716958619
ENSDARG00000044010	loxl2a	1622.43725412825	0.457938255713516	0.14656435622898	3.12448584018663	0.00178116094343808	0.0160999108430062	1849.08889429189	1346.26445003422
ENSDARG00000044062	ctbp2a	455.145015731056	-0.334252746416422	0.112967584577981	-2.9588376848554	0.00308801705457282	0.0243709847758562	428.165758668371	539.690772397418
ENSDARG00000044073	fuca2	831.660462678358	0.299955565621692	0.0997450787567203	3.00722170317082	0.00263647404521359	0.0218668050950224	857.400378491338	697.241304583265
ENSDARG00000044102	znf593	391.52589130807	-0.430344748182611	0.161299121746984	-2.66799188688488	0.00763061006895748	0.0480464406944166	363.658482257561	489.894013821369
ENSDARG00000044125	txn	899.654692393659	1.6901847774045	0.186049974437856	9.08457409097385	1.04105469161483e-19	3.96771143786523e-17	1287.40627283943	398.950923778607
ENSDARG00000044132	ogna	974.20014316525	0.347307297044104	0.102005455536106	3.40479139295811	0.000662146144583881	0.00735610290494071	1120.34385806169	880.661944617908
ENSDARG00000044182	stau1	2505.5146731621	-0.207193909615742	0.0586452816340511	-3.53300220994146	0.000410869037101416	0.00514029848178187	2299.57690109955	2656.6103384323
ENSDARG00000044251	rasgef1bb	307.340641627437	0.896066910875571	0.126621356013756	7.0767439165493	1.47580884008633e-12	1.9694445363552e-10	374.879157509106	202.177230751533
ENSDARG00000044276	spp1	56.0468840027799	0.990117042698398	0.362478066751854	2.73152263134369	0.00630424110484285	0.0417231995453967	65.441212109111	32.7044029848505
ENSDARG00000044299	lmnb1	1404.49531978833	0.406222770471242	0.0743433310860547	5.46414539861049	4.65142175742889e-08	2.43277091868947e-06	1475.93534229188	1114.22628018197
ENSDARG00000044318	itgb7	40.1995166696772	1.87745528247219	0.32779207334105	5.72757987505937	1.01873475599329e-08	6.31873819499052e-07	53.6789256978228	14.277635076316
ENSDARG00000044325	zgc:193690	23.8673994331093	1.01710374658171	0.352076820876633	2.88886881007738	0.00386630339926118	0.0289628183018485	27.7872800018212	13.5224702445709
ENSDARG00000044356	tp63	901.294522233161	-0.760433331922589	0.107231002699871	-7.09154360936986	1.32624271648399e-12	1.81249659682973e-10	694.017629242227	1176.75570350509
ENSDARG00000044365	angptl3	343.271270381097	-0.361380762537571	0.125770621262073	-2.87333209386433	0.00406166915222525	0.0300172693756533	314.608378578155	403.719374225536
ENSDARG00000044415	tlr5a	52.4402668322018	0.936566619762732	0.246762443263746	3.79541800354807	0.000147394905168303	0.00226323779026018	62.6490291862152	32.9623980064685
ENSDARG00000044488	pak1ip1	702.51828596545	-0.426063871342117	0.133921075925806	-3.18145496066774	0.00146537305912201	0.0137771346664421	643.626463690772	864.658515817689
ENSDARG00000044513	tpst1l	180.482824139429	0.37126054327493	0.122786177129432	3.02363467903698	0.00249757832936813	0.0209262470450368	202.623740505816	156.585291725396
ENSDARG00000044528	slc15a1b	1602.26622261844	0.640888860102809	0.195640639226354	3.2758473016504	0.00105345501283008	0.0106355001960135	1819.76981826354	1167.02164416593
ENSDARG00000044551	atg9a	685.733385280726	-0.229711745458257	0.0825416609587795	-2.78297944080593	0.00538622191210312	0.037062256338312	640.529077589824	751.679675528766
ENSDARG00000044566	fabp6	15420.5032627835	-0.625983669699635	0.15355144420125	-4.07670323751041	4.56787306905319e-05	0.000878427922336088	12423.3823469691	19173.1544909059
ENSDARG00000044584	tex261	165.745201100562	0.522065599368519	0.149582727517891	3.49014627578627	0.000482756229255781	0.00582026887625219	182.650287720884	126.92321864883
ENSDARG00000044597	ncbp3	361.515045415629	0.285079493616746	0.0956736813776018	2.97970653487874	0.00288524652434873	0.0233138507228017	377.963355001431	309.758546339221
ENSDARG00000044601	rtn4a	3880.2967799202	-0.560561341407582	0.0952153631306382	-5.88729930734472	3.92557413599739e-09	2.70116302814145e-07	3432.74347032647	5061.26422997428
ENSDARG00000044612	c1qb	12.5572541814069	1.77375648973453	0.575998775931272	3.0794448944214	0.00207386731908416	0.0181713030238417	21.5956113215147	6.54886132348537
ENSDARG00000044613	c1qa	10.1820291500239	3.19981333916457	0.678640361656078	4.71503541486407	2.41668711477637e-06	7.45280582356596e-05	19.7653326039697	2.32053126757304
ENSDARG00000044619	birc2	1280.64323857027	-0.367619625595266	0.0826094507036361	-4.45009163556979	8.58336576751605e-06	0.000215996720954212	1164.42907780785	1502.27706181914
ENSDARG00000044685	nr0b2a	91.727868222444	1.21954724056319	0.446829344238145	2.72933560942052	0.00634620813811889	0.0419001969994722	124.20993784135	53.1555095948605
ENSDARG00000044688	dusp4	57.1930543097929	-0.663415439110417	0.245087460665206	-2.7068518206105	0.00679245678590644	0.0440669139566511	42.1787736873657	67.1588867376064
ENSDARG00000044694	fybb	176.454129156072	0.753521841049128	0.156618855856083	4.81118213340506	1.50040209683109e-06	4.92575250575457e-05	212.384775671155	126.222640866162
ENSDARG00000044695	ccdc80l2	446.745231291265	-0.463180383738812	0.0982089441890443	-4.71627495401261	2.40201779369363e-06	7.41795649359607e-05	385.900647960013	532.841370603202
ENSDARG00000044767	tspan10	5.53773720645654	2.45750898251565	0.854826735470029	2.87486209841621	0.0040420399515881	0.0299265896751911	8.24418688881859	1.47808962267025
ENSDARG00000044775	fut7	27.7977602238193	1.88456289266799	0.374369125718187	5.03396985275604	4.80425258354754e-07	1.89676145320535e-05	48.2657819507423	13.1725418624557
ENSDARG00000044803	dhrs3b	212.954503453519	0.447300101944568	0.13204775818715	3.3874115553754	0.000705554617755769	0.00773300504149541	231.754504779258	170.641174800921
ENSDARG00000044815	serinc4	6.49497310498524	2.09074021381337	0.731684153929301	2.85743541470134	0.00427079538314236	0.0311490459422708	8.98562970081861	2.11472991405148
ENSDARG00000044874	zgc:92107	376.688769382888	0.38629706208769	0.111229791522909	3.47296400360624	0.000514744388010552	0.00611665228257115	404.881608360276	310.40312876149
ENSDARG00000044894	zgc:113307	447.3900368469	-0.421520485872286	0.153918418160218	-2.73859678984951	0.00617019951465868	0.0410954697862279	438.295691506254	587.048910400882
ENSDARG00000044899	tmem183a	257.920597167481	0.509265672823927	0.121316674200753	4.19782091933383	2.69495603364637e-05	0.000569484039394044	283.841909555776	199.255417254793
ENSDARG00000044935	hpdb	6976.70438009223	-0.476964336351542	0.11406252074774	-4.18160437999082	2.89459311258869e-05	0.000605280586382625	6215.55015714606	8650.32678877461
ENSDARG00000044938	cbx2	192.457094259376	-0.371017719289855	0.127640029017085	-2.90675050880937	0.00365204348313954	0.0276908903082815	178.830854810785	231.482737893394
ENSDARG00000044972	bcap31	754.931776651563	0.331779625236426	0.101695054178744	3.26249519129293	0.00110436046423854	0.0110230793572386	800.972939993879	635.81045152037
ENSDARG00000045019	aamp	1938.35137491105	-0.403088913333383	0.12136421556369	-3.32131601939822	0.000895940293861263	0.0093275221420951	1694.71994885719	2240.95798818944
ENSDARG00000045066	entpd1	804.77027058293	0.393162037245516	0.100160170150742	3.92533316041499	8.66097823516827e-05	0.00149222284632371	890.805045893208	678.425971890806
ENSDARG00000045067	kcnk1a	61.695152831178	-0.86307878014804	0.254186215986253	-3.39545862783809	0.000685137275970061	0.00755813511001242	36.6675740374474	66.6247866137675
ENSDARG00000045070	itgb3b	156.849372576467	-0.461862839723348	0.140090329471033	-3.29689309367247	0.000977607047602257	0.0100058204483507	148.814284833932	205.489979553555
ENSDARG00000045087	cdk5r1b	136.731275743083	-0.434610082306588	0.153954711389749	-2.82297357699133	0.00475804928257805	0.0338068690393953	119.711997153399	161.83089196968
ENSDARG00000045123	oplah	1021.63737004143	-0.378928563518195	0.0870776495230485	-4.35161681090044	1.35137292247134e-05	0.000316889034929675	927.562528703965	1205.44089603104
ENSDARG00000045127	FAM53C	207.158613998046	0.371348080232005	0.132938896517998	2.79337417383879	0.00521613174227666	0.0362429803828305	235.953904897277	182.883005891703
ENSDARG00000045224	glipr1a	53.7219225020547	0.889226154239188	0.227615172270491	3.90670861423271	9.35618679797568e-05	0.00158716392222363	67.1965225316316	36.0233769637326
ENSDARG00000045257	decr2	165.73710686868	0.774372818577138	0.159140162083754	4.86597982833267	1.13891134214396e-06	3.94924233742801e-05	213.963526375384	125.334096893422
ENSDARG00000045289	gpr137c	55.5772492616872	0.715501669253737	0.220162635754983	3.24987783145007	0.00115454595493364	0.0114204615371445	66.7665836230079	40.6259706592224
ENSDARG00000045297	phb2a	1138.94435902231	0.348700381389248	0.0998801361108384	3.49118848819238	0.000480876870156841	0.00580824344705622	1246.42483157683	978.476076932615
ENSDARG00000045302	smpx	496.538623387105	0.771572666174746	0.099043718325723	7.79022313800145	6.68909585200079e-15	1.33897455968368e-12	623.72656486378	365.075743031007
ENSDARG00000045367	tuba1b	275.735869795807	0.646988226188667	0.153070711350493	4.226727768366	2.37114246278536e-05	0.000509367667200691	332.452650883488	213.123742894
ENSDARG00000045372	ngdn	481.608253081796	-0.366130886000507	0.127627294103802	-2.86875067415224	0.00412096503524005	0.0303071239515533	443.682884739936	571.845395906337
ENSDARG00000045378	pi15a	101.14283228387	0.687455673815067	0.178618049145735	3.84874696091978	0.000118723566671366	0.00189983591172733	132.31521266394	81.9996101205861
ENSDARG00000045398	mtrr	268.746277404235	-0.416513391742515	0.140733446457875	-2.95959064618793	0.00308048062553718	0.0243457248891606	239.432655069781	319.75850079577
ENSDARG00000045401	mllt10	1019.1603702228	-0.201342477626495	0.0751103660196585	-2.68062170771206	0.00734855364373293	0.0466205265287737	929.9124034673	1070.28174429762
ENSDARG00000045413	gcm2	102.156914367952	0.554582374517287	0.199395898255099	2.78131285232246	0.00541395357509606	0.0371949590546147	97.4114242143981	66.5819361439255
ENSDARG00000045415	gnal	109.658709522074	0.502158187501286	0.167212390329849	3.00311589655952	0.00267230642786677	0.0220628103619042	120.904429868668	85.4429286849148
ENSDARG00000045444	fzd8a	386.520201992039	0.372230432687798	0.13867879649024	2.68411928938245	0.00727211540203877	0.0463055838743469	464.182761914709	357.984568157619
ENSDARG00000045465	lancl2	547.798368565664	-0.2643948512478	0.0987488380756514	-2.67744771888098	0.00741854292635837	0.0469393381308865	491.787046769686	591.269480375967
ENSDARG00000045482	stk38l	131.615420118414	-0.470207754190737	0.161884105660251	-2.90459494014546	0.00367728658554482	0.0278248018306225	123.157164971135	170.088971840433
ENSDARG00000045483	lrtm2a	239.631337548091	-0.468530031099665	0.134247361087549	-3.49005021256331	0.00048292979866991	0.00582026887625219	211.019122447073	291.73589235208
ENSDARG00000045516	itih2	202.367450257752	2.24871820047204	0.81754529937119	2.75057321252	0.00594910959532129	0.0399613923671078	247.734412738215	52.0085244992195
ENSDARG00000045525	tmcc3	491.656510780677	0.295860310466104	0.111553849418506	2.65217481967971	0.00799751218509478	0.0496328130788055	482.720416628374	394.53728134285
ENSDARG00000045528	fgd6	142.106586553907	0.645190054594062	0.16788214870551	3.84311291920512	0.000121483539094474	0.00193276448505869	179.420160403705	114.766817202555
ENSDARG00000045544	hgfa	79.5418086854446	0.68818130527709	0.212267388796719	3.24204913989937	0.00118673557983066	0.011670714931796	94.4934285653291	58.5837020854179
ENSDARG00000045560	mybpc1	792.122776453036	-0.465270024550616	0.0885257688779059	-5.25575807415255	1.47415971522454e-07	6.74834153212662e-06	732.281809474643	1009.26405532733
ENSDARG00000045568	bcat1	80.3451962913167	-0.684499170348995	0.232154901514464	-2.94845883452669	0.00319362669789385	0.0249806274461544	64.7346022374001	103.363870877952
ENSDARG00000045574	lrmp	45.9222100981742	0.763997058415639	0.252184940662633	3.02951102634513	0.00244949962157652	0.0205782266949612	59.7487221755374	35.2755707030146
ENSDARG00000045598	akr1b1.2	564.449782742352	-0.401695252093673	0.0941450823926638	-4.26676828873831	1.98324956641544e-05	0.000438005739246756	521.656656464326	690.047043330003
ENSDARG00000045620	nansa	370.495295567326	0.257876005259221	0.0968484568519239	2.66267541726039	0.00775221516236505	0.0485621694623374	397.937293948851	332.163691523984
ENSDARG00000045638	slc13a1	50.7939801963423	1.67455048074429	0.521673673004485	3.20995780963992	0.00132754456184615	0.0127369079334599	70.5656256782617	22.1648406240637
ENSDARG00000045639	elavl4	2067.20654666707	-0.325785992607036	0.101752560973782	-3.20174735150872	0.00136596744986605	0.0130035612964118	1853.64364346578	2322.71358635272
ENSDARG00000045658	msrb3	1121.8915219797	0.304705899803757	0.113975004399534	2.67344494882076	0.00750765974973426	0.0473842567423123	1240.25892081309	1004.24550739819
ENSDARG00000045660	hic1l	374.592416529367	-0.278988292049008	0.0963824200007903	-2.89459729322755	0.00379645237519295	0.028540145049291	307.487884017164	373.730979761926
ENSDARG00000045676	calua	617.160209312079	0.346871148428303	0.107866690304771	3.21573923746284	0.00130108996935614	0.0125671198406977	705.214146124494	554.964769068745
ENSDARG00000045680	tnpo3	1677.2402269075	-0.467949757305418	0.0654271779576608	-7.15222285161431	8.53838012165247e-13	1.22082202531601e-10	1450.11605744486	2004.99943809285
ENSDARG00000045681	irf5	109.990235891105	0.475580694494931	0.155100512269683	3.06627416979776	0.0021674446935755	0.0188041626114417	127.796172429439	91.773393598629
ENSDARG00000045748	stab2	385.708900026534	0.763686251267438	0.135569201479265	5.63318396018025	1.76912569010835e-08	1.01708560236281e-06	528.778187662352	311.27822644492
ENSDARG00000045749	ppfibp1a	183.805901026938	-0.625390715513014	0.159552281064112	-3.91966013486022	8.86739267899725e-05	0.00151729964235846	153.764659514434	236.709071803285
ENSDARG00000045801	fbxl14b	282.17818430508	0.398507040576309	0.130039777795841	3.06450108828973	0.00218033381127212	0.018901090626142	325.236294759741	246.23858508815
ENSDARG00000045814	samm50	757.761236408104	0.338690765835948	0.0972418360469029	3.48297378581567	0.00049587691810534	0.0059276603409684	822.767424060366	650.35203187801
ENSDARG00000045836	mapk11	93.3221971412063	1.16536933109244	0.169702424354686	6.86713425293654	6.55044195749205e-12	7.51219695114674e-10	121.691302566564	54.2678202991941
ENSDARG00000045843	apex1	867.089406884643	0.659184328918674	0.170328066079214	3.87008638148987	0.00010879679694095	0.00177189102946951	1065.67142154499	674.546139046065
ENSDARG00000045856	fgf6b	46.1011222681472	-1.07480645564913	0.258745878593489	-4.15390753851481	3.26845288684138e-05	0.000668848179510783	32.3278936733851	67.8489879278516
ENSDARG00000045870	plekha5	751.168546640631	-0.354346845545288	0.0965900310288729	-3.6685653971823	0.000243915305919122	0.00336514481267741	643.161589775356	822.130711117741
ENSDARG00000045885	scaf11	1386.72516840546	-0.181378746816823	0.0601800535805674	-3.01393461828674	0.0025788337475138	0.0214844268961431	1291.94222888056	1464.46862105349
ENSDARG00000045893	kctd15a	152.536331609973	-0.39745739035431	0.133248475736377	-2.98282879528509	0.00285597702741047	0.0231464519802414	138.632151502036	182.86517435023
ENSDARG00000045898	si:ch211-152c2.3	637.71816474816	-0.694583374979531	0.141255000605976	-4.9172303422874	8.77772462104257e-07	3.15811631422772e-05	506.093414806908	818.58046351173
ENSDARG00000045928	psma4	1127.10470426294	0.276593344603097	0.0851748187458655	3.24736053067942	0.00116480736600594	0.0114961422644934	1189.81484877648	982.430320239086
ENSDARG00000045929	oaz2a	4566.76870415271	-0.375642612197708	0.0676288716927666	-5.55447108306386	2.78453603067344e-08	1.53847618824453e-06	3918.39730542129	5083.92897841323
ENSDARG00000045930	rbpms2a	1145.69171278772	-0.285036872511274	0.0851833984022074	-3.3461552116696	0.000819405147170724	0.00867427016132316	981.530777593848	1196.6524440993
ENSDARG00000045946	sec24d	1020.26636358266	0.510293372341114	0.081356281147879	6.27232913232069	3.55686698447827e-10	3.23630802195153e-08	1098.74786657457	770.595094800634
ENSDARG00000045957	gpr65	6.83031767281842	3.21239669295712	0.848341807809724	3.78667733145322	0.000152675149491166	0.00232486453433332	11.1005785488651	1.12617661332751
ENSDARG00000045959	csf3r	176.487791363052	1.16724299946895	0.148727839941783	7.84818094531489	4.2211489937367e-15	8.93706535510466e-13	244.154779804854	108.478210445069
ENSDARG00000045979	zgc:153704	748.306161478106	-0.323807257168117	0.109477129257325	-2.95776167465089	0.00309881607844793	0.0244370105108439	683.990826377247	855.771050493558
ENSDARG00000046014	kcna6a	416.140524496337	-1.50750645622765	0.290781540769253	-5.18432652994268	2.1679681988384e-07	9.56643121647748e-06	247.047897499394	702.242983180973
ENSDARG00000046030	zgc:110339	688.397822037418	0.378447362239143	0.0782483281474462	4.8364913500263	1.32151020813711e-06	4.47666665738016e-05	756.2073083335	581.678701519928
ENSDARG00000046079	cacng6b	507.627060402354	-0.559208512152785	0.123743173036279	-4.51910597111356	6.2101307656634e-06	0.000165746508277748	432.589817947429	636.466119510909
ENSDARG00000046098	ebp	100.476418416541	0.955913243024421	0.24132296637145	3.96113663526354	7.45938306809386e-05	0.00132710739641293	118.687380178818	61.3861361867565
ENSDARG00000046127	tk2	108.445496246333	0.685071767204634	0.182600859149028	3.75174449012597	0.000175608386772107	0.00259319815086148	122.612778574129	76.134208812779
ENSDARG00000051711	CR339041.2	77.1688558207055	-0.678318387336568	0.202510009522217	-3.34955486366787	0.00080941524061784	0.00858089272179307	58.8531328888513	94.5266109727124
ENSDARG00000051756	pdhx	1156.4121770341	-0.300818905950525	0.106383162260061	-2.82769283747322	0.00468847683298934	0.033420385686498	1054.03242201273	1298.95235272284
ENSDARG00000051768	fhod1	290.592645679154	0.758577187856904	0.141736205534841	5.35203538851921	8.69703844922904e-08	4.26503540342036e-06	352.32879801638	208.319145915314
ENSDARG00000051861	pkp3a	2995.84053731244	-0.830869600474523	0.162876745877767	-5.10121684956833	3.37476622902151e-07	1.40736699993986e-05	2087.23611634914	3712.98735594506
ENSDARG00000051879	abcc8	241.861840383406	0.311725369944876	0.114263631539577	2.7281241261521	0.00636956349618757	0.0420040187548829	260.910518363868	210.390887900947
ENSDARG00000051888	ist1	1236.10902867535	0.319251985645532	0.0723550638550606	4.41229637064584	1.02279974634452e-05	0.000252003213270265	1248.14436197777	1000.80105906167
ENSDARG00000051902	prmt7	211.566665447373	-0.365411804395103	0.129320458345811	-2.82563029136479	0.00471876928460986	0.0335928163200209	181.169759042814	233.571151544732
ENSDARG00000051923	ccnb1	177.56672779967	0.787331702206104	0.1652809527586	4.76359610145785	1.90172975511148e-06	6.06872282286952e-05	217.113072092239	126.005236770005
ENSDARG00000051970	smu1b	143.786162977434	-0.83865868081468	0.147504367583652	-5.68565320846559	1.30313596980702e-08	7.7760842599406e-07	112.968989848793	201.413856115701
ENSDARG00000051975	cd99	1368.22293544702	0.35158483084985	0.0941667809266923	3.73363969108761	0.000188732438717319	0.00274576985571474	1520.58677216504	1191.41452193468
ENSDARG00000051981	STX3	40.5085253384155	1.49976796394617	0.345219994635508	4.34438325488552	1.39667494876956e-05	0.000326469062600392	55.9236405935593	19.6993274728601
ENSDARG00000052000	cav2	308.440524305591	-0.643956270298296	0.156391423698856	-4.11759324819681	3.82849638949605e-05	0.000762892868781118	281.715041507214	440.190177297455
ENSDARG00000052011	rrad	52.9718075277312	1.87807735911002	0.525008919291785	3.57722943382271	0.000347255359125279	0.00448195530631859	79.9045150143137	21.7605964880475
ENSDARG00000052019	si:ch73-109d9.1	96.4949110219496	-0.5838849899811	0.167530726731189	-3.4852411935034	0.000491693615615818	0.00590005543446577	85.2287493966354	128.306123053008
ENSDARG00000052045	ggt5a	182.068542723762	0.439362741994774	0.151515376445361	2.89978979231335	0.00373412989981987	0.0281406484302816	196.836349737053	145.268080066029
ENSDARG00000052059	PAQR9	253.667327906573	0.487168793327957	0.122499698333777	3.97689790223451	6.98201241292929e-05	0.00126212321321295	305.275551707352	217.808068274719
ENSDARG00000052061	col4a6	5211.87118279468	-0.309556710900189	0.0755519987705629	-4.09726699409043	4.18056622929342e-05	0.000816923422090294	4720.26638872203	5850.8508711617
ENSDARG00000052063	col4a5	7036.09009811113	-0.280582466869069	0.0898890370139339	-3.12143144692467	0.00179974144916791	0.0162212472244078	6363.75339246343	7729.85970655983
ENSDARG00000052073	blcap	1641.42003637558	-0.567439514774106	0.124748812467914	-4.54865664488834	5.3989448183636e-06	0.000146798101204133	1376.65517067817	2039.75418122084
ENSDARG00000052099	agxta	93.7671015808331	1.29575357544792	0.249737229765461	5.18846780139596	2.12031413650113e-07	9.39380220756909e-06	129.73592573129	52.9753034856151
ENSDARG00000052115	ehf	36.4118413463135	2.30817905016804	0.492903715138412	4.68281934032468	2.8295588082726e-06	8.52312659361893e-05	51.1900829526083	10.3497417581099
ENSDARG00000052158	il23r	13.4395744785594	3.25960459065516	0.66361918978529	4.91186005593025	9.02164359480496e-07	3.22479821938329e-05	20.3282441191785	2.17979355555132
ENSDARG00000052182	rbfox2	1634.89143510722	-0.240155237460824	0.0740439442316051	-3.24341497408124	0.00118106055786783	0.0116304885615795	1534.47132970757	1813.83240491754
ENSDARG00000052207	c3a.3	138.798795751604	3.21598280962441	0.929108099619582	3.46136559453219	0.000537442409656524	0.00630556963315428	144.901103212513	15.5050882483952
ENSDARG00000052304	uqcrc1	3979.03972447638	0.329648587967175	0.084034214210685	3.92279015236224	8.75293841941833e-05	0.00150101986804651	4457.18096053708	3546.3455105396
ENSDARG00000052330	slc4a2b	534.324122588586	0.466398716654274	0.123691371322927	3.77066493536258	0.000162813154017085	0.00244541803431255	593.481805222963	429.489491983994
ENSDARG00000052348	smarca5	981.957825548933	0.486258898630367	0.100748473822102	4.82646416549181	1.3897838655508e-06	4.64364961085934e-05	1020.37000344316	728.198577259452
ENSDARG00000052371	higd2a	504.75025983218	0.441847995852031	0.120484478525985	3.66726072318715	0.000245162785148207	0.00338023754926635	583.497488046809	429.669408688178
ENSDARG00000052377	psmd12	1161.98481150875	0.238453474234935	0.085271353723639	2.79640774799651	0.00516741609339445	0.0360067515697634	1232.78897295412	1045.21350527815
ENSDARG00000052386	cldnd1b	332.874953710498	-0.315582974500747	0.106971687843449	-2.95015420306909	0.00317615363339416	0.0249147584088728	295.565183097404	368.147194958717
ENSDARG00000052387	pou2f3	65.3123646887867	0.778795204369241	0.220286845131377	3.53536864130392	0.000407206645554209	0.00510899323558867	77.040810280619	44.8479344577215
ENSDARG00000052438	actr2a	1597.6470051085	0.352105244186305	0.084720968516371	4.15605782549885	3.23785906720341e-05	0.000664144483868637	1697.44779245768	1329.3369251553
ENSDARG00000052480	pdcd11	2286.82323498493	-0.328792164426851	0.106670778192384	-3.08230773224383	0.00205402373419153	0.018018943666599	2135.99937811428	2682.26872370584
ENSDARG00000052515	calcoco2	558.269072516417	-0.549730607129723	0.0990620450285336	-5.54935653681872	2.8672292084926e-08	1.5704855706915e-06	452.855662111367	663.286250185017
ENSDARG00000052522	snx11	404.935583961054	0.405918796494914	0.115396082067398	3.5176133298688	0.000435446365892653	0.00537449188934435	463.668494698281	349.394837547506
ENSDARG00000052536	tia1	240.837516147079	0.559451167191981	0.120331910414311	4.64923365103864	3.33170618956036e-06	9.74656686080012e-05	251.688861815125	170.41596965443
ENSDARG00000052617	raver1	173.897882222054	0.907126371011989	0.151461237123401	5.98916520319269	2.10920835154598e-09	1.59050201002366e-07	208.738504188932	111.568486227864
ENSDARG00000052625	fkbp1b	764.462383930296	0.335395146538454	0.125745690120007	2.66724963868237	0.0076474843766907	0.0481149241507913	894.895636326343	709.097860095646
ENSDARG00000052641	kpna3	1682.71259675421	-0.218548129010318	0.0715556411670336	-3.05424038476794	0.00225631207934671	0.0193842121245163	1514.60819587004	1761.69353623195
ENSDARG00000052654	thrab	221.45780233676	0.507549730426963	0.186182973019468	2.72608027573977	0.00640914085966323	0.0421513956358795	257.695201884651	181.026240895693
ENSDARG00000052656	si:ch211-193e13.5	23.107651709076	0.88524866046119	0.324545895104573	2.72765323430127	0.00637866235347294	0.0420388405750137	28.2528613374971	15.1978728775451
ENSDARG00000052690	arrdc3a	3143.58230995112	-0.435849119971221	0.0883614236279799	-4.93257240632786	8.11536812772282e-07	2.94871767003843e-05	2279.53135779714	3084.39649942737
ENSDARG00000052697	fam172a	589.13706296397	-0.29536810413108	0.091188769487774	-3.23908421826749	0.00119914159943421	0.0117716892010441	539.462258859996	662.989890056767
ENSDARG00000052702	capn1a	1000.42707278109	0.319758611287201	0.0754157187107553	4.23994648268995	2.23573082980854e-05	0.000484056609061498	1084.22141541576	868.791808979617
ENSDARG00000052705	pkp1b	75.4255200604686	-0.705606551759161	0.184077699066177	-3.8331995420341	0.000126487268932634	0.00199507390732641	61.2156981428171	100.63429784647
ENSDARG00000052708	tnni1b	204.308868030467	0.591216257090897	0.168715499476909	3.50422017493308	0.000457946563878235	0.00558644065929909	254.725856596684	169.041003759162
ENSDARG00000052748	capn1b	281.988912277175	-0.38814111880365	0.133399848299986	-2.90960689798395	0.0036188360720393	0.0274959114804118	250.74253778542	328.510628833278
ENSDARG00000052764	chrnb3a	31.5758793483257	-0.7727556559378	0.277025809414161	-2.78947170147063	0.00527941099539917	0.036555770662797	23.2682839241168	40.474347601025
ENSDARG00000052783	cdc42ep3	500.008025939575	-0.339039548231098	0.113766656732065	-2.98013106801214	0.00288125073665209	0.023290110121271	465.255901770384	588.321755748292
ENSDARG00000052816	shmt1	708.673407081511	0.548347491101727	0.153647351281977	3.56887044603449	0.00035852364914739	0.00460848349712573	797.87312080253	545.425919829579
ENSDARG00000052895	htra3a	44.9758849924601	2.31546463190375	0.394868399489831	5.86388942466737	4.52148643283431e-09	3.07279659767218e-07	73.6992739874953	14.7243209284203
ENSDARG00000052898	kcnk3b	28.3760103317299	2.09909832985187	0.463003326244066	4.53365712700164	5.79711052627294e-06	0.000156047159753061	35.2124902776345	7.95466619220564
ENSDARG00000052950	arhgap23a	1165.47730771636	-0.274118557171938	0.0950406330596053	-2.88422486622141	0.00392378461230251	0.029267551957415	1078.51591895368	1304.55412719235
ENSDARG00000052957	plcd3a	758.146859669239	-0.366075489197116	0.0810922857263936	-4.51430719849554	6.35240818576116e-06	0.000168725785093215	668.588719146483	861.524809627169
ENSDARG00000052994	slc25a28	294.063882634757	-0.349990249719932	0.112835480421766	-3.10177480001599	0.00192364237267896	0.0170586715279976	280.11600092752	357.019387904319
ENSDARG00000052997	sema4e	342.924395024784	-0.39819117770179	0.131833200421018	-3.02041652960059	0.00252427274908796	0.0210937235909555	308.523497506314	406.434252974586
ENSDARG00000053005	cd22	12.0794362727644	1.48488125401154	0.526730772603696	2.81905165075431	0.00481657669436518	0.0340797565016796	12.5257532238952	4.57712866583688
ENSDARG00000053010	lpcat2	169.772498405274	0.835354739985834	0.216115270659051	3.86532028689314	0.000110943514211628	0.00179622444075429	224.671075330771	125.834522183521
ENSDARG00000053027	si:dkey-33i11.1	22.8385338206574	2.99077618714716	0.506378111532441	5.90621142390267	3.50064662055482e-09	2.44700755358719e-07	33.6040695298986	4.22309357068973
ENSDARG00000053068	cyp8b1	226.52368475572	0.787482551527151	0.183838199021591	4.28356324049207	1.83923789468144e-05	0.000410315898713178	298.591959879687	172.297002456797
ENSDARG00000053082	thada	229.813587261966	-0.426528027957485	0.121349887717372	-3.51486133181172	0.00043998366644413	0.00540625019611233	218.730216304221	293.380318553025
ENSDARG00000053091	si:ch211-204c21.1	589.160690503267	0.416068446369224	0.121599703659539	3.42162385143761	0.000622483667140071	0.00703617446958789	661.21163586763	495.575350742454
ENSDARG00000053104	fam102ba	430.184296388835	-0.979623963667043	0.168161331995072	-5.82550073815869	5.69416077114377e-09	3.77649777168117e-07	306.366131879679	603.785840695495
ENSDARG00000053113	ly75	1460.53763792986	-0.223165958419188	0.0761568613829202	-2.93034605637303	0.00338584710289759	0.026082946606292	1322.6329824579	1543.78503900956
ENSDARG00000053155	alg3	413.778189911765	-0.276346991189603	0.0980230572704281	-2.81920395960729	0.00481429166642972	0.0340745381559357	400.834333731778	485.943327393622
ENSDARG00000053215	me1	255.712966867775	0.472800477608055	0.115395199561358	4.09722830243608	4.18126480174286e-05	0.000816923422090294	287.192470420454	206.6300184539
ENSDARG00000053232	itgb1b.1	1594.55392553805	-0.403117174357551	0.089768252079332	-4.49064301710252	7.10084767391311e-06	0.000185033804653128	1421.72774835726	1879.50226990145
ENSDARG00000053241	sts	152.891808344672	-0.805327650778714	0.156906894906165	-5.1325192003852	2.85889552947735e-07	1.20825375553861e-05	113.721171698891	199.169266591849
ENSDARG00000053248	inab	425.377926832045	-0.303441434644416	0.0927033211690309	-3.27325311345787	0.00106317224434356	0.010709052904026	406.899736650394	501.265511131061
ENSDARG00000053254	mylpfa	175105.581974413	-0.327956652263838	0.0935734893523833	-3.50480306477408	0.000456945156712353	0.00557731452641314	162885.267599917	204458.536378922
ENSDARG00000053269	slc2a15b	159.085258057095	-0.57087655357262	0.141818116967928	-4.02541343643509	5.68753001733662e-05	0.0010541559213109	137.186735319124	203.841034263848
ENSDARG00000053279	apln	572.212290620973	-0.544982547020388	0.0959429066380237	-5.68027972173612	1.34474636902398e-08	8.00269467555111e-07	477.109200371917	695.181959988153
ENSDARG00000053291	pnrc2	974.224024962585	-0.458538002916391	0.10363187724919	-4.42468104494339	9.65848759364048e-06	0.000239493511626543	849.27349635281	1168.00626300336
ENSDARG00000053358	basp1	109.19976443694	-0.456456411150539	0.164156155872378	-2.78062317386018	0.00542546733378724	0.037250815473234	99.4535971550695	136.390916528213
ENSDARG00000053362	cilp	3764.18943763827	0.535474896059986	0.0762433499743217	7.02323410815935	2.16790507569191e-12	2.7433966587161e-10	4332.91913749165	2989.07113901318
ENSDARG00000053380	fam189a1	96.0526571307147	-0.525770104323693	0.172523280988283	-3.04753133207223	0.00230729471054564	0.019691597764149	79.8607770198986	115.729493097896
ENSDARG00000053424	myl2b	59.4808760611522	0.748863834363307	0.265713717753143	2.81831077708614	0.00482770572465628	0.0341185480519944	83.3930815389679	49.6605736783417
ENSDARG00000053456	GK3P	298.364248653928	0.416542346560125	0.129521452734213	3.21601045824353	0.00129986095030041	0.0125671198406977	325.606437057656	243.498817625354
ENSDARG00000053481	entpd5a	21.7304574473618	-1.18046084700613	0.340785755470926	-3.46393834852304	0.000532328498335568	0.00626338083745733	14.8058793886937	33.1491005877504
ENSDARG00000053500	cbsa	509.965802987849	-0.652045187445007	0.122531649483548	-5.32144299202107	1.02947372859238e-07	4.9171327613613e-06	441.174444166754	693.134312068382
ENSDARG00000053505	fbxo22	232.873863249455	0.353183119076182	0.125428943500177	2.81580239154039	0.0048655583819145	0.0343490638061479	260.106450392369	202.697301026202
ENSDARG00000053518	adhfe1	284.535868416594	-0.636896567526853	0.125215818688404	-5.08639063497042	3.64942001988922e-07	1.49918991451382e-05	232.142641876091	360.075539130115
ENSDARG00000053535	lmo7b	264.850033722155	-0.419147061801796	0.141123142469918	-2.97008027504166	0.00297721939169852	0.0237691783124763	235.165451971339	315.243863962368
ENSDARG00000053542	kctd12.2	38.806283508805	0.810529442096716	0.280358246552717	2.89104904907553	0.00383958189676862	0.0288151853391098	50.6303221099393	28.6350509361858
ENSDARG00000053554	wdr76	223.190575143589	2.22106609399359	0.478894398738726	4.63790367948187	3.51960729240017e-06	0.000102240412890976	345.436814855711	74.1663079510088
ENSDARG00000053568	pstpip1b	18.7201385239143	1.69701773783491	0.415799861515518	4.08133310013519	4.47781265918613e-05	0.0008641786000818	25.6334714544733	7.88309883471571
ENSDARG00000053624	csf1rb	115.272100045013	0.762310091247202	0.202269773410704	3.7687790834637	0.000164047996631704	0.00245558996453671	138.9075120948	81.5573058986675
ENSDARG00000053652	ndufaf6	122.919066338714	-0.7309365237566	0.158473527485719	-4.61235725204936	3.98127953043885e-06	0.000113701418911457	100.071620305311	166.601531953518
ENSDARG00000053713	ccdc88c	420.528234691565	-0.265087053144256	0.0981971519734378	-2.69953911917896	0.00694355920271828	0.0447701991463115	377.991235349913	453.815569981723
ENSDARG00000053716	zgc:153990	187.458504276061	0.360453333833556	0.133587349863641	2.69825948490996	0.00697030854655448	0.0448507375472189	192.037086894368	149.677604922824
ENSDARG00000053761	si:dkey-187j14.4	328.92310743667	1.03920937641361	0.232154141952554	4.47637663352994	7.59205042801477e-06	0.000195291306512216	372.289039665668	181.041812892784
ENSDARG00000053773	vgll2b	453.582647750797	-0.692829477936368	0.15080327626831	-4.59426011875022	4.34287381564772e-06	0.000122754478237159	404.155228948059	653.364953983785
ENSDARG00000053774	alpi.2	271.974956760188	0.671916679308799	0.227226887229089	2.95702981061118	0.00310618085558396	0.0244792398923061	329.375932127182	206.509471938779
ENSDARG00000053803	klhl43	7115.63237437572	-0.855319755021727	0.0700059624785934	-12.2178129510507	2.49712431592821e-34	3.92744145088738e-31	5441.14832287335	9843.69769873737
ENSDARG00000053831	vtnb	196.681791939249	2.1201548214772	0.605499303832394	3.5014983635127	0.000462649812646286	0.00563756846965056	294.091366930784	67.4547779049512
ENSDARG00000053853	slc13a2	2530.29058985149	0.597371661007545	0.160002625876434	3.73351160792124	0.0001888284869184	0.00274576985571474	3148.86059964229	2081.29626997111
ENSDARG00000053864	elmsan1b	1617.77973139457	0.324975392745681	0.104568927086441	3.10776252372793	0.0018850947690264	0.0168048185097945	1772.90806811258	1415.6770573403
ENSDARG00000053950	lin37	154.446882378918	0.455271634718572	0.146310256901004	3.1116863872819	0.00186022002076195	0.016657252800796	171.137224936605	124.843568257862
ENSDARG00000053956	sptbn2	1815.23951614042	-0.310048772516468	0.095055710714126	-3.26175850127426	0.00110723427887722	0.011041753435959	1635.13984124414	2026.92167251457
ENSDARG00000053973	fetub	2374.22408060897	2.68664608360708	0.796804901414524	3.37177404260142	0.000746856953596475	0.00808110233967606	3153.07637976271	489.621042657056
ENSDARG00000054025	hoxb8b	15.7303829887642	1.16195586275103	0.424656023927855	2.7362283760949	0.00621478783943822	0.0413174557477627	20.2712990197153	9.22780931639124
ENSDARG00000054031	mxd4	250.136772513834	0.419354981018681	0.15627203428033	2.68349345389859	0.00728574015160047	0.0463387384165485	293.792314579616	219.797048913979
ENSDARG00000054055	ostn	40.545725381651	-0.719531135243764	0.262631622593094	-2.73969725404531	0.00614958009904322	0.0410077541492527	36.6011215535504	60.5035123701467
ENSDARG00000054058	h1-10	2064.12110747009	-0.488827143837523	0.154091003630371	-3.17232760070865	0.00151222314657563	0.0141631822477451	1652.83454944119	2319.27237757966
ENSDARG00000054087	irs1	559.87944901792	-1.06865550003997	0.149983814893621	-7.12513880779691	1.03975848787723e-12	1.458244722584e-10	375.335116493055	788.119311746882
ENSDARG00000054137	adgrg6	585.445884896408	-0.350966129329038	0.102562765860172	-3.4219643589519	0.000621704626103795	0.00703097799803773	514.590036766986	655.943584006001
ENSDARG00000054155	pcna	1941.59139024386	0.314029946940032	0.0919788835009212	3.41415262924872	0.000639807225970428	0.00717307296774076	2006.3495336051	1613.38015293877
ENSDARG00000054191	pgk1	9953.71227892843	0.277959961668887	0.0972336681336042	2.85868019796348	0.00425407416258051	0.031057844491333	10624.6531142016	8762.46454063553
ENSDARG00000054196	slc38a8b	90.3473527887053	-0.879568689435883	0.198770590393853	-4.42504440769163	9.64224461719013e-06	0.000239360297887158	68.0530479540745	125.572855684224
ENSDARG00000054222	fbxl8	113.431921434529	0.530987158309381	0.179321300838246	2.96109361145194	0.00306548749852921	0.024251100941061	147.832060249014	101.968810274854
ENSDARG00000054224	ipo11	696.878803621999	-0.259474915135632	0.0705075297191304	-3.68010219857738	0.000233140497359199	0.00324906367807102	648.064672731765	775.065885228603
ENSDARG00000054300	dhrs1	655.228833412217	0.225107868699333	0.0823466309602002	2.73366215562762	0.00626342739410569	0.041515474952081	678.585045294802	580.941776983409
ENSDARG00000054312	slc38a6	196.705423165496	0.480139552481007	0.136598048610607	3.51498105108159	0.000439785367040836	0.00540625019611233	208.99868261639	149.851437530702
ENSDARG00000054319	oxct1b	82.6837831766552	0.864972748508378	0.323114796806275	2.67698278462616	0.00742884519326354	0.0469910204856277	88.0172991986264	48.2871463090182
ENSDARG00000054321	ngs	3604.45746278964	-0.516228850024368	0.138614677815149	-3.72420048267032	0.000195935178287759	0.00282262427306963	3135.56832705733	4485.56917984929
ENSDARG00000054337	ap1g2	177.820826157209	0.393837951503704	0.132049731649404	2.98249717424155	0.00285907287685354	0.0231618563927292	187.576424066881	142.500454192598
ENSDARG00000054340	sla1a	81.5688079571879	1.277043210501	0.192770424242194	6.62468433900699	3.47991004973222e-11	3.70164924565477e-09	118.483626176515	48.4635133784318
ENSDARG00000054362	ccdc47	1386.44486440014	0.319048743829984	0.0743795350559865	4.28946945675086	1.79100440622359e-05	0.000401589878010563	1486.0058692978	1190.34985208413
ENSDARG00000054378	pcbp3	589.394204640621	-0.648163237881667	0.106563257505033	-6.08242703026468	1.18376776515413e-09	9.51291329230977e-08	475.895518398621	745.563886205923
ENSDARG00000054447	slc29a1b	748.46517021002	0.405944669894376	0.133288168649212	3.04561668157314	0.00232203660938631	0.0197681075593667	847.28033737037	639.667992876417
ENSDARG00000054454	epha4a	350.772949086937	-0.384368058716732	0.0986335175779532	-3.89693147071383	9.74191705625574e-05	0.00163371874837544	321.828727110539	421.280792780672
ENSDARG00000054537	nhsl1a	101.614536784658	-0.492455271567994	0.156030876485349	-3.15613987859791	0.00159872170991013	0.0147908627439122	98.1481860584402	137.951183937395
ENSDARG00000054543	samsn1a	100.160221886076	1.36442660954019	0.222545014684137	6.13101403990896	8.73206981888975e-10	7.25552623932579e-08	132.603034351036	51.3714682101309
ENSDARG00000054583	mfsd6b	109.876417535483	-0.455027017763672	0.164475559838445	-2.76653271896821	0.00566558992478346	0.038598584329767	89.5418407985075	123.14595245323
ENSDARG00000054588	cox6a2	221.663692239834	-0.513952593981344	0.178700243230632	-2.87605984574981	0.00402673358237186	0.0298433681421225	204.877611746053	292.288637902921
ENSDARG00000054597	cnot6l	1707.498906347	-0.520877881462854	0.0902231567365857	-5.77321721277833	7.77720790918394e-09	4.96366205658902e-07	1544.21965512803	2215.12271285678
ENSDARG00000054609	slco2b1	1162.96214398615	0.460951897065584	0.0975951987070835	4.72310014398412	2.32276399100272e-06	7.20351272082942e-05	1376.56337499939	999.260726042118
ENSDARG00000054610	coro1a	322.658044065609	0.931131052701941	0.131911821949697	7.05873847347069	1.68020953036594e-12	2.22870684633299e-10	406.937128126728	213.114224889639
ENSDARG00000054645	si:ch211-51c14.1	732.344854640811	-0.376646834194971	0.0968548083342285	-3.88877785907366	0.000100750279918056	0.0016706927760323	637.484129069094	827.371007425697
ENSDARG00000054680	chrna9	15.0868035615775	-1.59956076657565	0.463485577518423	-3.45115542783437	0.000558192011711282	0.00648592607169959	9.34205717234048	28.344812251771
ENSDARG00000054690	si:dkey-166k12.1	177.580927850618	0.493773365190718	0.150227975930269	3.28682698500785	0.00101323064969866	0.0102954894673349	203.517755859827	144.691129472348
ENSDARG00000054804	anp32e	2118.90186060372	0.43561985637807	0.0764371397746243	5.6990601383372	1.20469726712672e-08	7.33224510260726e-07	2381.78283571865	1761.0738581391
ENSDARG00000054807	sec13	493.770541715456	0.348770161459054	0.103945803369866	3.35530776762616	0.000792767326239607	0.00846435378060565	528.886598616575	415.607059244192
ENSDARG00000054814	ptp4a3b	581.626721062296	-0.418494508507965	0.116816830643785	-3.58248470020644	0.000340341555717662	0.00441601692124173	487.128375583437	651.140013066481
ENSDARG00000054829	pik3c3	392.144131699491	0.304457538297066	0.102324795988652	2.97540332580609	0.00292603560253498	0.0235225914319889	414.954735951578	335.870241595154
ENSDARG00000054878	six2b	118.197985183539	0.994743899197489	0.181788359379532	5.47198897989224	4.4501251246874e-08	2.3385991675535e-06	167.882003586075	84.1580453595165
ENSDARG00000054911	tmsb	229.339517202707	1.31876225813911	0.175260467366134	7.52458485337771	5.28880971413015e-14	9.31634408763454e-12	287.861162759505	115.153226175122
ENSDARG00000054931	ppp2r5b	126.874875972964	-0.521994897099723	0.188741637242368	-2.76565841393765	0.00568080057474416	0.0386782770115311	108.245422947573	155.715709066319
ENSDARG00000054978	kifc3	837.154317438426	0.632601181877605	0.125563241585377	5.03810807916637	4.70155950286005e-07	1.86865773814938e-05	997.030524566454	643.464525406408
ENSDARG00000055036	itih3a	18.3375394851502	5.38811001289319	1.66684882033672	3.23251271930273	0.00122706673112944	0.0119870374235755	13.6339403786139	0.280483110429672
ENSDARG00000055045	casp3b	307.402079123173	0.741247957061884	0.183786608450251	4.03319895455023	5.50226566481146e-05	0.00102847527736404	306.543454640286	183.173656951848
ENSDARG00000055064	prdx5	1525.60857810719	0.320801798381478	0.109930512631557	2.91822343680574	0.00352031999304931	0.0269022844570139	1668.49305116443	1335.69863161787
ENSDARG00000055092	pora	1158.11919649081	0.326789492550787	0.08818959370223	3.7055334856648	0.000210946256961291	0.00299280002063832	1252.6583861676	997.993808094792
ENSDARG00000055099	fam184b	417.150872649121	-0.577068648730951	0.0963195794512113	-5.99118737871207	2.08314452619772e-09	1.58168135594302e-07	343.777676032041	512.982042705904
ENSDARG00000055108	gde1	51.0709346944335	0.865553749929705	0.254283231132134	3.40389630128592	0.000664319683391549	0.00736604091474829	57.4689098931057	31.3906653132273
ENSDARG00000055120	ctsba	3946.18421808142	0.863084963428124	0.111849799455848	7.71646411193454	1.19601232553807e-14	2.27025822379507e-12	4710.2808337709	2590.1747417135
ENSDARG00000055124	ccnl1a	647.990360815388	0.365818593334853	0.122059367807556	2.99705462928186	0.00272601858044657	0.0223449664957111	666.669199676428	518.692149477835
ENSDARG00000055133	cenpf	342.667146111426	0.599422829647842	0.179928522835246	3.33144973460773	0.000863949010411938	0.0090371939478672	393.571740336413	260.018054418749
ENSDARG00000055190	slc17a5	423.40274341771	0.514354718433473	0.121798638874434	4.22299233543764	2.41080021330908e-05	0.000516375582654209	470.475062329797	329.280651887631
ENSDARG00000055223	ablim2	1112.11130137683	-0.597495055524139	0.100759080945283	-5.92993752938864	3.03049955415827e-09	2.18067221186311e-07	917.684158858586	1388.69680546445
ENSDARG00000055226	slc7a7	212.411481595485	1.55459014067629	0.163548200326794	9.5053943581769	1.99291450859563e-21	1.02051126894808e-18	269.519824691026	91.5644778456892
ENSDARG00000055229	ncs1a	98.9011621573968	0.683829088469969	0.1804153387326	3.7903046008937	0.000150462657471448	0.00229912370219557	110.386529800691	69.1167571082378
ENSDARG00000055253	slc12a10.3	506.150589905813	-0.363876670977013	0.107378230342975	-3.38873782716256	0.000702151093379489	0.00771105482549774	444.233578048362	571.303907107896
ENSDARG00000055270	si:ch1073-358c10.1	71.7199270963875	-1.00086467508043	0.193585023643638	-5.17015550191983	2.3389928200736e-07	1.0218706925635e-05	59.3563129894664	118.978033113455
ENSDARG00000055290	mpeg1.1	27.9595464653666	1.71149317779326	0.329003596011804	5.20205006431556	1.97102109098648e-07	8.76765927321847e-06	40.448052251892	12.3131235311176
ENSDARG00000055305	ret	437.35612528966	-0.314708949264537	0.102634280806256	-3.0663141670824	0.00216715474733423	0.0188041626114417	380.995937292033	473.513221470062
ENSDARG00000055313	slc12a10.1	383.432088903329	-0.814301474927859	0.140654595956951	-5.78936983457749	7.06509825593407e-09	4.54872510226351e-07	320.366847417454	563.078539860844
ENSDARG00000055344	mipep	473.431049400384	-0.333504674326137	0.108162465457822	-3.08336790322322	0.00204671953060801	0.0179691855440422	442.659887574894	557.624447105281
ENSDARG00000055350	sun1	1701.66491563069	-0.306499781504246	0.0852938202092472	-3.59345824530224	0.000326317961107885	0.00426927818516608	1577.68056413307	1951.77445312273
ENSDARG00000055373	sema3fb	213.544606554643	-0.691376510543814	0.136193609243305	-5.07642402888887	3.84604473296782e-07	1.56641674060583e-05	173.050134271769	279.029952621476
ENSDARG00000055383	C3H16orf72	438.848842518545	0.293414458091102	0.107354364057661	2.7331395483234	0.00627337467206573	0.041568894644663	473.378543472131	385.551043817926
ENSDARG00000055395	foxq1b	205.922663160865	-0.697394204469086	0.158945879197496	-4.38762054096757	1.14597483812661e-05	0.00027724455223225	210.097249342518	340.837893190543
ENSDARG00000055398	foxc1b	158.095238938525	0.460377204483842	0.139456782387803	3.301217743599	0.000962661409431091	0.00987737258819347	199.016373059882	144.461576421224
ENSDARG00000055412	mylk4b	744.763170477288	-0.413942810549682	0.116845591778376	-3.54264807297839	0.000396130961407187	0.00500712264019796	650.57803115868	865.695519107987
ENSDARG00000055437	METTL21C	43.8888300548436	1.08683854402968	0.252007349236496	4.31272559043403	1.61254210458083e-05	0.000368325358929101	65.1413031750426	30.202676916395
ENSDARG00000055443	zcchc7	202.812360712681	-0.508483558827521	0.128755939334518	-3.9492046848918	7.84112820649817e-05	0.00138123041583107	175.637679251899	249.176654252888
ENSDARG00000055455	gpm6aa	1181.97419153163	-0.388692526333183	0.0982287844668764	-3.95701248307978	7.58929662686501e-05	0.00134548085689968	1033.26543290557	1353.03566253403
ENSDARG00000055472	nubp1	229.766251256577	0.337673646290191	0.116457541269281	2.89954298029872	0.00373707105688267	0.0281514086902154	252.99534333387	200.05401611624
ENSDARG00000055477	pelo	403.490441148648	0.492209567973649	0.0993228327673029	4.95565374305035	7.20874944026343e-07	2.68133654125617e-05	449.240424325207	319.415209966245
ENSDARG00000055514	icn2	2133.45239571036	-0.809954411741857	0.154269928468009	-5.2502417015758	1.51899765310971e-07	6.91049779417826e-06	1797.26539863949	3150.48762946221
ENSDARG00000055569	ghdc	124.756977264304	0.766305521051396	0.18510755250217	4.13978527992483	3.47631050201945e-05	0.000705206235142714	149.208397641042	87.5450635427166
ENSDARG00000055607	cgna	164.44256179343	-0.427894100906598	0.140559098927159	-3.0442291119719	0.00233277409121187	0.0198245282571957	136.748516649135	183.043938422602
ENSDARG00000055678	akap12b	1342.17789426909	-0.459810873610892	0.103896996916831	-4.42564161867899	9.61560487217966e-06	0.000238968401445287	1354.78558013167	1862.86303862061
ENSDARG00000055713	fmnl1a	214.374947127357	0.523383194308265	0.127674919560292	4.09934226793156	4.14325927918684e-05	0.000810937120608133	252.246172119107	175.72536268747
ENSDARG00000055719	ino80c	313.99354266377	-0.449368765397377	0.137737000559345	-3.26251307617057	0.00110429078148515	0.0110230793572386	277.360957780315	378.032586885403
ENSDARG00000055737	ube3a	1592.63069671042	-0.267003077414014	0.0685835476904886	-3.89310682233842	9.89685461806867e-05	0.00165591825102777	1480.62885269091	1780.50560982246
ENSDARG00000055792	foxo4	1814.49666870476	-0.271222887082764	0.0685067642671048	-3.95906725393245	7.52430481916592e-05	0.00133611022430012	1634.52539712585	1972.43646011291
ENSDARG00000055854	nr4a3	459.514659156661	-2.1789705232221	0.476846596119368	-4.56954194693808	4.88791331804718e-06	0.000134870881391079	129.461795908135	586.659588316602
ENSDARG00000055855	kcnc3a	351.626120476087	-0.341196835697713	0.107807316428107	-3.16487643883842	0.00155148822110165	0.0144571388660336	333.550471372953	422.777809991452
ENSDARG00000055857	dop1b	874.000242015776	0.323987808514753	0.0904632515205346	3.58143006214197	0.000341718618449436	0.00442325467025176	983.833113333974	785.125217118169
ENSDARG00000055868	rsl1d1	2386.80441803293	-0.513796194533827	0.139713867807775	-3.67748887491064	0.000235541345433051	0.0032781287826332	2085.81416813267	2978.02414210263
ENSDARG00000055874	cpe	764.882897256474	-0.665702379599405	0.166864337184795	-3.98948265897085	6.62175597620117e-05	0.00120499541190061	639.113543366497	1013.7895220495
ENSDARG00000055876	msmo1	136.750038189029	0.760014947265198	0.201512373953736	3.77155473062753	0.000162233563949792	0.00243837600314708	161.99042855338	95.9391908525996
ENSDARG00000055885	tex10	460.257006172801	-0.332804465074663	0.0944140163957138	-3.52494764844864	0.000423566490299373	0.00525141359791773	421.183391756757	530.741907665512
ENSDARG00000055945	asph	2239.18371344497	0.279767533775798	0.0859997203696788	3.25312143543244	0.00114144705514253	0.0113248334925543	2382.66063466495	1962.09391660763
ENSDARG00000055955	lcp2a	67.4710755611395	0.827261554587875	0.240636869724664	3.43780051466937	0.000586459568943904	0.00672565273363324	80.2038098656385	45.2277058776985
ENSDARG00000055974	tpmt.1	183.006795262743	0.699544088517607	0.202036139446915	3.46247008298935	0.000535241415348163	0.00628558971976064	219.090698931399	135.184684214178
ENSDARG00000055991	hmbsb	601.980268423214	0.380948165346331	0.143566513499511	2.65346114536402	0.00796709424509634	0.0495446105093323	625.696480099412	481.079479574566
ENSDARG00000056001	fryb	1138.21238970778	-0.591706207919747	0.102110030644079	-5.79479022959295	6.84066295493685e-09	4.46065606477637e-07	948.766600161653	1429.7457730417
ENSDARG00000056008	atp5mc1	3577.90901741828	0.464187221637073	0.101439495291987	4.57600089887023	4.73948507405969e-06	0.000131599901444792	4119.54442917662	2986.11108557385
ENSDARG00000056018	itga6l	380.239837606556	-0.578232098787066	0.11941050571782	-4.84238882760863	1.28287414029272e-06	4.37269438004729e-05	319.809905681669	477.279732534109
ENSDARG00000056019	ttbk1a	145.280588164095	-0.494057231246103	0.156283671398514	-3.16128503269089	0.00157074710981998	0.0145995274846459	128.006458027879	179.976868125078
ENSDARG00000056059	rangap1b	222.44369349492	0.477597511612858	0.159744859553146	2.98975198919602	0.00279204043831632	0.0227443353352893	238.224733641288	170.696315306283
ENSDARG00000056087	ecrg4a	570.708222913803	0.390868259265884	0.143586081794765	2.72218765482139	0.00648513055462583	0.042524148207953	676.242409457338	516.163286017182
ENSDARG00000056090	capza1b	4387.62732171675	-0.365551839595481	0.067151710668658	-5.44367129229511	5.21934953547533e-08	2.68516022013157e-06	4044.57853996442	5209.79879227347
ENSDARG00000056108	ndufa4	675.841896273692	0.417028976528076	0.121853925414637	3.42236801242993	0.000620782289644711	0.00702415479737251	794.36550294832	594.17565442451
ENSDARG00000056134	c1qtnf5	205.806300658104	-0.483976280273438	0.171548932091218	-2.8212141828787	0.00478422487492027	0.0339380952064657	182.063379200096	254.474615727422
ENSDARG00000056141	coq10b	2837.07261341645	-0.553043770324326	0.147425518814973	-3.75134355822364	0.00017588948785339	0.00259404596988868	2237.77373829862	3283.22451640209
ENSDARG00000056150	rbms2b	218.155210204337	-0.358389589396971	0.116936156227819	-3.06483128023075	0.00217792822559224	0.0188876729418336	199.719141770179	256.480989050825
ENSDARG00000056186	eif5a2	5614.04183661464	0.335673237575204	0.0771957516463185	4.34833822349616	1.37172946986728e-05	0.000320978865005394	5960.11280526077	4722.45030520675
ENSDARG00000056209	myoz1a	2049.971569633	-0.483071282930247	0.112237678068126	-4.3040028201317	1.67739526267096e-05	0.000379792019047197	1766.71363916128	2468.72632924208
ENSDARG00000056210	hspa1b	139.638301538217	1.30363480798154	0.221531918137874	5.88463648461798	3.98929819118065e-09	2.73645971562638e-07	192.83421228355	77.8306984671973
ENSDARG00000056239	tmem45b	645.493842017253	-0.359050382787608	0.0909875503834965	-3.94614847057948	7.94183785447839e-05	0.00139562113102761	561.287132190726	721.07487656216
ENSDARG00000056248	si:dkey-183i3.5	40023.1957797144	-0.473457377846252	0.147341633276142	-3.21333059311835	0.00131205172985678	0.0126343014734579	35417.6208332091	49174.6182787958
ENSDARG00000056250	add3b	70.0234222354119	0.62233079639651	0.22090481122091	2.8171898699579	0.00484458766007664	0.0342119870709518	90.5599761324525	58.7619163234821
ENSDARG00000056259	tmem131	1705.49003412494	-0.369263443173542	0.0799931201904432	-4.61619002102205	3.90849098933351e-06	0.000112204775872405	1581.68277247704	2042.32923768306
ENSDARG00000056262	slc35g2a	117.740979681881	-0.863855637902747	0.244432406511075	-3.53412892436423	0.00040912146486337	0.00512425798340532	88.1246760042458	160.70755121664
ENSDARG00000056281	cyb561a3a	100.50292272121	0.515884972272905	0.155980142526783	3.30737595129665	0.000941744109849714	0.009684910762314	114.234646592304	79.7440050359361
ENSDARG00000056346	acap1	105.531708955613	0.471014833520738	0.162317474772228	2.90181223051732	0.00371010848416828	0.0279961887295755	118.021210753991	85.4930002672069
ENSDARG00000056369	ufsp2	258.227973008092	0.857352999202733	0.118114942701954	7.25863281639258	3.91022327899871e-13	5.81751394461301e-11	292.628805174528	161.648158642853
ENSDARG00000056386	TMC1	253.451312808936	-1.85154888593986	0.126043240661824	-14.6897911876733	7.49443858691352e-49	8.25100216226244e-45	128.147766646699	460.708264725087
ENSDARG00000056400	helt	18.4058593819471	-1.48489469947536	0.365963732938302	-4.05749140100094	4.96026429859961e-05	0.000945957746404259	12.818153160755	36.3112186451893
ENSDARG00000056407	irf8	90.9960418902221	1.69606089444604	0.208361148548743	8.14000549651066	3.95259952806013e-16	9.77890887734336e-14	114.697583573191	35.2788225610096
ENSDARG00000056410	fdx1	282.41871020568	0.487811794762482	0.137533617658863	3.5468549658342	0.000389859150563441	0.00495916154607534	314.441266846887	224.375032434853
ENSDARG00000056464	fitm1l	525.299598989086	0.605661155203497	0.129283706126924	4.68474468552819	2.80309122410816e-06	8.45496789912842e-05	652.427532166062	427.751968924809
ENSDARG00000056478	si:ch211-168b3.1	86.8322150686373	-0.632611554695409	0.178800273242536	-3.53809053656923	0.000403031839877555	0.00507686389145531	71.3912949639264	110.418249274228
ENSDARG00000056483	ssbp4	832.781293665191	-0.555937491696155	0.126568115083581	-4.39239765346143	1.12107409037933e-05	0.000272761661834944	691.535028606128	1016.50513992687
ENSDARG00000056490	zgc:110158	1113.84828966627	-0.644634676840842	0.136516817398619	-4.72201659198191	2.33517626738193e-06	7.23182084830979e-05	896.146026334724	1401.47919942556
ENSDARG00000056502	si:ch73-334d15.4	173.64852734595	0.522955130713886	0.176462044441371	2.96355588743978	0.00304106833900791	0.0241128137402287	218.889290509981	152.65274185985
ENSDARG00000056530	cpamd8	837.166607012555	-0.4720415981669	0.0907188693187747	-5.20334525453801	1.95732744091486e-07	8.72437103674175e-06	727.548069872881	1009.33268309151
ENSDARG00000056582	arf2b	254.742182095217	0.678082690016188	0.144354858931084	4.69733194322131	2.63581898696599e-06	8.01631191629891e-05	301.872676236125	188.820245852176
ENSDARG00000056615	cybb	217.642178905821	0.749605694148428	0.140616947356835	5.33083464147604	9.77624063950057e-08	4.71035104247622e-06	237.956625972857	141.448238317742
ENSDARG00000056619	arhgap42a	309.448183777637	0.269601073346423	0.10009749971906	2.69338469095734	0.00707306067876271	0.0453792899433788	322.354341626226	267.226181581004
ENSDARG00000056650	zgc:113276	281.249249431677	-0.526957369783653	0.130440206955657	-4.03983849828444	5.34880201415683e-05	0.00100576662296942	248.303794141624	357.359835629603
ENSDARG00000056654	gna15.3	64.812391467903	0.896225875877727	0.240665515182835	3.72394804962755	0.000196131301957243	0.00282262427306963	61.5650480937899	33.4338278697889
ENSDARG00000056680	stc2a	278.82316720932	-0.949665087188334	0.129029241069068	-7.36007651691907	1.83804839608294e-13	2.95415968126644e-11	213.413613405173	411.535688842748
ENSDARG00000056729	her4.2	9.16011032053758	-1.61174823572346	0.591828116746506	-2.72333839862801	0.00646258239269011	0.0424521484799056	4.66862370003627	14.3584081734836
ENSDARG00000056753	dctn1b	471.436631310584	-0.494775932942984	0.107630305547193	-4.59699459578361	4.28628732501757e-06	0.000121774871887531	412.83105253854	581.661419812763
ENSDARG00000056762	zgc:172079	33.9964534082516	-0.787396167080637	0.275232442332197	-2.86084067855008	0.00422519324369042	0.0309084817384782	25.6180118417566	44.3690085647973
ENSDARG00000056803	ap1s1	589.180949471509	0.608424415164341	0.0920053884789358	6.61292153886875	3.7680819859464e-11	3.94878650351628e-09	665.149092623024	436.22830412478
ENSDARG00000056836	si:ch211-125o16.4	1531.59454896967	-0.629084751338836	0.125791820441523	-5.0009988656717	5.70340482488032e-07	2.20708736096731e-05	1447.94367169119	2239.23560807033
ENSDARG00000056856	tax1bp1b	3150.70344243668	0.131319158051933	0.0483738938093612	2.71466999471769	0.00663418419870546	0.0432901598496	3269.06885490812	2984.26671796836
ENSDARG00000056873	and3	5739.61445489009	-0.360506048845394	0.121860990417369	-2.95833841174829	0.0030930235710684	0.0244017506310838	5179.9772433481	6650.44817336076
ENSDARG00000056874	lygl1	215.411963909698	0.525196824150456	0.151919242022498	3.45707901881632	0.000546064702595329	0.00637529092600559	217.563959641827	151.267440452714
ENSDARG00000056885	per1a	1420.55819294652	-0.87191937597666	0.175167530805565	-4.97763125373097	6.43671327391034e-07	2.4605900968443e-05	1141.80544136275	2089.42169890111
ENSDARG00000056888	dnah5l	202.815257899205	-0.456866521836806	0.132955513437782	-3.43623600122911	0.00058985690853206	0.00676109280008716	179.23439386587	245.617483068308
ENSDARG00000056929	kdm6bb	676.300005795026	-0.472154810852967	0.126857302450213	-3.72193639414861	0.000197700829593495	0.00283964420536149	591.009592943124	819.716067818691
ENSDARG00000056938	kera	945.182165204676	-0.663998272934666	0.187629626186758	-3.53887755590235	0.000401832193190898	0.00506755043635188	775.597251072381	1228.40096068788
ENSDARG00000056979	lhx9	55.4393497170573	-0.60563792534044	0.220262437029014	-2.74961965149174	0.0059664475347486	0.0400284213503988	50.0796294532039	76.002676840435
ENSDARG00000057004	si:ch211-287a12.9	307.176514643364	-0.414183941819459	0.11891678596455	-3.48297289116888	0.00049587857523338	0.0059276603409684	291.077516527448	387.662930627736
ENSDARG00000057013	cadm3	167.977946315966	-0.383557738807863	0.127061568538035	-3.01867624665004	0.00253881680629719	0.0211911323949423	153.921140856652	200.890228962307
ENSDARG00000057027	rtn2b	1015.02590665289	-0.389230579070094	0.112957746000588	-3.44580688665714	0.00056935707562454	0.00656427705464202	969.302932319092	1268.83994660472
ENSDARG00000057035	stoml3b	213.505875708299	1.26518578180994	0.205585560059096	6.15405956257948	7.55242984092128e-10	6.39603664104791e-08	272.788670786246	113.358715441924
ENSDARG00000057099	papss1	100.716613867198	0.564627510490747	0.185402260039147	3.04541870401971	0.00232356585310249	0.0197691640337959	109.618429503655	74.2931869979902
ENSDARG00000057108	serpine3	55.3655894384443	1.02916043916414	0.303861606746746	3.38693805440808	0.000706773441343631	0.00773865957481125	71.3950695256317	34.9759888203452
ENSDARG00000057113	c6	329.948314525039	1.46006380711492	0.199159406737732	7.33113153443787	2.28217533270402e-13	3.58937276077212e-11	443.179816977328	160.748427925185
ENSDARG00000057114	hpf1	56.7161399497648	-0.763610413769445	0.242718221754559	-3.14607781916605	0.00165475970616162	0.0152325058402896	47.4605872833813	81.3454433084622
ENSDARG00000057138	zgc:174164	117.22289772134	-0.414764342473518	0.154108153978449	-2.69138479545683	0.00711560694471402	0.0455593339097581	111.062127373752	149.196690780695
ENSDARG00000057184	C2H7orf25	154.672506697596	0.507864614650531	0.143899530304275	3.52930001631454	0.000416660482517128	0.00518848318240848	166.961127985681	117.099222507941
ENSDARG00000057241	tnfsf10	324.034029968423	0.623188298171913	0.206778405166219	3.01379777869435	0.00257999712023393	0.0214859896332946	403.963632483683	261.973535030376
ENSDARG00000057262	si:dkey-91i10.3	243.111427402612	0.573999148280549	0.120558805442692	4.76115490836878	1.92488222011601e-06	6.1248528330541e-05	280.56241169697	188.04837925115
ENSDARG00000057299	pbdc1	757.146387904904	-0.381468893381882	0.128201376382283	-2.97554444536058	0.00292468966117079	0.0235203585278742	686.332160496039	894.689103561832
ENSDARG00000057317	nexn	2423.1826516841	0.303869587344926	0.0820313970084539	3.70430833103586	0.000211968308906435	0.00300536393677449	2643.39705825382	2140.98304792107
ENSDARG00000057353	ehbp1l1a	2835.91894387179	-0.33632873849202	0.114574743995735	-2.93545267275082	0.0033306141431019	0.0258294767290458	2562.62774052802	3235.56883802921
ENSDARG00000057392	lrrc31	109.326852652569	-0.493750063845388	0.164039653915548	-3.00994334028273	0.00261296428660332	0.0216948946556253	97.255410079933	138.009468945751
ENSDARG00000057403	CR847953.1	206.005222543178	0.344438412293941	0.123190212540319	2.79598845712852	0.00517412483677414	0.036030694111616	210.875887839442	166.630661216897
ENSDARG00000057437	apodb	678.242848783953	0.488633379787903	0.17186112338319	2.84318739554858	0.00446648005044842	0.0322239266811349	793.673854225565	565.997547600872
ENSDARG00000057571	pgam2	2785.44577846237	-0.515199616666773	0.110888480282771	-4.64610584754149	3.38259492308294e-06	9.8781641394381e-05	2503.7394335904	3576.8571306468
ENSDARG00000057575	pnp4a	149.759515149941	-0.455900878957566	0.153167991582648	-2.97647618309056	0.00291581729425465	0.023457574352281	125.949445333061	172.264796141529
ENSDARG00000057590	si:ch1073-396h14.1	530.374570911227	-0.329913189139988	0.0998159971457739	-3.30521357872299	0.000949040497310819	0.00974669902532039	475.762754352086	599.049180566127
ENSDARG00000057606	arl4ca	480.249369086843	-0.489015614219439	0.112163077904401	-4.35986265138191	1.30144104551997e-05	0.000307802689380281	414.022780592698	581.964692410757
ENSDARG00000057624	cops5	353.646206426944	0.54840964381334	0.135261499407351	4.05444007508566	5.02545307380747e-05	0.00095722708678345	423.790467265414	289.730648800867
ENSDARG00000057644	adam8b	219.725514603402	0.875544764785413	0.217487086309016	4.02573219239969	5.67983027808864e-05	0.00105361569413002	265.073085040497	144.750685333448
ENSDARG00000057648	dnttip2	1589.63050565362	-0.632492632870225	0.106905437525175	-5.91637476551443	3.2911484872297e-09	2.33767092065519e-07	1303.93907914379	2020.14780008835
ENSDARG00000057652	dbpb	568.535130222554	-1.33215200839722	0.300886045620607	-4.4274303437686	9.53623535235084e-06	0.000237263690647924	406.820553059419	1024.17973900635
ENSDARG00000057698	ctsd	2964.63313115516	0.55665233835069	0.0951082289533347	5.85283044881231	4.83276744880314e-09	3.2641934495459e-07	3449.30865759639	2345.6225519595
ENSDARG00000057738	hells	174.277843985262	0.563223825308089	0.200155177274616	2.81393583207362	0.00489389961523449	0.0345270027644499	216.488476312726	146.236408444299
ENSDARG00000057787	itgae.2	53.3860469580106	1.50695386950583	0.248846289662925	6.05576185824221	1.39754627017925e-09	1.09510929975362e-07	74.338519534866	25.8964132455796
ENSDARG00000057826	si:ch73-61d6.3	323.116157976529	-0.533469066138877	0.159649080895129	-3.34151041238567	0.000833238911593442	0.00878901929123795	258.054100749855	373.592501594286
ENSDARG00000057853	atp6v0ca	2596.04134964452	0.268905034874916	0.0836292033783296	3.21544417514559	0.00130242824272093	0.0125671198406977	2682.48731286885	2226.95069368982
ENSDARG00000057882	arpc3	1289.78480134879	0.360292069388925	0.112071324899762	3.21484616793078	0.00130514443871058	0.0125878122627982	1422.26891414851	1107.74871129882
ENSDARG00000057903	si:ch211-266g18.10	8201.43405475383	-0.388148799160004	0.121978502083532	-3.18210826112782	0.00146207155273256	0.0137578433844522	7213.02854177283	9439.37300986293
ENSDARG00000057907	si:ch73-181d5.4	336.532425089039	-0.339885173254538	0.113704406407581	-2.98919966246688	0.00279709284986354	0.0227686460115139	310.064511331535	391.969060461952
ENSDARG00000057910	mrps34	385.245466813857	0.407839485818007	0.121592923881395	3.35413832317928	0.000796125542503895	0.00847785401130863	441.09781081827	332.054372723298
ENSDARG00000057911	zgc:86709	1116.38865491152	0.549759561472797	0.114374090215827	4.80667920886091	1.53457926701423e-06	5.02078764938876e-05	1278.86032088968	873.642236990963
ENSDARG00000057918	tsc1b	401.959292862883	-0.689900567075428	0.104302034093606	-6.61444978586203	3.72936218460373e-11	3.92903473410476e-09	311.299726770719	503.191000380319
ENSDARG00000057949	slc43a3b	217.766048346305	0.920867583891816	0.157304410611857	5.85404808619147	4.79749813400631e-09	3.25034188962108e-07	253.222376836951	133.625550199163
ENSDARG00000057973	dph1	274.256560157983	-0.393862503518134	0.112300718758573	-3.50721266855708	0.000452827091657348	0.00553933318400174	256.278596667496	336.832646195317
ENSDARG00000057992	fstb	116.454269938739	0.521259696298198	0.184758897023612	2.82129686145281	0.00478299190259683	0.0339380952064657	134.709942501871	93.7090544195793
ENSDARG00000058011	arxa	176.690176196398	0.668093353402921	0.134857211646063	4.95407954271182	7.26734754932194e-07	2.6984776675973e-05	220.027964713742	138.388389132668
ENSDARG00000058023	si:dkey-11o15.7	19.5779112599867	1.32489010219954	0.489687497568984	2.70558286412632	0.00681846345725045	0.0441835629385514	20.8225940067585	8.30332734355333
ENSDARG00000058039	bhlhe22	74.6491457379028	-0.579623649398185	0.203044799720187	-2.85465892353292	0.00430830703008715	0.0313915517618464	65.5922529521091	97.420261038088
ENSDARG00000058050	smyd3	77.2610242191554	-0.533776406862492	0.17506967275397	-3.04893702299096	0.00229652618317433	0.0196377514669186	67.1331472827788	97.485187221011
ENSDARG00000058094	ciarta	1740.7410666967	-0.701129610651735	0.252752651058455	-2.77397529844141	0.00553758827070634	0.0379142276531974	1440.398965526	2341.74257441223
ENSDARG00000058100	b3gnt3.4	270.586927569653	-0.516298321197644	0.159198476846609	-3.24311093563482	0.00118232165937202	0.0116325025101486	227.638160801785	325.752613831302
ENSDARG00000058115	fgfr2	2406.11085091661	-0.328394203177228	0.0782261452732428	-4.19801080610774	2.69269785623942e-05	0.000569484039394044	2254.66747535957	2830.163889599
ENSDARG00000058128	msna	1937.31802705425	0.642805493137815	0.112338894407768	5.72202082392368	1.05264401882717e-08	6.49248421584189e-07	2307.19826917686	1477.48671486339
ENSDARG00000058208	slc25a26	292.244535790316	-0.322046909359537	0.114541097377911	-2.81162758810484	0.00492915372230818	0.0346425265916067	262.151954688528	328.014180041588
ENSDARG00000058231	nt5c2b	951.70263216599	0.34812075772563	0.100297672846865	3.47087572268145	0.000518764032126706	0.00615777100991803	1073.17269911249	843.892842509756
ENSDARG00000058244	il17ra1a	109.576452661311	0.771294817686594	0.265739303356747	2.90244915954775	0.00370257252797354	0.0279776748433251	129.237479677798	75.5624983262976
ENSDARG00000058256	draxin	85.9428908432349	-0.690007615428922	0.177342356766586	-3.89082240706372	9.99050354792748e-05	0.00166374355442582	70.8612346459894	114.6526706704
ENSDARG00000058257	slc39a1	59.053095749827	0.870581443293553	0.204737194491791	4.2521899621344	2.11690173265799e-05	0.000461049052931713	67.7630734859904	37.3785604158534
ENSDARG00000058322	enc3	502.058891465974	-0.433383717218561	0.162411909129264	-2.66842326737032	0.00762081838592715	0.0479985125971767	471.779283457587	637.199848774608
ENSDARG00000058348	scinlb	959.579431578294	0.269503629776622	0.0676952024931311	3.98113337210222	6.85874491802081e-05	0.00124400909678666	1053.43395864241	873.418391942333
ENSDARG00000058351	tapbpl	466.29080878802	-0.256880873186626	0.0960687798469517	-2.67392667624036	0.00749688409682142	0.04735338236601	421.92685451484	504.262448864015
ENSDARG00000058365	hspb8	221.925706672098	0.695822348129694	0.127585700621549	5.45376436967396	4.93145392846403e-08	2.56703744801063e-06	285.386660808014	175.070177080134
ENSDARG00000058371	krt5	54679.4767431458	-0.324833267276509	0.110664531443452	-2.93529700112177	0.00333228568214569	0.0258294767290458	49974.6509212175	62593.9563147683
ENSDARG00000058381	zgc:171775	367.382804236714	-0.380937821675645	0.0929241486333946	-4.09944914511432	4.14134653948718e-05	0.000810937120608133	347.589833003181	452.262661143568
ENSDARG00000058419	gcn1	4193.2868046612	-0.206127144240633	0.0598842973168714	-3.44209005492597	0.000577238047758237	0.00664065024743397	3817.34882545867	4404.39786141098
ENSDARG00000058494	dnaja3a	1208.96008984931	-0.49966008607165	0.0993442603488529	-5.02958182301691	4.91550705211782e-07	1.9327598175104e-05	1018.29449208077	1439.18286696089
ENSDARG00000058498	slc9a3.1	255.327220092088	0.634780954111662	0.179708727355663	3.53227672051432	0.000411997983268956	0.00514857184653754	271.085022684464	174.113317607899
ENSDARG00000058538	alcamb	1450.68416877713	-0.224993472832163	0.0774075570314536	-2.90660862402285	0.00365370018860079	0.027693915474286	1338.52694978899	1564.849160806
ENSDARG00000058543	lama5	2630.2693142139	-0.313400352141655	0.114567497087125	-2.73550841303029	0.00622839941755635	0.0413570403567895	2363.80226884775	2937.31392014755
ENSDARG00000058548	bves	612.336656710941	0.26097359262648	0.0939349721145102	2.77823676051496	0.0054654778208899	0.0374787779938259	666.657853735009	556.433920624937
ENSDARG00000058551	popdc3	377.865777300255	0.365226506909731	0.132661617958245	2.75306838956755	0.00590395615572801	0.0397308100834276	456.767891108032	354.300673737414
ENSDARG00000058570	ccl27a	31.5427087409125	-1.3469983428526	0.325380156996893	-4.13976794185843	3.47657324160507e-05	0.000705206235142714	19.3730154227383	49.366228280895
ENSDARG00000058593	sri	962.078938090954	0.259576036365439	0.0953269263065333	2.72300856035939	0.00646903816211803	0.0424565577620497	1023.47210653034	855.030133842961
ENSDARG00000058597	nt5c3a	1107.03109490182	0.663196078167024	0.0960563899712612	6.90423696294899	5.04739864848154e-12	5.97519735703845e-10	1366.3447821133	863.044382377866
ENSDARG00000058603	jph1a	666.302794525984	-0.366099075958619	0.12466599336752	-2.93663946413474	0.00331789593767678	0.0257695769494551	583.654627448376	752.793810542129
ENSDARG00000058606	sik1	3214.37328729216	-2.06783878481856	0.488294319650164	-4.2348204793782	2.28734362274404e-05	0.000494744786141463	1311.87264095382	5500.34175022408
ENSDARG00000058608	wsb2	106.059961197431	-0.512415247683668	0.176535031646998	-2.90262642435922	0.00370047765993054	0.0279714444195025	90.1597219884074	128.6508149499
ENSDARG00000058646	ptprna	344.460099506812	0.355316553186377	0.0909502912305835	3.90671154956012	9.35607318914006e-05	0.00158716392222363	380.172466712263	297.029438470875
ENSDARG00000058647	hck	280.247917461789	1.49518273081631	0.163701482867378	9.13359307824738	6.62627326509691e-20	2.80584444277248e-17	382.465765128653	135.757665553404
ENSDARG00000058656	desma	13491.2889250256	1.15518154402766	0.117831871141343	9.80364253608413	1.08597293716742e-22	5.97800952587236e-20	18752.6521539219	8420.04943220088
ENSDARG00000058679	zgc:114104	48.3768398555124	-0.934045408201485	0.235496832817277	-3.9662758816218	7.30043570530287e-05	0.00130266040352564	35.736794290849	67.7020214169935
ENSDARG00000058685	si:dkey-204a24.11	12.2369926637917	2.27460227060917	0.826095661808095	2.7534368908689	0.00589731389167468	0.039698243528213	8.83157382737681	1.90355461673047
ENSDARG00000058693	cast	12295.9436566748	-0.375033683750738	0.0531401034450075	-7.05745114212744	1.69584361316109e-12	2.23597488132898e-10	10762.0511405606	13956.7836121356
ENSDARG00000058696	tbl1xr1a	740.330394950407	-0.250410968539514	0.0866494832939578	-2.88993031487559	0.00385327232441433	0.0288883906405445	691.435345978627	823.460838293962
ENSDARG00000058734	prdx1	860.07407312731	0.48612048131931	0.176819654932352	2.74924459899717	0.00597327932108358	0.0400504376890802	942.628027294688	673.360302838613
ENSDARG00000058738	si:ch211-117c9.2	87.0519434169075	-0.721064908652916	0.187534338469546	-3.84497534978114	0.000120564557643332	0.00192319561909098	69.9037352097545	116.099783861041
ENSDARG00000058746	ubap1	663.009228366275	-0.32710176315554	0.0843942917714769	-3.87587544476666	0.000106242023889541	0.00174317669450358	561.293935435569	704.654928078312
ENSDARG00000058799	mybpha	359.220767638834	0.707370965480366	0.144098088065839	4.90895455293733	9.15631920545806e-07	3.26347106629726e-05	464.614162595905	284.766970081909
ENSDARG00000058806	naxe	264.0721892508	0.418474137883065	0.149520475647598	2.79877479034618	0.00512969013959022	0.0357970291341967	310.627984399159	232.498023454538
ENSDARG00000058820	bin1b	939.371927374223	0.252725646531009	0.0761855527863926	3.31723846960323	0.000909119844322286	0.00941576192480358	1050.07126460586	880.599110417214
ENSDARG00000058861	ncln	684.044578033914	0.280707721363192	0.0943682108765051	2.97460043754077	0.00293370398972335	0.0235401907866306	715.168670825536	588.189372542888
ENSDARG00000058865	endog	225.999755998012	0.453539042522508	0.151900832416792	2.98575745311303	0.00282876910312054	0.0229840099194137	252.820012145579	184.429685931021
ENSDARG00000058944	si:dkey-8e10.3	148.737243208646	-1.23019946243014	0.14643729049711	-8.40086195431498	4.43213184883966e-17	1.31879879972433e-14	96.2657048944496	225.507987681324
ENSDARG00000058953	abcc4	1105.22070088606	0.624318307784222	0.203362179246336	3.06998238363671	0.00214071397262766	0.0186242087554422	1301.79462249771	844.638080583386
ENSDARG00000058958	trim35-7	27.7726196449969	1.15036523322251	0.411575654894793	2.79502740150306	0.00518953163581846	0.0361265561457751	27.8889063014224	12.5221767426342
ENSDARG00000058962	txnl4b	77.8301594264197	-0.516589733052926	0.188144674338366	-2.74570478739076	0.00603810697418097	0.0403621971659049	66.0154541472217	94.8263303139586
ENSDARG00000058984	rad23ab	881.276076030519	-0.308072650675735	0.0746183135159772	-4.12864665736208	3.64904660931917e-05	0.000733105449731741	791.523010076305	979.723617568571
ENSDARG00000058985	KCNJ6	22.163504521674	0.92351449759973	0.33346703963784	2.76943262099519	0.00561540176276515	0.0383396996633569	26.8505417086947	14.0759404358264
ENSDARG00000058996	jam2a	375.628293916838	0.453492649667239	0.143125859295102	3.16848857292945	0.00153233772643605	0.014298016153867	397.959626917175	291.09842368726
ENSDARG00000059001	pim2	263.848835321052	-0.991373821824635	0.1712352274175	-5.78954363991644	7.05779185706716e-09	4.54872510226351e-07	188.367706084029	375.634088277374
ENSDARG00000059003	strip2	259.620659010158	-0.548883097257821	0.110677508725771	-4.95930115862839	7.07472195599468e-07	2.64929086307903e-05	212.931229162555	311.267474935344
ENSDARG00000059020	thap1	208.420470923225	-0.609366306315342	0.150390952137715	-4.05188143072155	5.08074129288664e-05	0.000965253171079129	187.819206179456	285.857342531739
ENSDARG00000059035	porb	4433.24114828336	0.603587904035892	0.167205387944927	3.60985917651588	0.000306363285517693	0.00407355868587807	5035.95063428192	3314.23639679361
ENSDARG00000059044	epm2a	45.2695938893505	-0.849267019577967	0.222834386898043	-3.81120271157497	0.000138292301437616	0.00215198458328967	35.2311207181533	63.6886984542805
ENSDARG00000059046	psmd5	205.065884239757	0.392819071729942	0.132850902136762	2.95684158264548	0.00310807757944366	0.0244854240507227	235.231438131538	178.803321953146
ENSDARG00000059049	zgc:174904	461.457737402182	1.42928949774303	0.197517790752136	7.23625700905416	4.61236900002067e-13	6.77065020076367e-11	610.874826773431	227.120753779333
ENSDARG00000059054	pdk2b	7559.21841866432	-0.816990753896008	0.135963586005294	-6.00889383620844	1.86793385507958e-09	1.43811313129361e-07	5312.26694030915	9358.33155078226
ENSDARG00000059059	emsy	777.076373777064	-0.390621159365141	0.0956889903651174	-4.08219543204145	4.46122565024215e-05	0.00086243834585322	678.829273706974	890.736436128834
ENSDARG00000059064	rassf3	261.89328860515	-0.341959393930519	0.116825208205722	-2.9271027989811	0.003421357731658	0.0262673904788625	219.928013661414	279.542007135809
ENSDARG00000059090	sstr2a	109.860389544523	-0.466376178811283	0.172540064986921	-2.70300222065314	0.00687162872795168	0.0444757180954639	92.6795041143176	127.880795517524
ENSDARG00000059125	prkacbb	1213.98120695799	0.278712055054898	0.0737514281495063	3.77907332845003	0.000157413068120187	0.00238218443088549	1299.40591059958	1070.3024889508
ENSDARG00000059202	tspan2b	276.352284174096	-0.338566781230622	0.115440028485156	-2.93283695156188	0.00335880233194911	0.0259590974191602	261.138217805454	328.981073626938
ENSDARG00000059227	fabp1b.1	617.862230639911	1.63280721537391	0.444851345143751	3.67045583473795	0.000242118303389692	0.00335295781279096	770.759007593895	248.432437530837
ENSDARG00000059231	hephl1a	184.278050708399	0.525925090251691	0.167688615409313	3.13631959431447	0.00171082656876911	0.0156245085930017	178.188615272287	123.794332945824
ENSDARG00000059247	tmem54a	194.655776658331	-0.386190759309605	0.130497263293537	-2.9593782242078	0.0030826050679404	0.0243457248891606	170.074570518126	223.035283521247
ENSDARG00000059259	pabpc4	11303.5535465558	-0.353639551836695	0.0921874617021822	-3.83609164746451	0.000125007775071808	0.00197598434982494	10366.0935948689	13245.2598662377
ENSDARG00000059280	hoxd3a	713.441479726403	-0.246626003264347	0.0789105916834453	-3.12538530003301	0.00177572304757255	0.0160705490277435	661.691092360734	784.678286452487
ENSDARG00000059294	marco	245.912680067284	1.57334431572867	0.209128239444359	7.52334701381769	5.33914666335136e-14	9.33037066510584e-12	329.465822167571	110.812600377682
ENSDARG00000059298	spcs1	96.7034430417651	0.573515038854685	0.179359654017957	3.19756994400349	0.00138590796806787	0.0131762985962377	116.929410657559	78.2860064991193
ENSDARG00000059303	hnrnpl2	894.146038419314	0.204244862351645	0.0693972915031141	2.94312440626706	0.00324917820272041	0.0253072709040328	931.212290301251	808.63308861741
ENSDARG00000059323	rpn1	1666.46211248763	0.228084145924838	0.0710260996886811	3.21127229179932	0.00132148654261293	0.0126898439519382	1663.36663444614	1420.14798160487
ENSDARG00000059340	dlgap2a	46.8523217633485	-0.738404632145716	0.236058641736371	-3.12805592167375	0.00175966697847763	0.0159777761645769	40.3599308150386	67.4779761462692
ENSDARG00000059342	avil	26.4758257704798	2.28920210758303	0.428783187868944	5.3388336398178	9.35464305325129e-08	4.54701733751744e-06	31.4276302565271	6.61505473717584
ENSDARG00000059349	homer2	979.213010993915	-0.516253015020091	0.096648139552313	-5.34157219592062	9.21439043678534e-08	4.49870649728551e-06	799.653555065059	1144.08740608249
ENSDARG00000059362	cavin1b	808.347884614562	-0.313664249891475	0.102752657029718	-3.05261449152362	0.00226857172020988	0.0194591666175697	779.730096184961	969.337907706787
ENSDARG00000059363	tgfbr2a	117.844152892684	1.19555756806228	0.282482764313264	4.23232040711851	2.31292587413495e-05	0.000499297204142916	173.554124736784	75.9772154327589
ENSDARG00000059370	nr1d4b	84.5670111824811	-2.11684968774562	0.439768728224784	-4.81355210565043	1.48270918692754e-06	4.89471867870428e-05	35.8393892013034	156.12307122373
ENSDARG00000059391	gyg1b	3346.65870462704	-1.55456716624854	0.108359139075076	-14.3464333467201	1.1215881949883e-46	6.17406261636187e-43	1830.13753980378	5372.95949553272
ENSDARG00000059404	rab43	336.526585711992	0.775699130156813	0.138994779925825	5.58077886501038	2.39443913765571e-08	1.34155611633692e-06	389.461370510594	227.962340569199
ENSDARG00000059406	raf1b	748.054929794454	-0.528073614717748	0.100864250006081	-5.2354884380334	1.64549125752066e-07	7.45515884760234e-06	620.595449788315	896.01088347539
ENSDARG00000059424	rnf215	99.6529327992861	-0.448361415504797	0.159775713120167	-2.80619254797246	0.00501307267012422	0.0351537729692565	87.0312046911355	119.021875896911
ENSDARG00000059438	galnt18b	134.233750412264	-0.649667996479374	0.164796253621857	-3.94224979149167	8.07208421514027e-05	0.00141399540440075	109.219074928077	171.786858940242
ENSDARG00000059442	smtnb	466.402532237376	0.326802282890586	0.0978968286505487	3.33823155862521	0.000843134541868231	0.00886579726714259	504.950435328348	401.815678528252
ENSDARG00000059475	camsap3	271.431589639443	-0.34103908609783	0.112100305393099	-3.04226723470484	0.00234803336343851	0.0199465071873274	248.884437048425	314.699740591344
ENSDARG00000059534	JPH3	166.351436503455	-0.487141979051865	0.128626162524811	-3.78726978625285	0.000152311694911539	0.00232093509360358	146.554134691528	205.644167176864
ENSDARG00000059556	recql5	339.335174146114	-0.43839943586033	0.111361387967771	-3.93672747673732	8.26003202638427e-05	0.0014389054207987	299.956493874506	406.583475407849
ENSDARG00000059558	tecta	26.1186089378628	1.38395370441526	0.365375512638386	3.78775713353557	0.000152013331594346	0.00232093509360358	35.750750601196	13.9329431794234
ENSDARG00000059601	map1aa	1081.15681113813	-0.305391489985485	0.112416275029955	-2.71661278497361	0.00659537194298843	0.0431186148493653	992.708773388508	1226.09945711947
ENSDARG00000059630	mlec	225.95179050495	0.449480172935478	0.149756319008885	3.00141039730558	0.00268732114378337	0.0221188868914591	230.506898743897	168.24493935925
ENSDARG00000059775	slc32a1	330.83947132732	-0.319301248856853	0.11755028128329	-2.71629506429979	0.00660170523600335	0.0431472091396728	309.857518550298	386.645526602764
ENSDARG00000059781	atcayb	172.735940516024	-0.471825734014898	0.151478355420217	-3.11480628837039	0.00184065746398512	0.0165022136398568	145.184070767475	201.938471960731
ENSDARG00000059815	oaz2b	138.718905626942	0.587388735267695	0.216348472638857	2.71501216580439	0.0066273335832319	0.0432633436611869	169.47907664716	112.874861706484
ENSDARG00000059824	soat2	30.9298627448977	1.75568743786216	0.457525499020802	3.83735429308244	0.000124366981247726	0.00196868192673881	37.9566052780902	10.9822753364592
ENSDARG00000059826	crtac1a	333.758019445814	1.70811722144628	0.35090995082315	4.86767963530087	1.12916179522846e-06	3.92780625104824e-05	421.672145479909	129.135832183084
ENSDARG00000059836	ddit3	606.144692258218	-0.355707129903375	0.112350376507729	-3.16605196137374	0.00154523188075957	0.0144049368257599	534.016692765303	683.331276356291
ENSDARG00000059841	exosc1	1204.15110946615	-0.359497904098305	0.0865020509299573	-4.15594659587203	3.23943492290711e-05	0.000664144483868637	1076.69130490695	1380.94950925529
ENSDARG00000059857	blvra	168.878636087818	1.15780666358355	0.356574311539523	3.2470276913238	0.00116617042829575	0.0115044384680306	231.934802056715	103.976889686354
ENSDARG00000059866	cactin	463.675429841173	0.261227806243048	0.0879491101208185	2.97021545623589	0.00297590951168606	0.0237673382436762	496.726206414119	413.381404552405
ENSDARG00000059871	shrprbck1r	968.521125055263	-0.209341656215605	0.0785013000821368	-2.66672852547115	0.00765935136731638	0.048151467961348	926.968572798085	1070.93604494634
ENSDARG00000059883	trpv1	173.220682274896	1.29219040824955	0.180901574590907	7.14305782673107	9.1277202841732e-13	1.29666627701426e-10	229.740588274035	93.5947740508243
ENSDARG00000059908	si:ch211-217k17.7	1196.00878047102	-0.497211812077725	0.11526514400727	-4.31363545640792	1.60591668545614e-05	0.000367192933510475	1032.22183379885	1456.89180548316
ENSDARG00000059925	usp24	1978.17522117658	-0.23515132818564	0.0816989508292751	-2.87826619312445	0.00399867568162415	0.0296953928612756	1802.37154987985	2121.06669500223
ENSDARG00000059945	sv2a	1006.78495330278	-0.215976893932452	0.0726946965046658	-2.97101307684241	0.00296819141841082	0.0237229062947325	945.911402184569	1098.64856481136
ENSDARG00000059972	raly	296.701705684226	-0.889640546147932	0.135823170506589	-6.54999101279834	5.75405461956814e-11	5.92049199384443e-09	233.449424663589	432.435496035665
ENSDARG00000060012	f2r	47.4762316759333	0.659530830684747	0.225671323756253	2.92252830225388	0.00347202064741847	0.026609962629832	55.5402393119576	34.8406250521229
ENSDARG00000060029	fam160b2	286.570761282942	-0.488645158046133	0.12529505470223	-3.89995566231584	9.62103054054231e-05	0.00162085288043	257.003533423321	359.768464839818
ENSDARG00000060065	ubap2b	7580.73766805121	-0.455504038101191	0.0900834087671579	-5.05646982429972	4.27088411435656e-07	1.71294348477262e-05	6318.79748386427	8667.41685328924
ENSDARG00000060072	abi3a	83.804160843032	0.640786387496715	0.190842155903599	3.35767736673652	0.000786002977820744	0.00841780134661234	96.9071854212263	62.1403087048878
ENSDARG00000060103	cpeb3	260.77255517897	-0.547805136489445	0.132356093304657	-4.13887357062217	3.49015207417571e-05	0.000706541125179544	225.957638146368	330.133398940826
ENSDARG00000060113	znf395a	1052.04221805451	-0.483492225523251	0.12163087840833	-3.9750779723888	7.03562018565994e-05	0.00126877412668343	868.898763375414	1215.81154744812
ENSDARG00000060150	psmd11a	671.20558504794	0.399553780680909	0.0896209200951038	4.45826465803867	8.26258467157839e-06	0.000209119369981017	728.078267653196	551.636277085502
ENSDARG00000060177	vcpip1	194.816036609594	0.448552918006291	0.157378389910965	2.85015571871117	0.00436978294798356	0.0317305182325411	226.232642103564	165.576326878213
ENSDARG00000060184	pkn1a	602.351005865454	0.257761268744311	0.0947702340915958	2.71985472247736	0.00653106031205958	0.0427751868394548	621.988071543314	519.995212891308
ENSDARG00000060199	mrpl18	306.982496942858	-0.41768575589862	0.130234856499253	-3.20717331078732	0.00134046213137928	0.0128182525648714	278.764184519233	373.289835415774
ENSDARG00000060207	traf7	276.795771058215	0.484675606097271	0.12432860596741	3.89834344498575	9.68529858197422e-05	0.00162546181003423	322.483213020099	230.521057933644
ENSDARG00000060215	cep85	320.635840551096	-0.56258219145658	0.121900722066674	-4.61508497996324	3.92934503491257e-06	0.000112656573338203	272.738759182685	401.4959682122
ENSDARG00000060238	uacab	6361.22723342279	0.376476921950293	0.0859415460703233	4.38061611833505	1.1834420555709e-05	0.000284072711611499	7456.55494251961	5743.19510557138
ENSDARG00000060248	fgd4b	46.3205459536339	0.792235678224048	0.231739151752097	3.41865270600257	0.000629319938670249	0.00707448368050349	56.2022850582824	32.2427250735384
ENSDARG00000060263	pecam1	327.991941409688	-0.430534881709744	0.122756905257595	-3.50721518114442	0.000452822815724861	0.00553933318400174	280.62732949034	378.234998922352
ENSDARG00000060312	wdr62	213.442658002567	0.650534416831541	0.117447815274888	5.53892309796446	3.04337236123867e-08	1.65461767955838e-06	270.129285198301	172.665513502397
ENSDARG00000060316	cish	689.68286955338	-1.20257456482983	0.200512323007445	-5.99750951359321	2.00366631102458e-09	1.52659960216091e-07	404.753996861684	931.268135566143
ENSDARG00000060320	dcaf5	246.222659785635	0.318205659181663	0.109460102428309	2.90704697074511	0.00364858407552563	0.0276837259679528	269.687106756401	215.472957323669
ENSDARG00000060362	nadkb	236.993912711509	0.487680512983825	0.12468892513989	3.91117745570979	9.18472553539242e-05	0.00156289390698459	265.879349639727	189.179929808277
ENSDARG00000060415	arhgef28a	172.864851559193	-0.43094223532921	0.130031047548303	-3.31414876258015	0.000919225872503992	0.0094980922039725	150.605298849024	202.819519903867
ENSDARG00000060434	map1b	168.067098207706	-0.451315915493706	0.140302541293074	-3.21673371939119	0.00129658877660997	0.0125492695701868	155.010104162911	211.588048311904
ENSDARG00000060435	bnipl	183.576516738207	-0.421855730828236	0.142103797763044	-2.96864501490436	0.0029911592668861	0.0238458855530648	166.330388420138	222.691553834392
ENSDARG00000060438	tbl1x	245.166263909621	0.561875888614908	0.150462943320641	3.73431408567844	0.000188227474355531	0.00274112483983759	282.269429357305	190.877545612909
ENSDARG00000060439	clcn2c	403.271587105551	-0.629040260020857	0.136627863514363	-4.60404081452043	4.1437119986851e-06	0.000118034145535637	330.012773163625	510.174394978965
ENSDARG00000060480	ubr1	181.19816886801	-0.537713843557071	0.132869434605538	-4.04693408347399	5.18928465535529e-05	0.000981639680638043	163.445771844949	237.454481061045
ENSDARG00000060481	atl1	170.527237443706	-0.432714369723752	0.140173275704999	-3.08699620200373	0.00202190180021639	0.0177654651791559	150.833856329278	203.638072392591
ENSDARG00000060512	kbtbd3	24.6357527726156	-0.83524088440673	0.298650860208504	-2.7967134727943	0.00516252938770284	0.0359840881886131	19.9316122505347	35.8311629800745
ENSDARG00000060532	adam22	385.686853876562	-0.344184531311175	0.119091414726726	-2.89008684715822	0.00385135410738668	0.02888384403629	344.935179407072	437.122909334203
ENSDARG00000060549	ecel1	129.44326559993	-0.476354637495751	0.170022081472215	-2.80172218438343	0.00508306256899201	0.0355765908158407	107.858668751626	150.243941465506
ENSDARG00000060566	cluhb	135.410003287189	-0.564840132022646	0.151036396823202	-3.73976169918717	0.000184194793102597	0.0026966656577966	122.491485219851	180.895701236963
ENSDARG00000060586	ctdspl2b	695.901906758376	-0.507327295961542	0.0841831589063427	-6.02647016995365	1.67579224183365e-09	1.29927004834279e-07	584.911990438478	830.750838222
ENSDARG00000060594	hadhab	1954.97370502529	0.353137860324931	0.0900050159382864	3.92353533459809	8.72589604629537e-05	0.00149871688801387	2109.99428799363	1650.94722213505
ENSDARG00000060626	dgkaa	719.911243714535	-0.347540778496895	0.101583751638132	-3.42122409236199	0.00062339942781129	0.00703929846203938	649.7104633741	826.737675577486
ENSDARG00000060661	klf8	339.082496919766	-0.382406082905649	0.112211182530993	-3.40791420498603	0.000654614733447758	0.00730190568175592	281.729945053879	367.47998698906
ENSDARG00000060678	ndst2b	135.988093807257	-0.506343213667545	0.165017017290667	-3.06843028665131	0.0021518652930905	0.0186984695692817	116.124429597048	164.902206438812
ENSDARG00000060679	kdm1a	2057.94630127314	0.371386493743918	0.113455914170608	3.27339915648161	0.00106262300560738	0.0107084192038759	2280.75990405208	1763.23996059176
ENSDARG00000060680	si:ch73-127m5.1	185.065086071685	-0.468456147751939	0.133080115256859	-3.52010626717424	0.000431373929718659	0.00533020345593443	160.116808418868	221.452501541654
ENSDARG00000060711	sv2bb	537.396166971454	-0.272266576857118	0.0915403568218863	-2.9742791737952	0.00293677751445907	0.0235401907866306	501.710877420258	605.150062325141
ENSDARG00000060753	pear1	239.383145072929	-0.341917395739149	0.121883953961721	-2.80526996889624	0.00502744518991518	0.0352433351279027	217.435477126439	275.072933661868
ENSDARG00000060783	acap2	431.007989948489	0.265647337646425	0.0950689133775553	2.79426079681207	0.00520185087579248	0.0361816217445713	450.86677046496	375.729169762842
ENSDARG00000060830	fam83hb	979.905828710111	-0.272133133179379	0.102347136777134	-2.65892277740961	0.00783909284025994	0.048937408096195	940.160101079671	1136.14044338593
ENSDARG00000060837	trpc5b	12.2260893113952	-1.55183550745809	0.427581930423229	-3.62932901753368	0.00028415887379413	0.00382217119246973	8.40743434119112	24.7072950765566
ENSDARG00000060871	mctp1b	121.606789617805	-0.712162465605436	0.214861961532558	-3.31451160794472	0.000918033681058672	0.00949468465158802	95.2878181144237	156.682186653962
ENSDARG00000060915	fbxl16	98.406730115367	-0.53133852311887	0.155250798620433	-3.42245275283847	0.000620588822039759	0.00702415479737251	88.0181200504339	126.922088876639
ENSDARG00000061017	spns2	315.679381739953	-0.465925411005751	0.107602198126967	-4.33007335459797	1.49059679561667e-05	0.000345488956238773	267.675485357022	368.933470059091
ENSDARG00000061062	nemp2	238.067696522451	0.383561928844117	0.119118554706217	3.22000153368297	0.00128189910919931	0.0124437231689546	257.406814350246	197.568274420607
ENSDARG00000061081	arpp21	892.892420807898	1.65788844031525	0.138026856630939	12.011346782664	3.09758892850494e-33	4.2628631635469e-30	1365.46306198176	433.01922526249
ENSDARG00000061093	phldb1a	839.894779241942	0.299596608657142	0.0887412716483695	3.37606846388534	0.000735296195988983	0.00797954013774343	905.898096690432	736.079550386386
ENSDARG00000061096	dapk2a	262.043154120347	-0.405587004069603	0.142739069777662	-2.84145752596935	0.00449078335525652	0.0323395120290388	247.71392004923	327.926323290547
ENSDARG00000061099	nfasca	512.202254164289	-0.249877192223784	0.09294404755475	-2.68846901762687	0.00717804964715061	0.0458790929406703	464.649269944049	551.798335766615
ENSDARG00000061120	slc43a2b	2219.15569019112	0.547756633053409	0.141955693293848	3.85864504863185	0.000114017391103044	0.00183653908902554	2622.60125944743	1794.37614679259
ENSDARG00000061131	kif21a	757.742323509381	-0.639107324326327	0.0947750777201061	-6.74341123954303	1.5471050526019e-11	1.72922366260108e-09	602.644146408837	938.540043523462
ENSDARG00000061140	colec12	743.217469303302	0.434830188556392	0.131116147827628	3.31637403752925	0.000911936864991912	0.00943971012420209	872.90725106112	645.655531060726
ENSDARG00000061165	slc6a4a	350.55219510455	0.27366557505236	0.103237020889639	2.65084727062117	0.00802901394413848	0.0497581925234971	361.94501392806	298.89435306382
ENSDARG00000061208	rab40c	516.538433494324	-0.254288437166221	0.0944328922156839	-2.69279518184648	0.00708557823565488	0.045446358045699	485.114897237633	578.075821388491
ENSDARG00000061213	rabep2	374.79351193996	0.669798452304291	0.137691513608384	4.86448608742366	1.14754578420997e-06	3.96668926570161e-05	442.998442549241	278.472271984164
ENSDARG00000061214	lpin2	969.272074693655	0.359080925075521	0.0956779339917607	3.75301712834271	0.000174718911861013	0.00258197028205882	1055.75487226757	823.033901159453
ENSDARG00000061222	uba7	181.420881684472	-0.678472531514056	0.181863917361602	-3.73066049251013	0.000190978438780486	0.00276837014055794	136.106816197263	217.039587368287
ENSDARG00000061231	tinagl1	262.202235624429	0.609960833549147	0.187765466130411	3.24852512083081	0.00116004965158136	0.0114646020099506	311.303051282002	204.487292670637
ENSDARG00000061233	abcc5	1790.03641420032	0.285771644772486	0.0735739497785932	3.88414167830409	0.000102692016481901	0.00169123074862751	1977.778942441	1622.6414887644
ENSDARG00000061243	ubash3ba	87.011607786302	0.655769398839646	0.189944455269738	3.45242717355659	0.000555567424551754	0.00646601546331857	99.5249770055271	63.8346726515248
ENSDARG00000061249	myom1a	24034.9013061161	-0.277408545456451	0.0758841112712949	-3.6556868204555	0.000256494335242782	0.00351488984520647	22395.4400715141	27141.7942376629
ENSDARG00000061272	BX294434.1	2334.44983455831	-0.501016464024789	0.0815052624066139	-6.14704436537257	7.89400549547261e-10	6.58401920472771e-08	2069.578058912	2928.26937332604
ENSDARG00000061292	pi15b	20.6308389732831	-1.91368389237922	0.349805713167833	-5.47070508096892	4.48248676230105e-08	2.34999704807397e-06	10.0427554615113	37.9225499502774
ENSDARG00000061301	gmpr2	305.858483621893	0.303570556403233	0.107328350531881	2.82842841522156	0.0046777161223773	0.0333657857693081	321.865531629328	260.828122186232
ENSDARG00000061314	ngrn	269.229604837557	-0.463717327201962	0.124519158520719	-3.72406409351699	0.000196041120683278	0.00282262427306963	252.615730838382	348.413639195832
ENSDARG00000061328	cdon	962.954142801669	-0.404556060481556	0.120575394334279	-3.3552124188786	0.000793040639874174	0.00846435378060565	829.215954659446	1098.09020050314
ENSDARG00000061352	bcl11aa	363.332926872483	-0.562588061398213	0.141841973989807	-3.96630169175903	7.29964559064318e-05	0.00130266040352564	299.043557160062	441.019283630026
ENSDARG00000061355	aoc1	1237.85847920689	0.475758021061595	0.177211621649625	2.6846886035626	0.00725974101344171	0.0462669283285016	1411.94330650141	1015.16699230272
ENSDARG00000061357	chst6	127.268241795554	-0.702096088115458	0.247130161686172	-2.84099716248737	0.00449727125364146	0.032361246971873	77.67195677245	126.467769536354
ENSDARG00000061375	sgpl1	2947.91207406429	0.601016196035252	0.140176047336746	4.28758127693118	1.80629174708877e-05	0.000404194491658004	3482.02860329668	2295.47712285693
ENSDARG00000061414	slx4	59.0983130073036	0.791686690686996	0.232041150850085	3.41183745980679	0.000645265767284374	0.00721589991357777	62.6634301063752	36.5232487975473
ENSDARG00000061439	ugt5c3	238.056144473362	-0.418432493247301	0.150791381974249	-2.77490986400509	0.00552170089431285	0.0378172105729003	222.778171979686	297.462262035962
ENSDARG00000061454	nrxn2a	160.735621672637	-0.438902178299265	0.12747198776829	-3.44312649377579	0.000575030286048917	0.00662217147934681	139.426156203241	189.352223890211
ENSDARG00000061468	ncaph	122.137641146846	0.51657698679092	0.151096598719033	3.41885251667051	0.000628858015077728	0.00707448368050349	139.532139239593	97.822108171146
ENSDARG00000061490	u2surp	1649.57449227812	-0.178695172792354	0.0645874113691016	-2.7667182970247	0.00566236607609927	0.0385943946692157	1567.61698217731	1773.613706105
ENSDARG00000061496	si:ch211-250e5.2	101.278096814987	-0.894453481991479	0.245259151458634	-3.64697291282254	0.000265347884045679	0.00360437696409735	66.9423922128644	124.546829479434
ENSDARG00000061590	cachd1	625.218053523798	-0.470506550623225	0.128477735270463	-3.66216410674382	0.000250093557869757	0.00343960652762909	521.659113817923	722.690455660833
ENSDARG00000061603	sorbs2b	572.288166762292	-0.391739708971783	0.142371851297727	-2.75152500582844	0.00593184908601761	0.0398819496259608	466.957630465899	611.84089848784
ENSDARG00000061635	myo5aa	587.879999102425	-0.326224074505139	0.111147893322989	-2.935045053505	0.0033349926127743	0.0258294767290458	576.583309435006	722.804159713682
ENSDARG00000061654	wwc3	277.922721843458	-0.320640176266272	0.107781766085576	-2.97490185874011	0.00293082296770028	0.0235401907866306	254.718176358436	318.34673842339
ENSDARG00000061682	bicc1a	223.929828728515	-0.464348913865512	0.141295819717107	-3.28635988520538	0.00101491251500226	0.010303069925235	189.694994306274	262.237312749547
ENSDARG00000061687	atxn1a	214.11276345866	0.544670225841172	0.167552833763497	3.25073717708637	0.00115106213032036	0.0113962396796421	255.004208350507	174.39619409931
ENSDARG00000061688	arvcfb	1899.9181747882	0.376186438598959	0.0590465486022492	6.37101486037797	1.87781444531251e-10	1.805571889578e-08	2024.13101089474	1560.00880787728
ENSDARG00000061736	ank3a	1008.17789507845	-0.284707121617449	0.105101216909567	-2.70888511083959	0.00675097126440685	0.0438502641826017	971.923764626143	1183.77545103593
ENSDARG00000061762	trim108	10.9393398771922	1.52833803936606	0.509896979401146	2.99734672121619	0.00272340774222309	0.0223339720953483	16.406030204364	5.63824163766456
ENSDARG00000061798	arhgap27l	431.319492240654	-0.38683672811025	0.128811163520418	-3.00313045498522	0.00267217859042974	0.0220628103619042	403.383343191641	527.024884623897
ENSDARG00000061829	unc13a	68.7746285390928	-0.601701774541173	0.197913501411677	-3.04022600908657	0.00236400677035239	0.0200589846151789	57.0691057930644	86.5713648426235
ENSDARG00000061844	si:dkey-38p12.3	700.402526603806	-0.45821864233698	0.139563817221329	-3.28321947235298	0.00102628731753863	0.0104041530593384	587.657670633563	806.951159408824
ENSDARG00000061845	pld7	211.698715837777	0.556330514236427	0.136492266357582	4.07591235080641	4.58342821246774e-05	0.00088065013796097	246.160219221555	167.245225795197
ENSDARG00000061960	ube3b	181.812646692249	0.390299618649974	0.128051112864291	3.04799864616261	0.00230370965269658	0.0196686245997387	203.044647479139	154.986692935134
ENSDARG00000061977	ppfibp2a	1029.7923176667	-0.475014719579259	0.0994213589253097	-4.7777934712813	1.77229275246191e-06	5.69695096590638e-05	918.081472555397	1275.66014188413
ENSDARG00000062024	kif1ab	765.219295975278	-0.297653589935957	0.0986609491629604	-3.01693418177354	0.00255345247946636	0.0212890837354675	686.262070783304	844.036222038314
ENSDARG00000062025	cpox	338.580909033097	0.489875147462221	0.127039273203425	3.85609217613986	0.000115214058569225	0.0018516701713401	342.206183011768	243.931908863641
ENSDARG00000062042	mthfsd	62.2860960217391	-0.592761541335717	0.204048892490642	-2.90499759200067	0.00367255925663898	0.0278081032438667	50.5302462610185	76.0946102009321
ENSDARG00000062049	arhgap45b	146.212058652235	0.908935783942574	0.14961094239027	6.07532958098449	1.23733323710012e-09	9.9072147446209e-08	170.788915630386	91.5451041562958
ENSDARG00000062056	elmod1	483.796206161473	-0.476408473186123	0.10871588538393	-4.38214223711361	1.17518042565009e-05	0.000282492333978048	423.282211155138	588.473375184512
ENSDARG00000062058	slc12a7b	1480.45759936372	0.296185194645458	0.0800357404959468	3.70066163953912	0.000215038051622254	0.00304105514365473	1574.10630275676	1280.77724148871
ENSDARG00000062059	si:ch211-236l14.4	405.867822172552	-0.569932711702323	0.112791511074501	-5.05297523078549	4.34980326660531e-07	1.74142396595241e-05	335.817608799176	497.929828138944
ENSDARG00000062084	clcn1a	388.772969856182	-0.362186029245017	0.094348407097384	-3.83881445789729	0.000123629807286001	0.00196124259843693	361.094972098685	463.704079929804
ENSDARG00000062086	kiaa1549lb	50.3778234523641	-0.684789585379957	0.227746669351071	-3.00680395165014	0.00264009969107596	0.0218707129788569	37.0289469233333	59.4071824166578
ENSDARG00000062096	pm20d1.2	512.407916654804	0.491040968995826	0.140255857563809	3.50103715826934	0.000463451219873716	0.00563797370740296	602.088933364002	429.110698389724
ENSDARG00000062156	abi3bpa	102.914174345688	-1.05528004617751	0.16288039699794	-6.47886464932216	9.24153563871642e-11	9.20766394700891e-09	68.1167381243757	142.113595496771
ENSDARG00000062165	tub	130.050775707154	-0.463464456846011	0.144975471074436	-3.19684739363979	0.0013893841145137	0.013192259084725	111.936154433393	154.008750063432
ENSDARG00000062171	olfml3b	222.657876819444	0.35591562142743	0.131224373053393	2.71226764621397	0.00668246122197238	0.0435322116327755	241.463108967161	189.397913842317
ENSDARG00000062173	camsap2a	92.0839288773286	-0.474474511147368	0.16940338634399	-2.80085611856602	0.00509672376373993	0.0356269081123141	81.368126834353	112.968779694208
ENSDARG00000062192	tbc1d8b	258.025383710989	0.31397536371538	0.10603621211087	2.96102017853196	0.00306621849402397	0.024251100941061	278.710640314307	223.604570523171
ENSDARG00000062198	pcm1	518.763115682752	-0.636794824901178	0.103575512275919	-6.14812141314632	7.84060086683275e-10	6.56434184360419e-08	417.172011000713	648.050119555841
ENSDARG00000062204	sigirr	149.210978727367	-0.454222022160168	0.146234995349906	-3.10611027868755	0.00189566004744502	0.016878503269184	130.079588419927	178.746880491464
ENSDARG00000062237	nfs1	615.163823718396	0.610579488302919	0.123387158420333	4.94848488383945	7.47933976554823e-07	2.76785852601019e-05	716.141229421472	469.346153363347
ENSDARG00000062258	armc8	302.358108736107	-0.426267554884748	0.0969672115623409	-4.3959968325035	1.10265541594025e-05	0.000268874524956681	272.450455047224	366.399091574085
ENSDARG00000062266	edc4	536.024568924031	0.379164356884855	0.11188725106541	3.38880751179767	0.00070197268883809	0.00771105482549774	578.734436285676	443.73851028371
ENSDARG00000062268	jarid2b	153.187732447783	-0.437224899619278	0.162007326568687	-2.69879707837723	0.00695905949389493	0.0448307580444916	134.904843825349	182.972542249242
ENSDARG00000062272	afg3l2	1058.91790345212	0.341042563251105	0.0876479365591258	3.89105068116513	9.98110803361161e-05	0.00166369430576907	1195.29910593355	944.283450100931
ENSDARG00000062280	hace1	251.018025674909	0.469321776360134	0.141903412092766	3.30733256824949	0.000941889982877926	0.009684910762314	278.120668753588	201.037332931742
ENSDARG00000062289	edaradd	27.2616485840515	-0.932508287796089	0.267179973217388	-3.49018781822156	0.00048268118737553	0.00582026887625219	25.2382342391515	47.8564448297354
ENSDARG00000062323	adam23a	680.365401805767	-0.282688483372933	0.082303914256731	-3.43469063319567	0.000593230652139741	0.0067856341451766	615.666857104926	748.975407208738
ENSDARG00000062347	mtus2a	126.887139135602	-0.611774694833502	0.158197419379489	-3.86715976299182	0.000110110295631687	0.00178667546021674	104.319946719658	160.462426168425
ENSDARG00000062349	arhgap15	43.023637213406	0.659100167396626	0.246547109689787	2.6733234399946	0.00751037994598619	0.0473842567423123	48.9199592570991	31.0951901435899
ENSDARG00000062357	tafa1a	14.4505336573047	-1.3992673297178	0.448003219412808	-3.12334213033514	0.00178809761699147	0.0161427312130116	7.56591708386576	19.9124873974086
ENSDARG00000062363	phex	994.545088707582	0.210203517310706	0.0770082359486259	2.72962384764843	0.00634066275232256	0.0418761407148741	1045.63809644708	903.66974299563
ENSDARG00000062370	bcl2l13	667.850970181732	0.339318874632533	0.0942186585379439	3.60139785365212	0.000316510779314989	0.00417070667249356	719.696377753874	567.593253945671
ENSDARG00000062385	flcn	281.666476828151	-0.580409416921869	0.124976319627565	-4.64415513796145	3.41470908179096e-06	9.9587389764179e-05	239.085184508145	357.256162067893
ENSDARG00000062397	ndst1a	791.155786463079	-0.543439199036809	0.0867906987735472	-6.26149122793378	3.81313272160942e-10	3.45520038671267e-08	633.263792720654	923.325432594716
ENSDARG00000062420	nfia	192.711623820072	-0.670058267574396	0.154564191809863	-4.33514554521572	1.45663712579915e-05	0.000339404157385941	145.318370908132	231.307607951172
ENSDARG00000062430	gpd2	658.035620073982	0.49660633402017	0.13266352863001	3.74335236781748	0.000181581307460912	0.00266441321965856	733.747994671113	519.560586749053
ENSDARG00000062447	hecw2a	181.272596664173	-0.411684410818142	0.134502838625534	-3.06078604009467	0.00220756784948406	0.0190621319520743	165.138466030338	219.624346078291
ENSDARG00000062477	kiaa1549la	396.197394657805	-0.41357289516249	0.115563653418568	-3.57874541802984	0.000345247572535587	0.00446127130261801	344.825785098046	460.074055162217
ENSDARG00000062483	lyve1b	69.0700673349167	0.56356029143738	0.209553642570963	2.68933665157615	0.00715941766594069	0.0457732919820987	81.8748684093642	55.4611826398259
ENSDARG00000062487	si:dkey-6n6.1	771.64441471763	-0.7195804156904	0.193802632125733	-3.7129548128302	0.000204853473511416	0.00293090879353337	672.569699763484	1107.87176692164
ENSDARG00000062501	hhipl1	151.697269280809	1.27037299405694	0.22635926703812	5.61219785997543	1.99772823958487e-08	1.13664026117363e-06	197.237991696634	82.0706276437686
ENSDARG00000062562	egln2	335.006587397835	-0.36089017515131	0.13407548466275	-2.69169398163344	0.00710901426340658	0.0455303621483273	276.692599114379	355.294154880654
ENSDARG00000062573	znrf3	239.766592494953	-0.450631570238198	0.110090544136976	-4.09328134192447	4.25311146076239e-05	0.000828021761755324	220.023342462208	301.343335629871
ENSDARG00000062577	arhgap35a	890.306908435693	-0.277267971806603	0.100022321695434	-2.77206094706417	0.00557026061736273	0.0381023822720441	829.696793001519	1005.83627865652
ENSDARG00000062585	brat1	109.54447687668	0.51141446468761	0.166927329509498	3.06369523906216	0.00218621498736937	0.0189371565943001	125.655092049828	88.1303650210383
ENSDARG00000062598	ltc4s	16.7628167452618	1.75221162249589	0.450653396827524	3.88815802750179	0.000101007857370803	0.00167224963266746	21.252690116336	6.19284160111067
ENSDARG00000062612	dhx37	719.384025409223	-0.296307978397296	0.106185996103585	-2.79046191842704	0.00526328914384413	0.036483979735533	689.632698116594	846.911966932769
ENSDARG00000062632	duox	43.0138334288608	-1.61032868566974	0.325583303230789	-4.94598055149118	7.576152333767e-07	2.79429310280093e-05	26.9011300962639	82.4230904874188
ENSDARG00000062696	dgkg	91.7748741241039	-0.520890118050466	0.172359309464817	-3.0221176893076	0.00251012935548096	0.0209994446346258	79.3005769787294	113.607816988548
ENSDARG00000062720	pcdh1a	53.3949414007311	-0.692821630429463	0.232420260627895	-2.98090032494487	0.00287402320944171	0.0232487571817402	40.7849933516848	66.7320170542018
ENSDARG00000062721	dennd4a	284.558815440548	0.46204498837498	0.170415812112413	2.711280031164	0.00670239953634069	0.0436240423856594	305.17042368886	221.977117386684
ENSDARG00000062748	pkn1b	92.9176879831434	0.59570619997542	0.172879764545996	3.44578326757802	0.000569406838383499	0.00656427705464202	110.731110105598	73.4272649506621
ENSDARG00000062781	glsl	81.7096643148125	-0.695640292556037	0.207171790560657	-3.35779446937956	0.000785670085350493	0.00841780134661234	74.4499176653072	120.371956700409
ENSDARG00000062797	nell2b	491.992076362662	-0.247209771705375	0.0905014774549303	-2.73155509343464	0.00630362007159195	0.0417231995453967	441.767780861622	523.661038200416
ENSDARG00000062801	erfl3	839.395130003213	0.328935218618298	0.0982390025114692	3.34831594589833	0.000813042649689226	0.00861105632684322	890.95316628956	709.103304046918
ENSDARG00000062821	slc6a15	119.384853327464	-0.750081793301971	0.194092268797554	-3.86456296249666	0.000111288281295201	0.0018004824877583	100.928412097296	169.032519037922
ENSDARG00000062846	tmtc3	715.813794650959	0.264881693782913	0.0959283924036067	2.76124395651765	0.00575816468802682	0.0390600826449977	768.18562749322	638.882446038433
ENSDARG00000062854	sdk1b	175.874661373788	0.612364612253937	0.154176702964071	3.97183621442884	7.1320751022977e-05	0.00128406509957067	197.969563805873	129.40201052719
ENSDARG00000062915	polr3b	541.862292602172	-0.30680847919935	0.0880386545329124	-3.48492921464006	0.000492267248703306	0.00590314735802675	524.802140187739	649.042984479279
ENSDARG00000062929	si:dkeyp-9d4.4	651.392498300349	-0.401130705313199	0.118382833941263	-3.38841951960894	0.000702966550893699	0.00771522288039516	526.659052179298	696.561921177042
ENSDARG00000062955	dipk1aa	166.238869723475	0.484791522363801	0.126902707269258	3.82018266430822	0.000133352877266913	0.00208840469739698	174.174573362219	124.285991353575
ENSDARG00000062971	sdhaf2	379.461445697737	0.405803189596534	0.140482056754594	2.88864783853091	0.00386902108388998	0.0289670096042752	420.660505878859	317.6606064876
ENSDARG00000062997	hyal2b	622.631925267238	0.343519437216467	0.0865149569149734	3.97063640168112	7.16809032104602e-05	0.00128634214163906	679.680029710286	536.061881023998
ENSDARG00000063008	si:dkeyp-27e10.3	117.546299959201	-0.530071769337683	0.182289888785194	-2.90785063763085	0.0036392210878511	0.0276222023900011	107.759950756557	155.8933433665
ENSDARG00000063014	dbpa	730.588421445759	-0.515927428858574	0.131172304299979	-3.93320397634165	8.38210498608649e-05	0.0014560774292794	654.717408422651	935.784875247703
ENSDARG00000063031	rad54l2	1088.10633462613	0.693007393623396	0.152391865633433	4.5475353342702	5.42778097006381e-06	0.000147366595782781	1262.68290704115	781.330733044533
ENSDARG00000063079	ago3b	129.81643891725	0.74882154575481	0.189326653176621	3.95518292427765	7.64761145956215e-05	0.00135363952353777	113.525904614408	67.2914110235642
ENSDARG00000063140	exd3	121.67472879945	0.455551784541958	0.169360366284521	2.68983702938292	0.00714869206545294	0.0457312755924487	139.125422022256	100.899929978245
ENSDARG00000063144	shisa7b	621.62562055599	-0.372382267493979	0.101864691364901	-3.65565597366831	0.000256525181944993	0.00351488984520647	558.536285956449	723.614354073811
ENSDARG00000063157	mapk8ip2	393.556831489786	-0.392264589252844	0.110664787817356	-3.54461972041413	0.000393179900732405	0.00498987218111056	359.541974031862	472.236963946458
ENSDARG00000063158	CABZ01081780.1	67.2203599403276	-0.669235727259727	0.215631099288948	-3.10361413296393	0.00191172482815862	0.016987194911713	54.8307994878597	86.7944177997341
[truncated: 1,563 more rows]

## Sheet: dmd fhl2b vs sibling control
dmd-/-:Tg(unc503:fhl2b-T2A-EGFP) vs sibling control trunk
Ensembl ID	gene_name	baseMean	log2FC	lfcSE	stat	pvalue	padj	dmd.fhl2b	sib
ENSDARG00000000002	ccdc80	265.705588570656	0.372040921206985	0.116132997428393	3.20357632581026	0.0013573205651387	0.0117117671760837	295.742619554025	228.584813552833
ENSDARG00000000103	myh10	2923.12906022848	0.389340380732316	0.0631992339197031	6.16052373715459	7.25047455688313e-10	4.62387204602133e-08	3347.10415953029	2554.68880740533
ENSDARG00000000212	krt97	5385.11846663501	-0.841518570574392	0.136699937989803	-6.1559542963155	7.46267443454324e-10	4.74575499634004e-08	4344.80017100929	7782.63651263245
ENSDARG00000000460	nitr2b	9.92868289076254	2.82436837932569	0.705728311146598	4.0020618908386	6.2792867038108e-05	0.000940514319868189	17.1390343360701	2.46664292339422
ENSDARG00000000476	pms1	114.083345106337	-0.476830163663531	0.175359993115217	-2.71915021888852	0.00654498767359543	0.0398110679567631	100.308823529346	139.093482382121
ENSDARG00000000542	gtf2e1	92.246498648695	0.615517474122765	0.192144679889083	3.20340627946648	0.00135812236312189	0.0117141956469732	113.149496828681	74.2431117937213
ENSDARG00000000568	ell	902.363651260148	-0.311777474570675	0.0727710957166137	-4.28435866603966	1.8326706404649e-05	0.000337619324534745	835.969478668479	1036.40024188409
ENSDARG00000000690	sypl2b	224.243926209315	0.489977126911369	0.137729857456321	3.55752293627951	0.000374368422105987	0.00411915049777613	260.557505100214	185.470157982688
ENSDARG00000000760	znf511	71.9828787239685	-0.519250817086073	0.191164546111004	-2.71625062099412	0.00660259158360096	0.0400640274204919	59.7747604456058	85.8459055901634
ENSDARG00000000767	spi1b	204.273918308462	1.61253197690266	0.147197490604286	10.9548876837694	6.29564184095041e-28	4.42898403510862e-25	297.805972811813	97.1164349838099
ENSDARG00000000804	rassf6	198.84050207673	0.332098056599658	0.125557327408545	2.64499144298491	0.00816929828903825	0.0470138273847555	221.601054029886	176.411223328083
ENSDARG00000000857	mapk14a	426.269272989655	0.276246533746196	0.10501038407339	2.63065920750401	0.00852194436156191	0.0486055260875302	459.366611553057	379.124367646553
ENSDARG00000000861	scrib	3128.55099479117	0.373426925178053	0.0657672810926909	5.67800460918787	1.36275043800416e-08	6.44500795385496e-07	3615.06865350057	2791.86369393653
ENSDARG00000001014	myh9b	4262.11890746674	0.367045329454386	0.0964755643139547	3.80454192794283	0.000142066847851322	0.00188058578551741	4474.61644833982	3470.70754554668
ENSDARG00000001057	bysl	1346.44617093381	-0.392454412299022	0.1110394544727	-3.53436905974273	0.000408749905432626	0.00441968197459139	1145.30366519821	1502.19710005114
ENSDARG00000001220	mycbp2	1552.44233566083	0.317110020979371	0.106913719676696	2.96603674381831	0.00301664446389935	0.0220040716585896	1719.68258009452	1381.1292355377
ENSDARG00000001303	psmb8a	27.1326343770027	1.15917832826225	0.402707515110849	2.87846212143118	0.00399619268199207	0.0272943839978779	29.9130349591696	13.7271418259018
ENSDARG00000001414	mctp2a	143.010726582411	-0.818997907489027	0.134457399959625	-6.09113301116159	1.12114348495971e-09	6.83988675702249e-08	110.634072790118	193.777287018544
ENSDARG00000001431	actn3b	40603.1917575217	-0.176357920256251	0.0645351320000193	-2.73274284549691	0.00628093498323583	0.0385801932721978	39467.0986844462	44598.0246191463
ENSDARG00000001452	adam8a	262.854054865699	1.63542422316845	0.200827267593216	8.14343710775902	3.84212122037486e-16	6.97530910589345e-14	379.447207109692	122.24368365205
ENSDARG00000001557	tomm34	471.898222184147	0.629856917393721	0.129410195377661	4.86713520179453	1.13227571569875e-06	3.08593110312473e-05	568.369370186461	365.985340299638
ENSDARG00000001558	kifc1	210.236766044696	0.581693292087277	0.166510927094146	3.49342413881574	0.0004768684513274	0.00499546885820494	255.925640789154	172.450948888504
ENSDARG00000001621	nfyal	94.388684027572	-0.515423203843008	0.166516468150701	-3.09532870572621	0.00196594891529487	0.0156608074950878	77.6807300148578	110.937219880283
ENSDARG00000001656	psmb13a	8.27055427842595	1.7644376468208	0.63797859067205	2.765669056327	0.00568061520341452	0.0357711914571378	10.0361155947317	3.02973123005798
ENSDARG00000001712	si:ch211-247n2.1	187.229162099502	0.472363112678776	0.163488702406209	2.88927066963396	0.00386136545362415	0.0265588325976129	212.144774208401	153.113702374702
ENSDARG00000001754	noc2l	668.794429803933	-0.582701845739701	0.167740123877673	-3.47383698228723	0.000513072648609931	0.0052885949933639	502.637193787563	751.517278101371
ENSDARG00000001782	prkacba	38.2696618983513	1.05934673067507	0.282001445872132	3.75652942983637	0.000172286019092342	0.00220244341953821	44.7432436023117	21.1219715694388
ENSDARG00000001882	kbtbd12	1752.99243141793	-0.330350194022187	0.0837527113576444	-3.94435223250877	8.00159748866198e-05	0.00115875315492131	1648.85219505282	2073.74928651057
ENSDARG00000001897	man2b1	1715.22649601975	-0.406686899385489	0.143313885836677	-2.83773548537339	0.00454348179829143	0.0301897468250108	1417.58261234363	1877.41905033722
ENSDARG00000001909	vill	146.263559761434	-0.410543198427071	0.132267754513033	-3.10387970173499	0.0019100097476195	0.0153345718396613	128.943148428362	171.599301503923
ENSDARG00000001910	rorab	305.619476042565	-0.450390357839506	0.130010827136447	-3.46425269156097	0.000531706790693917	0.00545817750665821	251.692461270587	342.477629118596
ENSDARG00000001937	LO018422.1	270.062428813488	-0.607290681624133	0.158285872351213	-3.83667015004753	0.000124713799131264	0.00168723380170855	221.70593991143	338.403349227415
ENSDARG00000001950	ak1	33022.847608255	-0.515870174436286	0.137564913436179	-3.75001271436569	0.000176825604554459	0.00225025325592424	27659.6782635651	39547.7242300471
ENSDARG00000001993	myhb	28.7823430697188	3.63177600655414	1.10085250745592	3.29905775928803	0.000970099485467004	0.00886318166267581	55.6972476113094	4.501454595315
ENSDARG00000002002	lmcd1	98.1490474242265	-0.497681046163689	0.17656490871858	-2.81868605588511	0.00482206557139065	0.0315564942276588	82.880694707996	116.884657894048
ENSDARG00000002006	rxrbb	209.892671349412	-0.327557624961815	0.112261553513248	-2.91780769738911	0.00352501669212769	0.0247675330128522	187.372225712407	235.521525885759
ENSDARG00000002021	pygb	617.494037656909	0.318319951884845	0.0947935446225612	3.35803406394705	0.000784989387833651	0.00751346985497923	682.198473987618	547.105830685385
ENSDARG00000002037	pfkfb2b	355.104542818781	-0.551632608939247	0.14269400499206	-3.86584292009984	0.000110706176656568	0.00152522487692329	299.380821378431	436.706508999267
ENSDARG00000002084	lamb2	4064.85852000811	0.480708358723776	0.070440721100253	6.82429639014654	8.83572927353089e-12	8.02056199216643e-10	4790.70860517754	3432.4577700131
ENSDARG00000002165	psme1	274.774724168644	0.379702247696207	0.13644198932533	2.78288413686825	0.00538780428429429	0.0343501132959595	281.431945123743	217.693066887527
ENSDARG00000002167	cacnb1	653.180424314829	0.317076344808951	0.102518550504147	3.0928680053482	0.0019823228346936	0.0157522243750873	761.556008917849	611.254329778751
ENSDARG00000002192	aspn	205.251776432718	0.672235169337196	0.126435406882495	5.31682687557568	1.0559244667074e-07	3.99512127638939e-06	254.363177354116	159.485750527491
ENSDARG00000002196	bach1b	804.223501399344	0.5596904435527	0.174361661149459	3.20993984493497	0.00132762753251734	0.0115084909557299	817.616000727158	555.648641460153
ENSDARG00000002197	pygl	142.046589416362	2.71299089159422	0.759249973395311	3.57325121720047	0.000352576212170381	0.00393710103590259	222.465298644438	33.8329766011361
ENSDARG00000002215	rtca	368.636278325437	0.542908326456156	0.112558963289837	4.82332379926224	1.41185491602275e-06	3.7480752204604e-05	426.513394476504	291.066428460019
ENSDARG00000002235	mmp14a	1632.30899524937	0.283363170867706	0.0657695435196708	4.30842538511698	1.6442092559787e-05	0.000308968604095097	1828.10684510396	1501.42117388493
ENSDARG00000002249	tbxas1	502.867406447408	-0.357535271956645	0.101758889206158	-3.5135532113789	0.000442155842996753	0.00470407010280855	439.456574423631	561.543744725269
ENSDARG00000002267	dcaf13	659.590332576113	-0.345192467519214	0.0997146661638308	-3.46180236869132	0.000536571011981191	0.0054955808106099	564.320242532613	719.004885256107
ENSDARG00000002271	zfand5b	2243.17640884195	-0.591929273952459	0.148347706517111	-3.99014779432525	6.60321363376133e-05	0.000980551090522658	1830.56605729001	2756.52757725217
ENSDARG00000002285	mcoln1a	476.420819965847	0.603770805881388	0.11826647258318	5.10517302743377	3.30491974746477e-07	1.0643827375526e-05	521.548694454349	344.157588187862
ENSDARG00000002336	dlc	172.480771643691	0.420367132790949	0.147433469695571	2.85123271980879	0.00435500825295217	0.0291351993433757	178.38945766714	133.238828961913
ENSDARG00000002377	mief2	377.047871193362	-0.384309146173291	0.126372993959068	-3.04107020126284	0.00235738860226214	0.0180508612973215	352.066660007521	458.163859370919
ENSDARG00000002385	atm	303.492830360807	-0.36855229082711	0.121690685111998	-3.02859902948128	0.00245690538324359	0.0187173786759999	274.724785088763	354.758516230871
ENSDARG00000002391	tlcd1	279.57424630428	-0.652981077054439	0.197912472252846	-3.29934273278246	0.000969115118263248	0.00885841409138398	227.444785881163	355.552759943731
ENSDARG00000002401	gale	196.116652025103	0.679306450585889	0.216108756563707	3.14335458399455	0.00167023379989663	0.0137512936015308	219.744781930719	138.436781108462
ENSDARG00000002403	nusap1	182.725930008432	0.440162735314093	0.14270179469182	3.08449333986774	0.00203899175218093	0.0161058885351218	218.723550675665	161.419698016391
ENSDARG00000002405	si:ch211-225b11.1	702.336136517639	0.987844999014303	0.326829961098661	3.02250441083674	0.00250692429318457	0.0190083798208727	741.420455456138	373.874385772083
ENSDARG00000002445	prdm1a	305.453516523329	0.424686423401953	0.148822449032417	2.85364490480497	0.00432208118539231	0.0289838223549454	341.559130749816	255.591140499788
ENSDARG00000002463	arhgef37	104.953792141012	-0.433973495998683	0.164553594354216	-2.63727752469822	0.00835744260903085	0.0478856574228818	95.1338176922929	127.57837415259
ENSDARG00000002479	ercc6l	149.224997199175	0.582361735814988	0.189918823260456	3.06637186255273	0.00216673656696202	0.0168780531472142	188.646542973392	126.567061467878
ENSDARG00000002487	noc3l	634.61421077539	-0.467806401574105	0.139186565001926	-3.3610025620478	0.000776601051658187	0.00745537009591859	517.741369215774	717.21276790389
ENSDARG00000002523	hsdl2	1925.3243337211	0.288276885659962	0.0694368214675601	4.15164288294275	3.30097074078264e-05	0.000548424009715858	2037.18071860696	1668.04545797848
ENSDARG00000002536	tm9sf4	1031.3376530509	0.223172326801467	0.0759144000054416	2.93978911491719	0.00328435700076254	0.0234647555700306	1067.76085360921	916.225460735404
ENSDARG00000002589	mylpfb	53141.5012374727	-0.665883367877638	0.124859042202717	-5.33308085766456	9.65602879672819e-08	3.71583795336658e-06	42573.4771959622	67542.886557637
ENSDARG00000002632	anxa11b	2321.56333603019	0.279139915431333	0.0598729264608014	4.66220597408221	3.12837852743561e-06	7.37445627325974e-05	2451.0538219857	2022.47967841905
ENSDARG00000002635	zgc:85722	183.083706336671	-0.547664434281271	0.157316731442561	-3.48128536144443	0.000499013544523983	0.00517686309415848	154.243910599117	226.554108593944
ENSDARG00000002659	mapre1b	1371.16328602958	0.596109216396268	0.062426008745034	9.54905220404129	1.30888218610006e-21	4.09243830187286e-19	1580.01633294911	1046.00908985122
ENSDARG00000002663	optn	439.555316604494	0.465485994551892	0.129914613832144	3.58301488047622	0.000339651251003224	0.00382311448129229	455.244310124973	331.057464915957
ENSDARG00000002720	utp15	581.139255736631	-0.44613476642805	0.115929550862798	-3.84832653199915	0.000118927465088255	0.00161965825412389	472.432636398736	644.964144529829
ENSDARG00000002745	tdh	14022.6841481577	-0.797143016457688	0.174193861974339	-4.57618315262518	4.73536012028388e-06	0.000105966627264245	10692.0258212188	18575.8789478337
ENSDARG00000002754	pdcd2l	160.223882201186	-0.552353836345475	0.183526392961879	-3.00966976700843	0.00261531874430732	0.0196384441533844	132.840987864136	194.193854915633
ENSDARG00000002758	dedd1	1717.85839207555	-0.383858626875114	0.104470027924365	-3.67434214866894	0.000238463012269464	0.00286003161012795	1438.23262780549	1874.87792112928
ENSDARG00000002764	miox	104.13012845107	1.04417959340978	0.292134972742094	3.57430534115345	0.000351158947220526	0.00392907068579944	139.839928460343	67.9921226428315
ENSDARG00000002768	pvalb2	266530.650288596	-0.596994886418639	0.122531286195454	-4.87218330073146	1.10371693525175e-06	3.02273426355077e-05	215859.428841141	326498.997791579
ENSDARG00000002787	tle3a	394.666221393702	0.500190275979833	0.102870595155691	4.86232509127426	1.16014879762735e-06	3.15425962949117e-05	451.159750173775	318.748451719848
ENSDARG00000002790	ap2m1a	2652.96922207842	0.356536680930515	0.0691589404842178	5.15532306357235	2.53194020952373e-07	8.40693775763984e-06	2854.92676158101	2229.4479187794
ENSDARG00000002792	arcn1a	629.36605598351	0.380717302561338	0.0928975025092425	4.09825121534844	4.16283344124523e-05	0.000664636215810729	694.52392016096	533.746143762341
ENSDARG00000002831	col4a4	170.2780684107	-0.438885325950621	0.141653638436262	-3.09829899743874	0.00194634950975427	0.0155542137605922	144.425143784347	195.629636658815
ENSDARG00000002847	fndc1	403.804334837955	-0.595219290112241	0.130193597847421	-4.57180153212912	4.83548826365707e-06	0.000107396468136874	338.09684030404	510.978196600082
ENSDARG00000002912	adipor1a	299.360957181885	0.391384501876873	0.111769411543592	3.50171389892507	0.000462275733864524	0.00488121544125617	320.586276496364	245.007467682346
ENSDARG00000002917	gls2b	348.914912761735	-1.02580066523874	0.129921956814752	-7.89551427940217	2.89120568671383e-15	4.51991822356262e-13	232.538529465299	474.042523966008
ENSDARG00000002945	bgnb	141.637764905726	0.66259979375199	0.148695001692581	4.45609997787203	8.346411944128e-06	0.000172697082432178	175.372525230582	111.823366850064
ENSDARG00000002956	si:dkey-32n7.4	333.924497364024	1.22339618262242	0.143574001310851	8.52101474816215	1.58161392308106e-17	3.45682452780591e-15	494.967134323672	211.713663750095
ENSDARG00000002991	cep135	183.373107201024	0.560418417477498	0.1487007693826	3.76876609182543	0.000164056533945869	0.00211647031071026	208.677017671422	141.22320435538
ENSDARG00000003032	eif4a1b	7233.67417525319	-0.33942416192084	0.063695161159103	-5.32888457685191	9.88177689204066e-08	3.77688559242138e-06	6435.74517059314	8142.29726601509
ENSDARG00000003046	sorbs2a	127.110104074338	-0.482996016046316	0.158239931784943	-3.05230172054634	0.002270937078855	0.0175009060999327	106.968994290547	148.822705680248
ENSDARG00000003061	cd276	210.899373263798	0.665411560345249	0.13871268016056	4.79704926453036	1.61020009942084e-06	4.20032730453789e-05	268.484895402917	169.035354898209
ENSDARG00000003081	mybphb	44259.5756474541	-0.266599774478724	0.0934342315553503	-2.85334154346623	0.00432620971582722	0.0290028687083688	40549.0212600257	48778.9476581582
ENSDARG00000003087	ubxn6	607.705815412878	-0.565656630420519	0.0884065002480137	-6.39836017525452	1.57054469830404e-10	1.1368521623222e-08	496.283200953204	733.493383365061
ENSDARG00000003109	rcan1a	127.235682101194	0.924063561733681	0.168534091285045	5.48294742439256	4.18297362853768e-08	1.76342888250262e-06	161.443527620401	85.5794222253277
ENSDARG00000003144	pxmp2	100.598577044725	0.778841766633645	0.175635218694299	4.4344281996725	9.2316979469996e-06	0.000188759295352275	111.343389868147	64.7007321574298
ENSDARG00000003189	psmd1	2834.92943867924	0.280209871293612	0.0834960966335701	3.35596372275146	0.000790889423511152	0.00756029838729641	3037.59167397778	2504.18044206351
ENSDARG00000003200	foxm1	113.386934706593	0.436822165025716	0.16284160074961	2.68249736562947	0.00730747273332561	0.0431320991538087	134.568252717578	100.087193912627
ENSDARG00000003203	rhcga	2127.82872151265	-1.29948512662783	0.495400471705981	-2.62310030136401	0.00871336165757896	0.0493720608193853	1674.00227753038	4118.84596658839
ENSDARG00000003205	ngly1	319.250906334671	0.347749342090547	0.121026046152559	2.87334299636785	0.00406152897296335	0.0275982916508756	341.300648301326	268.607104979931
ENSDARG00000003213	naa15a	2625.11510249633	-0.256450875605369	0.055890291740534	-4.58846908146267	4.46508422745192e-06	0.000101023091586329	2466.89880092548	2947.16792326648
ENSDARG00000003269	clcn3	435.863634668875	0.484862104772861	0.120021776249323	4.03978444516309	5.35003483851522e-05	0.00082155514518864	479.297811358063	341.858823990664
ENSDARG00000003281	pik3ip1	896.329228421004	-0.525217012742275	0.128156345268321	-4.09825211262563	4.16281730754412e-05	0.000664636215810729	728.610604379076	1047.03274553465
ENSDARG00000003311	pank2	748.713851618843	-0.287563843726134	0.0846783785622721	-3.39595359061653	0.000683899543157181	0.00671139778358957	692.97156491246	844.191535811836
ENSDARG00000003375	gng12a	307.523614110985	0.38677450105812	0.108630858166499	3.56044781000725	0.000370222890836759	0.00408752217681075	335.70817162931	257.403623855012
ENSDARG00000003381	si:ch211-266g18.6	191.945426870974	-0.611552008977251	0.155191324715551	-3.94063270030177	8.12669793453167e-05	0.00117274502501396	170.598314121024	259.940841822283
ENSDARG00000003395	col4a3	119.476044942996	-0.901379656797579	0.165339534276201	-5.4516886160561	4.98937641766645e-08	2.04591697476334e-06	91.023416135402	168.98343252529
ENSDARG00000003403	tenm1	316.413920878484	-0.785074394719586	0.175174194412803	-4.48167835080513	7.4058304459346e-06	0.000155813135512972	245.593008576931	421.056137468489
ENSDARG00000003462	fech	160.14873416733	0.724769289169564	0.182874533977371	3.96320511886717	7.39501913163196e-05	0.00108242308641937	167.572440659693	101.621003978543
ENSDARG00000003517	impa1	234.801352587712	0.872576327865015	0.128783244379523	6.77554236243297	1.23940418711473e-11	1.08145221164058e-09	282.46329505685	155.159841872105
ENSDARG00000003527	mak16	1044.7097272584	-0.438635031350458	0.122842562141127	-3.57070891151336	0.000356016371280042	0.00396960898972576	869.18928546199	1176.67113595957
ENSDARG00000003570	hsp90b1	1560.5981743005	0.406257301207603	0.130378298521823	3.11598867153188	0.00183329315122065	0.0148403795110677	1812.07427807586	1367.10957262338
ENSDARG00000003641	tfg	450.760890761181	0.457225518486227	0.124998401868259	3.657850913711	0.000254338908947066	0.00300758336166597	503.683244698871	367.806747233433
ENSDARG00000003684	obsl1a	575.117345242248	0.395913412731045	0.121791904603738	3.25073668910253	0.00115106410586801	0.0102219941425249	714.585221798312	542.444654204763
ENSDARG00000003750	pfas	713.314992468783	-0.480962934281799	0.0916183046452049	-5.24963800786694	1.52398389325753e-07	5.48926806480217e-06	615.384257994358	858.253926225328
ENSDARG00000003754	tspan2a	213.562097868296	-0.419913367786397	0.149573350903516	-2.80740763812444	0.00499419991712772	0.0324097516674486	196.122234994284	261.135059017951
ENSDARG00000003795	idh2	18176.1026715636	-0.453056159103695	0.0997049850176031	-4.54396697440661	5.52053108378759e-06	0.000120075551457223	15639.205911677	21407.2462031713
ENSDARG00000003822	ankrd16	73.0441643926996	-0.830960954421128	0.211685132259075	-3.92545733161902	8.65651141754063e-05	0.0012318292353456	57.3037929125909	100.844618288754
ENSDARG00000003854	acsl1b	2001.20244946893	0.354923968593798	0.111525742979264	3.18243984852709	0.00146039847307932	0.0123875246518318	2118.96783800974	1658.31223532233
ENSDARG00000003869	decr1	314.300843602889	-0.426707758552226	0.152751115975668	-2.79348373873875	0.0052143650605592	0.0334527746489908	273.273961265593	368.525149313619
ENSDARG00000003872	ccdc102a	251.198296191785	-0.422183861559966	0.128996179446865	-3.27284004356012	0.00106472714022554	0.00957616355603574	232.485950875901	310.989968765756
ENSDARG00000003902	ctsl.1	16057.7261604126	-0.9666377397415	0.188335755672488	-5.13252375413229	2.85882633878355e-07	9.32723167227468e-06	10226.8126277615	19985.2130111509
ENSDARG00000003931	cndp2	1669.582114872	0.581441993229391	0.119244352864131	4.87605475029829	1.08228581074286e-06	2.96765142161306e-05	1888.79319358414	1263.1951795192
ENSDARG00000003977	zgc:153896	131.435015637021	0.911811313398984	0.231173057829404	3.94428019406943	8.00400300241045e-05	0.00115875315492131	148.705091588637	79.3770999673856
ENSDARG00000003991	fhl2b	537.31588408897	4.07633276222069	0.187952572881891	21.6880923720169	2.65781615360202e-104	5.98327572498887e-100	973.178813438791	58.1313673723604
ENSDARG00000004034	arhgdig	2416.67921361946	0.484087069224264	0.0902232013334003	5.36543884577343	8.07526376534691e-08	3.1506124416896e-06	2709.98622953806	1939.51736592152
ENSDARG00000004060	bhlhe40	3943.45438437822	-0.57020832481326	0.0944584608567036	-6.03660402299254	1.57391306216508e-09	9.1084655155425e-08	3399.16940619116	5042.86491760012
ENSDARG00000004078	acsl4a	494.508856771881	0.428487487045074	0.117158360703847	3.65733597219071	0.000254850242696755	0.00301164759243535	482.502275102629	359.273108472789
ENSDARG00000004082	cx39.9	534.100335545821	-0.401919806517668	0.0910376657346113	-4.41487381376106	1.01068927581573e-05	0.000204794212215695	479.010632799906	634.99445997478
ENSDARG00000004131	rttn	54.0273339864616	0.665935330515414	0.245413817806642	2.71352011254759	0.00665725269231036	0.0403087876840481	65.9990239494012	42.0525840102562
ENSDARG00000004167	zgc:110366	224.791604972975	0.649897975003575	0.215343932601278	3.01795349956248	0.00254487950989286	0.0192493907946668	245.329617121902	156.598466719528
ENSDARG00000004173	copa	2555.94923461012	0.242768294089204	0.0590625724681524	4.11035760794383	3.95046830159845e-05	0.000638151960620924	2673.59897924037	2261.56637289694
ENSDARG00000004189	cbx1a	368.974628911175	-0.520319359616637	0.106193929450286	-4.89970907292041	9.59786684603186e-07	2.70287000767709e-05	334.053941971841	476.761177925762
ENSDARG00000004199	spam1	4.59542896876995	3.0226054477484	0.974095036859943	3.10298824382882	0.00191577250424353	0.0153479966603311	9.402146608869	1.1240545275231
ENSDARG00000004251	dhfr	217.499620739022	0.419889493407917	0.13259553155222	3.16669414491205	0.00154182388694271	0.0129235399821832	234.713102866903	177.205436937368
ENSDARG00000004261	tmed9	1476.77360361317	0.343369469262136	0.0839414501660243	4.09058300259287	4.3029017992472e-05	0.000683605683166218	1585.05021429193	1250.26826426366
ENSDARG00000004262	cyp46a1.2	123.92964171994	0.700702378524426	0.183236411445228	3.82403460642907	0.000131285475575519	0.00175922537271196	146.053705546355	90.6651859853505
ENSDARG00000004296	ambp	116.476799505838	2.56780676538699	0.906497255575912	2.83266910031142	0.00461611433540389	0.0305910997699771	200.087032419734	33.6717390495071
ENSDARG00000004301	rhogb	204.225336903388	0.616154369271236	0.142853970832543	4.31317635540916	1.60925649559296e-05	0.000303045400594809	253.615143328354	166.598829929831
ENSDARG00000004378	yrk	464.140485718954	0.4060830452302	0.0940825616774998	4.31624137342464	1.58708431973916e-05	0.000299735253405772	517.0356913907	390.17553842039
ENSDARG00000004433	btk	56.9520332891392	1.13570071945056	0.250201592646347	4.53914264668906	5.64834169658217e-06	0.00012238254886762	73.4958360212821	33.561970525561
ENSDARG00000004451	tnfrsfa	312.958265796455	0.373963528657876	0.126371515655031	2.95923908738043	0.00308399730606254	0.0223525265145138	351.998009954004	272.030332458406
ENSDARG00000004455	p2rx5	195.396348398488	-0.479507779007462	0.148706546809234	-3.22452366285254	0.00126182428036859	0.0110186920867563	184.950279182166	256.552968784046
ENSDARG00000004470	prkcsh	849.267007092621	0.351255017920275	0.0916341141597896	3.83323417420464	0.000126469455172126	0.00170586002087171	904.770920583897	711.718378377666
ENSDARG00000004473	tbx21	63.1015508347451	-0.874690879905627	0.220637073277803	-3.96438761134358	7.35846045179798e-05	0.00107847435996664	49.6892942511344	91.0088855686293
ENSDARG00000004539	ptgs2a	733.755807823376	-0.987439379072298	0.198554328549029	-4.97314456092793	6.58754995501138e-07	1.93601729226131e-05	541.057225455558	1072.40198311983
ENSDARG00000004576	plk4	98.2553621071712	0.572111048294558	0.177187408295581	3.22884709358225	0.00124290330283801	0.010891490522962	110.635978345943	74.4684242952131
ENSDARG00000004581	sel1l	889.303089412477	0.280506421165232	0.0878607575557929	3.1926246593891	0.00140986074934549	0.0120448963131064	975.169791145745	804.564766229889
ENSDARG00000004587	kat5a	463.87411086242	-0.28189619242639	0.10168062525271	-2.77236879421013	0.00556499486302311	0.0352006643316595	411.013780207341	500.97728717745
ENSDARG00000004647	spice1	34.2482101991725	1.05719953385172	0.294247932400335	3.59288687341856	0.000327034591238237	0.00371640722764018	44.5366320756463	21.1911419239706
ENSDARG00000004696	eefsec	139.733681152652	0.501401611391526	0.143566634848828	3.49246614242572	0.000478582263461908	0.00500730798233153	161.468787220118	114.358325272953
ENSDARG00000004702	irf2bp2a	554.689343072688	-0.405922966743485	0.146281002442661	-2.77495341134675	0.00552096160466454	0.0349909593592928	514.145652256497	680.14329288716
ENSDARG00000004713	mad2l1	91.9966112007327	0.63588497457656	0.189015055313698	3.36420278015005	0.000767651182372561	0.00739424938102228	106.077523609246	68.742768385814
ENSDARG00000004724	tcea3	696.837801885792	-0.617801073557984	0.101421731378722	-6.09140728677798	1.1192239809879e-09	6.83988675702249e-08	582.991492015417	894.129062203482
ENSDARG00000004735	hnrnpub	2146.97440054345	0.369030982912224	0.0569564647458226	6.47917641235431	9.22246252995704e-11	6.94368148743789e-09	2453.27512793892	1900.01356889562
ENSDARG00000004745	lmbr1l	550.091624391153	-0.435317449884805	0.155559597736116	-2.79839660310292	0.00513570093545143	0.0330895533654501	470.418419191906	633.926564747832
ENSDARG00000004754	hspa4a	1373.28630426734	0.496299891097483	0.0803759973209916	6.1747276256548	6.62776300573211e-10	4.26297716528689e-08	1527.98951591493	1083.6834377014
ENSDARG00000004782	fgfr3	699.057791275891	0.305685430489281	0.108068346667366	2.8286305834786	0.00467476253822047	0.0308254991975451	850.429694179438	688.877543663952
ENSDARG00000004796	mgrn1b	585.522887549239	0.364298739125327	0.0937208421042394	3.88706216190569	0.000101464777378186	0.00141381506350632	657.198192882245	511.37070777884
ENSDARG00000004869	penka	107.169478522888	1.26332816241424	0.254463467685228	4.9646740017588	6.88165644770734e-07	2.00154844897658e-05	113.384854496168	47.3405886230993
ENSDARG00000004870	psen1	629.930969697564	0.384642430721163	0.0859288164076387	4.47629150268349	7.59507681662334e-06	0.000159178940267538	655.379356394765	503.470632257689
ENSDARG00000004875	tmc6b	532.568854306353	-0.346087812755098	0.122452233889916	-2.82630869001728	0.00470878620023342	0.0310055969485994	480.936963738462	610.798766067321
ENSDARG00000004880	acsm3	267.720625054558	0.415833614937301	0.154541494266631	2.69075704820003	0.00712900909314568	0.0424011235680041	330.857587927653	247.355998441107
ENSDARG00000004930	lmo7a	2477.85940305184	-0.256076575695791	0.0906500286555272	-2.82489238551584	0.00472964980674935	0.0311054269499099	2228.28235986301	2661.02549041819
ENSDARG00000004932	anos1b	273.254606552176	-0.278503079381649	0.105141866084299	-2.6488314289415	0.00807706083712814	0.0466472020434655	257.07185008143	310.888829665581
ENSDARG00000004948	bccip	1957.70636213401	-0.63271486206498	0.105856593547618	-5.97709449039056	2.27152457611184e-09	1.26889730167319e-07	1503.97798794677	2330.56561808168
ENSDARG00000004954	grna	239.730551854566	1.46083842679846	0.204655863162986	7.1380238231194	9.46822249361177e-13	1.00541804139711e-10	323.747887604727	117.383507310673
ENSDARG00000005023	fkbp9	378.653580752012	0.366698267728756	0.118744929001719	3.08811728476798	0.00201428957128932	0.0159611710062883	426.570698750867	330.542195891158
ENSDARG00000005026	tshz1	580.237814682894	0.217867814469971	0.0777102522172598	2.80359165301462	0.00505368662057039	0.032682732893502	631.675263865401	542.700553622176
ENSDARG00000005057	dimt1l	554.046642651233	-0.49199091104051	0.165465082453472	-2.97338208004614	0.00294537556057965	0.0215911086355484	459.148321500459	644.959602581445
ENSDARG00000005058	ncapd2	346.036797064452	0.589316198322918	0.16689288141452	3.53110446250373	0.000413828278310325	0.0044617347707481	428.63603707962	285.775989496688
ENSDARG00000005078	eif4e3	603.01353124908	0.282677049009659	0.0972679047867019	2.90616981654472	0.00365882821223104	0.0254944625479643	646.092403468792	531.948381171148
ENSDARG00000005098	zgc:86764	92.512082508107	0.747537833769719	0.223653965549233	3.34238577855739	0.00083061532393498	0.0078698704429395	111.154262107068	66.8252140234896
ENSDARG00000005115	calub	394.533920844826	0.514173512742795	0.0987113529893959	5.20885893234622	1.90005498899616e-07	6.58055774055495e-06	465.986839199182	325.805810678942
ENSDARG00000005122	atp2a2b	2466.28384686094	0.387622901412703	0.106469061586204	3.64070928810487	0.000271887994534746	0.00317795562459304	2549.08238237305	1949.64912002361
ENSDARG00000005139	hhatlb	1971.95971018698	0.2767271568141	0.0874844253447683	3.1631591077331	0.00156067010316654	0.0130186048062823	2231.79180336645	1841.45782277551
ENSDARG00000005172	dynll2b	336.327029072158	-0.584822499288442	0.124961205027314	-4.68003248816792	2.86829461373823e-06	6.8256922140037e-05	282.351977823915	421.078239663168
ENSDARG00000005179	dglucy	431.635692119954	0.388504015922602	0.123468285218018	3.14658954918333	0.00165186669439185	0.0136465405593209	459.505689403127	351.030225570926
ENSDARG00000005186	sp4	393.272857057403	-0.267890762740726	0.100621931006999	-2.66234964942278	0.00775972269713534	0.0452088191920059	356.637545561326	428.699236763234
ENSDARG00000005216	zgc:158328	317.302376615925	0.421826933128479	0.151611592657703	2.7822868009892	0.00539773167195814	0.0343841922464974	364.807369915358	272.638259484117
ENSDARG00000005220	pdcd6	584.436765218967	0.572021041125594	0.105632421624327	5.41520332800797	6.12190980872922e-08	2.45662092003765e-06	665.05805042613	447.767469072642
ENSDARG00000005221	desmb	576.75107356599	-0.370992288148358	0.0992759799145204	-3.73697936265946	0.000186244203315459	0.00234755291435477	472.325792899235	610.729595712789
ENSDARG00000005254	kdelr2a	1374.47599458512	0.420168256452778	0.0759314102943398	5.53352367385304	3.13860598024602e-08	1.37196694810288e-06	1535.17627374276	1146.09995161955
ENSDARG00000005318	stam2	950.255711164918	0.200356822808999	0.0745351828794068	2.68808386950849	0.0071863344391981	0.0426182194139167	1006.76521090119	878.66881629611
ENSDARG00000005327	ftr66	6.14887419429899	2.34100142884853	0.842444259899112	2.77882055856001	0.00545566536000744	0.0346453987544393	7.58599259004559	1.47596753686584
ENSDARG00000005350	dip2ba	910.127134899445	0.314974633919437	0.0859986742803246	3.66255220275528	0.000249714843174504	0.00296595414337312	1000.76459782118	806.207891474514
ENSDARG00000005355	larp6a	303.015820683946	-0.50519297211523	0.106995732811566	-4.72161794531509	2.33975883925953e-06	5.7565738786241e-05	268.360315728819	379.709702850427
ENSDARG00000005414	grapa	46.7698449899964	0.709909360210461	0.266944586019679	2.65938849255451	0.00782826383152937	0.0455256717580442	55.6686446148695	34.2752772010779
ENSDARG00000005416	map3k5	506.795054455235	-0.377657957774662	0.10867769227575	-3.4750273939975	0.000510801185223599	0.00527895289933868	444.674275152347	577.413441150304
ENSDARG00000005423	pgam1a	814.794157461253	0.415046330261138	0.125620367976561	3.30397320869639	0.000953249415098371	0.0087458258342363	850.023703220696	638.457167844171
ENSDARG00000005454	tacc3	245.659554783786	0.599144178852131	0.148567229893824	4.03281517250015	5.51126257092743e-05	0.000841720101741645	290.555402730849	193.015614848832
ENSDARG00000005462	kif4	247.656956402782	0.617277852827343	0.168466978841834	3.66408810243387	0.000248221340430337	0.00295346660452841	299.733035903395	196.594438261937
ENSDARG00000005463	slc30a1a	453.335037239112	0.639581027392441	0.130695357057942	4.89367825904399	9.89685879991907e-07	2.7676780783078e-05	515.160376036948	330.880346724531
ENSDARG00000005526	igfn1.1	2982.24906211465	-0.436635572006714	0.099667584117489	-4.38091858925771	1.18180023989637e-05	0.00023337444737322	2729.52463538691	3694.79472686275
ENSDARG00000005551	hnrnph1l	819.651318527491	0.320618952055385	0.0759670738798924	4.22049890406861	2.43762242270358e-05	0.000426385050348897	873.004722274097	699.450505941325
ENSDARG00000005561	gfm2	223.669073488864	0.637591714837729	0.126474524238757	5.04126596779357	4.62462184643225e-07	1.42811367636328e-05	256.840795729429	164.763456975995
ENSDARG00000005578	ugp2a	1498.95625495856	-0.427567087473019	0.116611422350912	-3.66659696668794	0.000245799738194437	0.00293047664138164	1390.80892236211	1871.45896317625
ENSDARG00000005593	rxrga	91.3121463286522	0.486720861979026	0.185340887324274	2.62608466488809	0.00863733304432138	0.0491019296701422	112.080628158005	80.7556263633548
ENSDARG00000005619	nek2	24.2515819051296	1.07734856204576	0.332445706315561	3.24067521877732	0.00119246961252818	0.0105191520051859	32.0162428988761	15.34497684698
ENSDARG00000005675	sec61a1l	415.994600010466	0.421311985872529	0.0958366114532772	4.39614860629676	1.10188510237241e-05	0.000220887243317968	445.098584836887	333.396240100733
ENSDARG00000005699	ddx19	454.353994483835	0.348216465957345	0.105654982936131	3.29578838858782	0.00098145912156477	0.00892711424026913	487.308135249148	383.228527923125
ENSDARG00000005716	olfml2ba	198.955098165181	0.544217014044336	0.149126024231665	3.64937653805417	0.000262877544555382	0.00308867394730206	252.089685434941	172.576801896319
ENSDARG00000005749	cand2	821.987980464328	-0.40239291609276	0.0771902521806434	-5.21300170325996	1.8580918966093e-07	6.44520258497204e-06	736.95810284446	974.894042631021
ENSDARG00000005772	tsr2	576.317313167706	-0.732410293272874	0.152014367702308	-4.81803335002627	1.44980141872676e-06	3.83975641627962e-05	419.720325502077	696.550523344089
ENSDARG00000005774	ddx3xb	4098.03497180141	0.41096594508928	0.0904152974052331	4.54531430945107	5.48533376143893e-06	0.00011942537102274	4434.28180218325	3335.78057057103
ENSDARG00000005775	scn8aa	825.531877656589	-0.302655596861569	0.0999457782197398	-3.02819791143307	0.00246016909728288	0.0187359021373587	755.094090522679	929.667807828162
ENSDARG00000005789	enpp1	974.534862420708	0.555822888590702	0.0739924568133608	7.51188583983248	5.82816038642037e-14	7.58402003578586e-12	1212.39656343205	824.252732151714
ENSDARG00000005800	ampd3a	485.274686273306	0.247201069068278	0.0891757295891999	2.77206668459057	0.00557016243533294	0.0352234541416335	534.030093033881	449.891340897243
ENSDARG00000005821	ncf2	64.9499998747589	1.07698190168596	0.242136314532503	4.44783304712185	8.67409052500664e-06	0.000178656107867291	83.0486963599424	40.3408310014534
ENSDARG00000005841	tnni2a.2	22.8972080596535	-0.995667655883155	0.363702874515606	-2.73758533585753	0.0061892060286241	0.0381520827262831	16.1597102533247	32.0786444176682
ENSDARG00000005867	gon4l	396.364600112606	0.384446601848714	0.0950030463824266	4.04667656972975	5.19499417728164e-05	0.000802124203833775	442.699757168525	339.979601009419
ENSDARG00000005894	slc7a9	499.364686263035	-0.362896860254445	0.125791168877594	-2.88491524081134	0.00391519055519693	0.0268797712042065	427.602991810964	549.813759617162
ENSDARG00000005908	clk4b	986.708924643441	-0.280583740778566	0.104825776802886	-2.67666741269349	0.00743584067902229	0.0437753366309727	883.196531086653	1070.31791986734
ENSDARG00000005941	clul1	1304.83959918615	0.194828918834807	0.0699359905662617	2.78581767781232	0.00533928935521188	0.034118104446361	1349.37035597769	1179.56221421588
ENSDARG00000005943	htra4	268.839505623358	-0.423891809890901	0.108809668144146	-3.89571824931354	9.79081524769412e-05	0.0013732762171719	239.254870531789	319.469800637299
ENSDARG00000005972	ric8b	401.789614911116	0.516016258305802	0.145175591515557	3.5544284884178	0.000378801510220136	0.00416182508446837	454.334700750616	318.635739980613
ENSDARG00000005993	prc1b	66.2485937532315	0.662885041103494	0.241666514107941	2.74297431545445	0.0060885447610299	0.0376760087026677	80.3634538840248	51.4481345942665
ENSDARG00000006029	lta4h	587.170586918377	0.867809621755328	0.180836972192599	4.79885065113274	1.59578729529769e-06	4.18211450427724e-05	693.697412023623	380.798190784077
ENSDARG00000006202	erbb3a	1171.51993716582	-0.43739651757139	0.0679731480374781	-6.434842731283	1.23601239853642e-10	9.00489032875464e-09	1025.10118997146	1389.35715286196
ENSDARG00000006219	gnl3	1624.78729398434	-0.330994741459986	0.116955820947686	-2.83008352023829	0.00465358543124106	0.0307527929498835	1392.86147603805	1750.51705866263
ENSDARG00000006225	ddx39aa	1302.89088137588	0.238028185824507	0.0676600042602845	3.5180042985044	0.00043480531944655	0.00463902244141267	1357.86620081842	1151.52334286024
ENSDARG00000006242	ptp4a1	2003.41836552945	0.398228115081206	0.0815527943755284	4.88307136659812	1.04446046994881e-06	2.87795521413557e-05	2214.70004625072	1681.93869881304
ENSDARG00000006260	tuba8l4	6285.91891282668	0.437392953390426	0.0811302593772604	5.39124312861523	6.99719273773188e-08	2.76837966453111e-06	7006.91764022316	5175.47394979854
ENSDARG00000006283	waslb	781.649308610471	0.334174976136135	0.0978780047867905	3.41419889855821	0.000639698574555099	0.00634121281831105	852.395262750342	677.556526690306
ENSDARG00000006314	itgav	4526.00155524307	0.289469098412749	0.0830537029496335	3.48532441218536	0.000491540707424108	0.0051134770820386	5078.70477650255	4154.42140163602
ENSDARG00000006395	rbm25b	977.619474299052	0.212431885989365	0.0804519682433291	2.64048090590971	0.00827884576076015	0.0475232688697417	1013.5846588289	876.521430343531
ENSDARG00000006409	mapk12b	27.6427596696454	0.944257132497648	0.348203453311125	2.71179715054101	0.00669195309159863	0.0404753487367191	33.6403252829123	17.9373654231882
ENSDARG00000006413	rpl38	9319.86861811674	-0.386281141298545	0.146395836607293	-2.63860742388968	0.00832473207197642	0.0477346837504669	7945.59666598506	10384.2055081203
ENSDARG00000006434	polr1e	394.437111080273	-0.615674950308731	0.124289688112358	-4.95354811536868	7.28723283523441e-07	2.10051454016385e-05	307.782887509725	471.549118678617
ENSDARG00000006456	pdgfrl	309.885408637428	0.704054305009244	0.123565866763809	5.69780574076345	1.21359216560641e-08	5.78821754918041e-07	396.608420901891	242.966289753012
ENSDARG00000006468	grap2a	65.1484533199699	1.25208259977938	0.216507118333765	5.78310131054991	7.33358660945676e-09	3.6758419530179e-07	90.2342794672597	38.1912928594944
ENSDARG00000006477	ddi2	893.860137338979	0.220513405510271	0.0669031117654305	3.29601119725813	0.000980681064673329	0.00892364273562085	968.664616349966	832.15623071499
ENSDARG00000006514	her6	87.2692863619426	-0.656803652797666	0.18839431573977	-3.48632415059121	0.000489707224670932	0.00509675868783727	69.1246100897535	108.112572607286
ENSDARG00000006526	fn1b	8088.57064686203	1.2795744751654	0.261674998556456	4.88993783213621	1.00867828848096e-06	2.81031752850041e-05	10669.8455829787	4394.91070332999
ENSDARG00000006544	c1qtnf6b	58.1326622122937	-0.699369930655303	0.212360676410169	-3.29331184321757	0.000990145888316619	0.00900248959522768	46.7639460115254	76.5188079642248
ENSDARG00000006598	sgk2b	935.253533612363	0.585243130686706	0.206598664267777	2.83275370032479	0.00461489291293781	0.0305910997699771	1155.61231993355	769.068502225192
ENSDARG00000006615	hnf1ba	125.0933069551	-0.618279397989812	0.145979657347707	-4.23538052646021	2.28164991434838e-05	0.000403491774326871	104.336704183099	160.230167471637
ENSDARG00000006672	fam49a	414.758794545772	0.31181845522384	0.0872436467970725	3.57411074240312	0.000351420182676279	0.00393004031416214	459.784062307414	371.228978776317
ENSDARG00000006683	arhgef6	616.712881843338	0.411247011739292	0.0890707919509875	4.61708044501936	3.89176436183242e-06	8.93082561810106e-05	730.087691350206	549.445564458222
ENSDARG00000006757	klhl41b	8122.91789908917	-0.555343729863508	0.0852702840616798	-6.51274633331587	7.37890642159119e-11	5.68883360831716e-09	6667.34788115295	9796.01898552381
ENSDARG00000006782	rb1	374.724784970402	0.396476307013359	0.135217875147222	2.93212939917659	0.0033664644747875	0.023914751737588	413.765744949152	314.515163717844
ENSDARG00000006791	arntl1a	135.831532125298	0.648733555873258	0.236238639937843	2.74609418697951	0.00603094466293468	0.03741546461057	178.561281395082	114.407408163609
ENSDARG00000006812	wdr26b	1089.95225501006	0.358853787661024	0.0745189209433442	4.81560633350898	1.46753589740491e-06	3.87760189229805e-05	1167.01930727988	911.915254291732
ENSDARG00000006818	urod	560.654883632474	0.432073734482703	0.0965953439823103	4.47302858160357	7.71194646865031e-06	0.000161199014765326	604.904273675318	449.101394319189
ENSDARG00000006865	glra4a	84.2521880890413	0.799338644288855	0.203481635589559	3.92830852756262	8.55454201827632e-05	0.00121808886727031	121.164533381521	68.9494282163493
ENSDARG00000006901	si:ch1073-459j12.1	1208.65305339814	0.694829486200467	0.0662446988240301	10.4888315372402	9.72232468518202e-26	5.47172433282044e-23	1519.07384172019	937.205527473101
ENSDARG00000006963	cse1l	948.036096715589	0.307811712961939	0.0715289232212152	4.30331814180929	1.68258966480728e-05	0.000314866654481642	1033.43038618154	835.919768460172
ENSDARG00000007040	tmigd1	793.234067185543	-0.929688078951164	0.265997698745164	-3.49509820324364	0.000473887360961013	0.00496886458777565	549.559845082534	1045.27656618253
ENSDARG00000007130	mrto4	302.774487653633	-0.474137252792333	0.145309025739216	-3.26295803292536	0.00110255845693938	0.00986910377042516	248.191888172551	344.170450917312
ENSDARG00000007141	psmc3	1380.02173541741	0.283212633620637	0.0846657934838378	3.34506560402933	0.000822631097551037	0.00781127248464822	1444.4158952437	1188.15383296415
ENSDARG00000007217	wdr55	261.244511170369	-0.362825907611004	0.116319326253879	-3.11922291244275	0.00181328721498885	0.014699575723381	240.278847263173	307.581287245205
ENSDARG00000007221	pbk	118.018673760768	0.690863507058964	0.205445285203627	3.36276155655855	0.000771669852924987	0.00741435413104879	143.196376580988	89.4539921032466
ENSDARG00000007264	nipsnap2	2017.07874101598	-0.298277715599691	0.0881894565851738	-3.38223782240469	0.00071897870937189	0.0069916409094514	1846.85602383933	2269.67734261992
ENSDARG00000007275	si:ch211-251b21.1	16073.646101846	0.379441213273235	0.077691228861077	4.88396462297861	1.03973737486332e-06	2.86845193418175e-05	17393.1398364222	13372.4966261236
ENSDARG00000007278	ect2	93.5666638408068	0.669206317242012	0.18076770192329	3.70202370291788	0.000213886630585864	0.00262628684290043	116.801820101236	74.337029781446
ENSDARG00000007323	chmp4bb	1457.81861269886	0.301147922665834	0.0829934992923931	3.62857242113463	0.00028499280633073	0.00330538797327016	1510.72607785048	1227.5398156022
ENSDARG00000007347	degs1	580.042833181927	0.531468060931563	0.0904734309922293	5.87429983701193	4.24634201613028e-09	2.22310817365407e-07	654.187548092123	452.984489887855
ENSDARG00000007370	dysf	1258.74147922656	1.51090000033662	0.12969182204364	11.6499250031989	2.29660847625378e-31	2.06805000069701e-28	1861.46615208737	652.713131211422
ENSDARG00000007377	odc1	2056.9895438438	1.26835150233651	0.183462854940187	6.91339673499586	4.73184166062888e-12	4.47576552370073e-10	2429.04476174983	1007.92990343924
ENSDARG00000007429	ndor1	158.268474098259	0.472200072445951	0.147048243470458	3.2111915198825	0.00132185805718687	0.0114628923664833	180.32842803084	129.912630248604
ENSDARG00000007485	epc2	600.414355814138	-0.365656167437127	0.0859155212912802	-4.25599661087359	2.08119858708751e-05	0.000374088209582429	507.283242273589	652.759423961033
ENSDARG00000007496	ufl1	520.163743659921	-0.258154529488803	0.0960754812026239	-2.68699699712514	0.00720976009072152	0.0427233796162998	474.095432639915	567.799940257805
ENSDARG00000007531	zcchc9	311.840366364083	-0.485440399224956	0.12299279604876	-3.94690107729973	7.91692477142877e-05	0.00115053689248082	242.518116304441	340.100143902563
ENSDARG00000007639	cnot4b	1154.96710560971	-0.611521382042266	0.0834779011969123	-7.3255481184149	2.37924236447534e-13	2.78966167234734e-11	947.863333192133	1448.36709754504
ENSDARG00000007663	amph	378.079880166784	-0.286415928149063	0.107194093935215	-2.6719375819545	0.00754146748192509	0.0442224347230926	356.02275452016	431.683415499763
ENSDARG00000007671	ghrb	782.440271356427	-0.492438890645569	0.110180199805725	-4.46939551311271	7.8440966045428e-06	0.000163505835890248	651.778114205961	916.606938243478
ENSDARG00000007678	ttyh3b	910.91054350557	-0.372509538444102	0.0904249378873017	-4.11954431097722	3.79622417951592e-05	0.000618383492975849	841.046327067848	1086.33020479502
ENSDARG00000007682	ppdpfa	1087.94839842888	0.580259961521489	0.147597089805669	3.9313780663662	8.44603303802825e-05	0.00120724726652218	1360.98105573573	909.003474908109
ENSDARG00000007693	nfkbiab	1067.48165287153	-0.404584042493895	0.13498581542737	-2.99723375536137	0.00272441720659829	0.0202889148434903	1050.17214486255	1387.94315742679
ENSDARG00000007708	nsa2	12193.1969196819	-0.32527982548283	0.105975384065305	-3.06939039053052	0.002144960988135	0.0167489981841468	10767.7857452104	13489.7644241501
ENSDARG00000007711	rab3il1	224.804152839599	0.530207650883108	0.14190527144056	3.73634922438521	0.00018671131734282	0.00235080826399416	248.496678129011	172.77089677418
ENSDARG00000007739	atp1a1a.2	2420.41706230872	-0.409838575599479	0.0811367156081725	-5.05120983179405	4.3902046785264e-07	1.37076682001368e-05	2141.01480114052	2844.43228740346
ENSDARG00000007744	tsr1	2030.61873945542	-0.658374967663373	0.119015893729304	-5.53182391891972	3.16917959490835e-08	1.38264672559257e-06	1586.69299839506	2504.46315461475
ENSDARG00000007769	sult5a1	176.528650780717	2.30537753812586	0.486125537419909	4.74235019695027	2.11253032242291e-06	5.27827776008707e-05	266.015501579603	53.9338762899004
ENSDARG00000007788	atp2b1b	15.6269545282656	1.27761513246682	0.430941961027459	2.96470348215965	0.00302974800969578	0.0220658968600037	20.8747084233015	8.86740796383086
ENSDARG00000007824	camta1b	962.301040663635	-0.394983165301991	0.129589559637	-3.04795514706894	0.00230404314588766	0.0176986499374967	863.727720711349	1133.69788977866
ENSDARG00000007825	map2k1	461.990099000745	0.541346190242691	0.102396502605682	5.28676445451812	1.24498781815274e-07	4.60216186572324e-06	553.535889690014	379.984332190222
ENSDARG00000007836	ctsla	9347.68339483524	0.665734987900017	0.121106457151438	5.49710563382716	3.86075452863149e-08	1.64524337227481e-06	10564.3436007276	6659.85140013191
ENSDARG00000007867	dazap2	1882.89501066948	0.310770368578812	0.0767133258993064	4.0510610762298	5.09858955531527e-05	0.000791036857817074	1997.89565556212	1613.5325090091
ENSDARG00000007886	slc35b2	210.095756728593	0.408005648641571	0.14148541786512	2.88372932559403	0.00392996385745547	0.0269155297715356	232.689598810586	174.777095291477
ENSDARG00000007912	si:ch211-196i2.1	590.715602519613	0.297162813569285	0.103699076073493	2.86562643392002	0.00416185042942124	0.0281525170874792	629.607724322832	513.511177639698
ENSDARG00000007916	xpnpep3	229.090999167048	0.372565244995851	0.134790022600005	2.7640417132465	0.00570902405246888	0.0358962801460639	244.847063687173	188.99719648145
ENSDARG00000007918	ttc27	405.963934352223	-0.710650565107248	0.118141516372617	-6.01524838115219	1.79611088061835e-09	1.02624487676346e-07	317.660002675224	518.834016962047
ENSDARG00000007955	iars1	2612.77277451625	-0.246234825773948	0.0923833823706501	-2.66535841679873	0.00769063079342816	0.0448960400477808	2320.67219730236	2752.60026886028
ENSDARG00000007971	cks1b	82.2456113056974	0.81684460798124	0.210394949427915	3.88243448905177	0.00010341588230701	0.0014362111921625	104.959960997617	60.1139853761846
ENSDARG00000007975	fth1b	497.246207832285	-0.528380870045836	0.164984944097684	-3.20260053385838	0.00136192753650049	0.0117425173120257	420.634521460167	604.840892430639
ENSDARG00000007988	masp2	15.5722818513541	2.31646536982586	0.702755354821691	3.29626142857868	0.000979807927713478	0.00892291103102177	24.3666831327224	4.79155582115294
ENSDARG00000008030	myl9b	2240.16704577849	0.838698831634041	0.0774683537425374	10.8263412234294	2.58269874868213e-27	1.71005041853918e-24	2811.68677300204	1572.97544103121
ENSDARG00000008032	sart3	600.897745746901	0.265728062150769	0.0788390561055546	3.37051298274038	0.000750283705510012	0.00725220557253817	649.091385361412	540.396144186001
ENSDARG00000008034	skib	172.620692184052	-0.378365326697708	0.127501039509198	-2.96754699533578	0.00300186388808309	0.0219195458477219	167.970680390611	217.837911312581
ENSDARG00000008060	scara3	288.808771420013	0.768371548711725	0.114962951047791	6.68364496308301	2.33071078591418e-11	1.95051900418216e-09	368.428120636495	217.064640022209
ENSDARG00000008068	tma16	225.318792662871	-0.426643725865881	0.133399666716213	-3.19823681998771	0.00138270678677422	0.0118626124938495	184.339886445686	247.891224715159
ENSDARG00000008155	sms	548.163361383156	0.509208919173597	0.0901331889639203	5.6495162883611	1.60899939998658e-08	7.42249887141348e-07	663.526955881727	465.346662584075
ENSDARG00000008186	syk	194.950067343671	0.758807922873315	0.120814361115186	6.28077586032884	3.36887539140457e-10	2.30517090611853e-08	247.406566043911	146.134994426971
ENSDARG00000008192	pank1a	124.712417591193	-0.464318706261877	0.17663169897814	-2.62873939925891	0.0085702008807011	0.0488065677273825	110.021963441669	151.710978179848
ENSDARG00000008224	vps35	1247.55853520175	0.228594690757564	0.0708708110952538	3.22551255199156	0.00125747321657642	0.0109934901171139	1353.0679832316	1156.20404497674
ENSDARG00000008238	manba	201.398917710459	0.397570202713375	0.131781300986907	3.01689389720683	0.00255379183461722	0.0192728668390556	222.314296192155	169.790382271378
ENSDARG00000008292	eif2s3	10457.5700254115	-0.301409815059196	0.0831374808044597	-3.62543839604805	0.000288471660342076	0.00333713978295006	9346.09079471933	11517.1876945213
ENSDARG00000008306	rdh5	27.0943617440619	-1.12803117748953	0.285043174230896	-3.95740463013429	7.57685228494264e-05	0.00110544457964115	20.2764252193955	43.9927602979923
ENSDARG00000008310	ip6k2a	1552.51498312333	-0.353849596508311	0.103022007973877	-3.43469908485996	0.000593212152284283	0.00598315052518987	1365.24045541878	1744.01331934706
ENSDARG00000008383	arpc1a	1916.89052759099	0.499856389509032	0.0783249537958192	6.38182808012985	1.74986351469268e-10	1.25455182938731e-08	2197.34791534342	1555.76681682205
ENSDARG00000008388	mmp14b	456.416207818908	0.824036917771983	0.131641319516508	6.25971329365662	3.85685887706144e-10	2.6152291277231e-08	633.8727047704	357.899584614395
ENSDARG00000008407	tspan7b	1109.37052063156	-0.374527324998642	0.0925013716707714	-4.04888401365172	5.14624395091939e-05	0.000796235352736063	990.990426409311	1281.68452482116
ENSDARG00000008433	unc45b	1890.37559652002	0.628284947688542	0.106758766939341	5.88508996217169	3.97837533285939e-09	2.10144478863874e-07	2411.80962239745	1560.26322678252
ENSDARG00000008434	bcl2l1	849.089499495226	-0.365896763934896	0.108602833509001	-3.36912723280438	0.000754066119542332	0.00728563797559527	779.990171239827	1002.82577279135
ENSDARG00000008447	fkbp4	1204.32600179497	0.222621162650628	0.0816726582287213	2.72577344093767	0.00641510150976691	0.0391562630775782	1329.7019310988	1139.399638422
ENSDARG00000008480	trmt61a	269.960871608204	-0.666255428528331	0.12958556839002	-5.14143231230091	2.72651880682928e-07	8.94743314567651e-06	213.765789336492	339.89602215554
ENSDARG00000008487	dmd	2725.88469120417	-1.50426121231976	0.114700837892293	-13.1146488548959	2.71436534898028e-39	6.1105792736244e-36	1575.11112732434	4472.31736168134
ENSDARG00000008490	ltv1	1038.83275366578	-0.420852343973726	0.0994124378716395	-4.23339727889106	2.30187346673388e-05	0.000406429611632259	879.729711120621	1176.7913292405
ENSDARG00000008502	pno1	3729.85282745419	-0.424224519867031	0.109750424129518	-3.86535654173324	0.000110927034726352	0.00152733296988357	3244.30579053623	4351.81374860931
ENSDARG00000008541	chia.4	26.9987727387112	-2.70529946578052	0.355638738927444	-7.60687509448302	2.80802448748029e-14	3.80808718446724e-12	9.82113380406742	63.5604183399315
ENSDARG00000008623	cops3	725.834201066391	-0.252919690445124	0.089014078594841	-2.84134481238997	0.00449237104227878	0.029903091928971	646.691650177131	770.145187194111
ENSDARG00000008639	kifap3a	277.223346504701	-0.391513895269993	0.132744467430082	-2.94938013500417	0.00318412061317674	0.0229305576595761	258.594582834904	339.077057291085
ENSDARG00000008740	esf1	782.655163785848	-0.620170723450266	0.117225384358901	-5.29041322271576	1.22040315160774e-07	4.51870324818971e-06	620.872160956556	952.810246399302
ENSDARG00000008748	ube2na	456.150823049602	0.600670144697089	0.0929970066782925	6.45902665206211	1.05378554403673e-10	7.80355926557729e-09	561.433677120817	371.843268437464
ENSDARG00000008805	orc3	140.704211916452	0.437956813527649	0.165794132453416	2.64157004259908	0.00825227419206405	0.0474279286728991	148.944072817975	110.040325022902
ENSDARG00000008811	cmtm3	32.470952691043	1.25061572213723	0.288853254977433	4.32958846953249	1.49388247363242e-05	0.000285486266947479	46.9942731605734	19.7194185587135
[truncated: 3,680 more rows]

## Sheet: sibling fhl2b vs sibling contro
sibling:Tg(unc503:fhl2b-T2A-EGFP) vs sibling control trunk
[truncated: 1,135 more rows]

## Sheet: dmd fhl2b vs dmd
dmd-/-:Tg(unc503:fhl2b-T2A-EGFP) vs dmd-/- trunk
[truncated: 97 more rows]
