# Supplementary material for: fhl2b mediates extraocular muscle protection in zebrafish models of muscular dystrophies and its ectopic expression ameliorates affected body muscles
Source: Nat Commun. 2024 Mar 2;15:1950. doi: 10.1038/s41467-024-46187-x (PMC10908798; doi:10.1038/s41467-024-46187-x)
Supplement: Supplementary file 7 — Supplementary Data 4 [file 41467_2024_46187_MOESM7_ESM.xlsx]

## Sheet: Sheet1
Supplemental Table 4. Immunohistochemistry antibody list
Primary antibody	Host	Dilution	Source	Productnr/clone
F310	Mouse	1;10	DSHB	AB_531863
S58	Mouse	1;10	DSHB	AB_528377
Pax7	Mouse	1;10	DSHB	AB_528428
Desmin	Rabbit	1;100	Abcam	ab15200
Laminin	Rabbit	1;100	Sigma-Aldrich	L9393
Laminin-2	Rat	1;100	Enzo Life Sciences	ALX-804-190
PCNA	Rabbit	1;100	Sigma-Aldrich	SAB2701819
Acetylated Tubulin	Rabbit	1;100	Sigma-Aldrich	T7451
FHL2	Rabbit	1;100	Sigma-Aldrich	HPA005922
MPX	Rabbit	1;100	GeneTex	GTX128379
MFAP4	Rabbit	1;100	GeneTex	GTX132692
SV2	Mouse	1;100	DSHB	AB_2315387
Secondary antibodies	Against	Dilution	Source
Flourescin AffiniPure™	donkey anti-rat	1;100	Jackson ImmunoResearch	715-095-150
Alexa Fluor 488	donkey anti -rabbit IgG	1;300	Invitrogen, Molecular probes	A-21206
Alexa Fluor 488	donkey anti-mouse IgG	1;300	Invitrogen, Molecular probes	A-21202
Rhodamine Red™-X	donkey anti -rabbit	1;500	Jackson ImmunoResearch	AB_2340613
Rhodamine Red™-X	donkey anti-mouse	1;500	Jackson ImmunoResearch	AB_2340832
Alexa Fluor 647	goat anti-mouse IgG	1;300	Invitrogen, Molecular probes	A32795
Alexa Fluor 647	goat anti-rabbit IgG	1;300	Invitrogen, Molecular probes	A32787
Alexa Fluor 488 Phalloidin	Directly conjugated	1;100	Invitrogen, Molecular probes	A12379
Phalloidin rhodamine	Directly conjugated	1;100	Invitrogen, Molecular probes	899165
Alexa Fluor 647 Phalloidin	Directly conjugated	1;100	Invitrogen, Molecular probes	A22287
DAPI	Directly conjugated	1;500	Sigma-Aldrich	D9542
BrdU-555	Directly conjugated	1;500	BD Biosciences	560210/clone 3D4
