# Supplementary material for: fhl2b mediates extraocular muscle protection in zebrafish models of muscular dystrophies and its ectopic expression ameliorates affected body muscles
Source: Nat Commun. 2024 Mar 2;15:1950. doi: 10.1038/s41467-024-46187-x (PMC10908798; doi:10.1038/s41467-024-46187-x)
Supplement: Supplementary file 8 — Supplementary Data 5 [file 41467_2024_46187_MOESM8_ESM.xlsx]

## Sheet: Sheet1
Supplemental Table 5. qPCR probe sequences
Gene symbol	Sequence
fhl1a F	5’-GCAGACATGAGCTACTACAGGCA-3’
fhl1a R	5’-CAGAGCTTGTCGAAGCAGCG-3’
fhl1b F	5’-AGTCGGCTGGACAGACACAA-3’
fhl1b R	5’-AGCTACACGTCCCACACAGG-3’
fhl2b F	5’-AAGGGGAACAGCTGGCATGA-3’
fhl2b R	5’-GTCGTGATAGGTCACGCCCC-3’
fhl3a F	5’-TCATCCACTGGGGCGGGA-3’
fhl3a R	5’-TTGCCGGTCCTCAAACGAGA-3’
fhl3b F	5’-TGCAATGAGTTTTCTTCTAATTGTG-3’
fhl3b R	5’-AGTAGTACTCGTCCTTATCGGGAAT-3’
wnt11 F	5’-TCTGGCTCTCACGCCAACAA-3’
wnt11 R	5’-AGGTCCAGTAAGCCCCTCCA-3’
ctnnb1 F	5’-TCCCTGCCCTCGTCAAAGTG-3’
ctnnb1 R	5’-CCATGCCCTCCTGTTTGGTGG-3’
ctnnb2_F	5’-ACGCTCAGGATCTGATGGAC-3’
ctnnb2 R	5’-AGGCACTTTCTGAACCTCCA-3’
wnt5a F	5’-TGCCTCGTGACTGGCTATGG-3’
wnt5a R	5’-GTTTCCCACGCCCGTTCATC-3’
wnt5b F	5’-ACATCACGCAGAGCCAGAAG-3’
wnt5b R	5’-ACCTGTGCTTTATTGGTTGAACAGC-3’
desma F	5’-GCTGCCAAGAATATCAGCGA-3’
desma R	5’-TGCCTCCTCAGAGACTCATT-3’
desmb F	5’-ATGCAAGAGACCCAAGTCCA-3’
desmb R	5’-TCTTGCTCACAGCCTGGTTA-3’
Β-actin F	5’-GCCTTCCTTCCTGGGTATGG-3’
Β-actin R	5’-CCAAGATGGAGCCACCGAT-3’
