# Supplementary material for: fhl2b mediates extraocular muscle protection in zebrafish models of muscular dystrophies and its ectopic expression ameliorates affected body muscles
Source: Nat Commun. 2024 Mar 2;15:1950. doi: 10.1038/s41467-024-46187-x (PMC10908798; doi:10.1038/s41467-024-46187-x)
Supplement: Supplementary file 10 — Source Data [file 41467_2024_46187_MOESM10_ESM.xlsx]

## Sheet: Figure 1
Figure 1c
Lambda(L/Ls)		desma+/-;desmb+/- Active force (n=10)										desma-/-;desmb-/- Active force (n=13)
1	0.27	0.48	0.21	0.2074	0.2801	0.1404	0.3298	0.3331	0.3372	0.2168		0.1388	0.2442	0.3471	0.1449	0.1508	0.1505	0.2416	0.2663	0.1045	0.0777	0.1586	0.0966	0.1479
1.1	0.36	0.69	0.39	0.295	0.4728	0.221	0.444	0.5338	0.4671	0.3271		0.1992	0.3338	0.584	0.1919	0.3062	0.1908	0.335	0.3589	0.1159	0.1245	0.2018	0.133	0.1747
1.2	0.41	0.76	0.56	0.3994	0.5839	0.2857	0.526	0.6428	0.5218	0.4066		0.234	0.3712	0.6925	0.2713	0.4885	0.204	0.3937	0.402	0.1448	0.1527	0.2229	0.1582	0.1941
1.3	0.43	0.8	0.61	0.4109	0.6559	0.3152	0.6356	0.7235	0.5825	0.496		0.2328	0.4102	0.7381	0.3342	0.6413	0.1932	0.3468	0.4216	0.1688	0.1572	0.2334	0.1682	0.1996
1.4	0.41	0.76	0.4	0.4148	0.5865	0.3496	0.7443	0.7103	0.6254	0.4396		0.2651	0.4333	0.7457	0.3532	0.7285	0.1422	0.3749	0.4442	0.1968	0.1625	0.2384	0.1637	0.198
1.5	0.34	0.77	0.52	0.418	0.636	0.3593	0.8385	0.6928	0.637	0.4327		0.2082	0.4258	0.7369	0.2949	0.7027		0.373	0.4326	0.2064	0.1588	0.1736	0.1503	0.1971
1.6	0.29	0.63	0.55	0.4231	0.5778	0.2099	0.8481	0.6947	0.6325	0.4152		0.1575	0.4307	0.6788	0.2647	0.6113		0.3472	0.3937	0.1819	0.133	0.1656	0.118	0.1905
Lambda(L/Ls)		desma+/-;desmb+/- Passive force										desma-/-;desmb-/- Passive force
1	0	0	0	0	0	0	0	0	0	0		0	0	0	0	0	0	0	0	0	0	0	0	0
1.1	0.21	0.05	0.0213	0.0203	0.0308	0.0242	0.0104	0.0179	0.0514	0.0306		0.0354	0.0086	0.0516	0.0036	0.0094	0.0439	0.0186	0.0353	0	0.018	0.0445	0.0756	0.0437
1.2	0.09	0.08	0.025	0.0337	0.06	0.0595	0.0302	0.0677	0.0826	0.0547		0.0728	0.0133	0.1056	0.0481	0.0222	0.0664	0.0491	0.0546	0.0159	0.0385	0.096	0.1354	0.0807
1.3	0.14	0.16	0.0303	0.0722	0.0901	0.0769	0.0503	0.1244	0.1217	0.0957		0.2299	0.0145	0.1326	0.1149	0.1017	0.095	0.0684	0.0635	0.0085	0.0526	0.1382	0.1899	0.1138
1.4	0.16	0.17	0.0355	0.067	0.1168	0.1031	0.0757	0.1509	0.1815	0.128		0.3217	0.0388	0.1775	0.1365	0.1813	0.1286	0.0619	0.106	0.0412	0.0606	0.1976	0.2366	0.1358
1.5	0.18	0.19	0.0303	0.0688	0.1427	0.1363	0.1236	0.1935	0.2132	0.1456		0.4384	0.0565	0.2021	0.1823	0.2408		0.0872	0.1074	0.0481	0.072	0.1774	0.2582	0.1599
1.6	0.18	0.26	0.0424	0.0707	0.1642	0.1674	0.1477	0.2507	0.2517	0.1757		0.3979	0.0472	0.2188	0.1833	0.261		0.095	0.0949	0.0789	0.0686	0.2127	0.2686	0.1604
Figure 1d
		desma+/-;desmb+/- (n=10)										desma-/-;desmb-/- (n=13)
Active force	0.43	0.8	0.61	0.4231	0.6559	0.8481	0.7235	0.637	0.496	0.8664		0.2651	0.4333	0.7457	0.3532	0.7285	0.204	0.3937	0.4442	0.2064	0.1625	0.2384	0.1682	0.1996
Passive force	0.18	0.26	0.0424	0.0707	0.1642	0.1674	0.1477	0.2507	0.2517	0.1757		0.3979	0.0472	0.2188	0.1833	0.261	0.095	0.0949	0.0789	0.0686	0.2127	0.2686	0.1604
Figure 1f
		sibling control (n=27)
Low speed distance	120.293	155.032	134.292	46.0947	148.144	31.4473	41.1007	105.078	81.1199	155.309	20.2959	161.793	43.1543	35.9457	161.815	104.451	35.576	94.3966	137.631	167.388	27.9598	135.01	52.598	52.9207	112.71	234.8	103.644
High speed distance	75.7357	186.639	94.9191	11.1752	109.701	10.275	13.1036	97.4687	91.4883	313.74	5.35727	190.398	89.8155	31.3711	250.508	95.1394	10.1953	92.5072	82.9794	207.752	14.449	90.0409	30.965	12.7714	34.1731	443.382	13.9513
Total distance	103.517	166.932	119.468	32.9472	133.67	23.4757	30.5596	102.213	85.0237	214.959	14.6714	172.563	60.0288	34.2913	193.89	101.083	26.3973	93.7133	117.867	181.985	23.0737	118.747	44.7747	38.4011	84.308	310.231	71.2075
		desma-/-;desmb-/- (n=12)
Low speed distance	54.6459	135.904	12.7834	82.4218	47.4081	41.0557	47.4774	31.5808	32.3769	100.181	97.2804	88.8946
High speed distance	3.52055	96.7673	1.9514	65.5735	27.4381	10.7661	14.0229	11.8986	13.9085	92.4105	72.9454	103.512
Total distance	35.3967	121.169	8.70509	76.0783	39.8892	29.6514	34.8815	24.4629	25.698	97.3709	88.4799	94.1808
Figure 1h
		WT (n=10)
Inside	44	38	1	3	16	12	53	40	26	27
Outside	199	198	238	244	208	222	235	241	190	240	188	175	159	144	140	138	163	204	131	156
		desma-/-;desmb-/- (n=8)
Inside	2	6	0	0	1	0	2
Outside	161	165	158	169	210	153	204	209	191	201	157	220	177	173	229
Figure 1j
		WT (n=10)
Inside	272	232	192	209	154	157	222	223	138	133
Outside	12	6	1	0	3	1	5	7	3	7
Total	284	238	193	209	157	158	227	230	141	140
		desma-/-;desmb-/- (n=8)
Inside	319	259	216	200	326	288	302	334
Outside	89	93	22	30	43	72	62	31
Total	408	352	238	230	369	360	364	365
Figure 1k
	WT (n=10)	desma-/-;desmb-/- (n=8)
pax7+ of total nuclei	3.21229	11.6711
	2.15827	11.6705
	5.63607	19.912
	8.70253	16.2639
	2.86169	8.11966
	3.58566	4.56274
	2.17984	13.6164
	1.19454	14.6833
	6.85805
	1.40665
Figure 1n
	WT (n=10)	desma-/-;desmb-/- (n=8)
PCNA+ of total nuclei	12.963	12.119
	15.6	19.6404
	17.128	26.7782
	20.4955	26.0629
	12	25.1685
	13.6872	26.8971
	10.828	20.1131
	9.91501	22.7912
	18.8172
	14.791
Figure 1p
	WT (n=10)	desma-/-;desmb-/- (n=8)
F310+ % of total myofiber	71.875	77.1654
	77.2727	74.1667
	65.8333	70.1613
	73.3945	73.4848
	81.0526	78.75
	82.9268	79.8701
	81.579	67.8161
	74.5283	74.6835
	75.2577
	79.8077
Figure 1r
	WT (n=10)	desma-/-;desmb-/- (n=8)
S58+ % of total myofiber	28.125	22.8346
	22.7273	25.8333
	34.1667	29.8387
	26.6055	26.5151
	18.9474	21.25
	17.0732	20.1299
	18.4211	32.1839
	25.4717	25.3165
	24.7423
	20.1923
Figure 1t
	WT (n=9)	desma-/-;desmb-/- (n=10)
PCNA+ % of total myonuclei	20.3704	11.828
	23.5849	20
	25.5814	13.5338
	17.5439	11.6071
	18.4783	14.4828
	16.8421	13
	22.093	24.7619
	19.7917	16.129
	28.866	13.7931
		13.2867
Figure 1v
	WT (n=11)	desma-/-;desmb-/- (n=12)
TUNEL+ % of total myonuclei	17.8571	2.66667
	18.75	5.71429
	2.5	1.38889
	2.1978	1.2987
	3.38983	1.05263
	9.30233	2.5641
	9.45946	1.42857
	18.9873	0
	2.5974	0
	10.5263	0
	7.89474	2.17391
		2.85714

## Sheet: Figure 2
Figure 2a
	All raw sequencing data have been deposited to the GEO database (GSE242137) and normalized counts plotted in these heatmaps can be found in Supplementary Data 2.
Figure 2e
		WT (n=6/11)											desma-/-;desmb-/- (n=6/11)
Fhl2+ % of total myofibers
5 mo (n=6)	62.0438	60.1562	61.8321	66.4179	66.3865	65.7143							77.1429	70.2479	87.069	87.3874	69.1057	67.5
20 mo (n=11)	64.9635	76.4331	66.0714	69.8276	80.6897	85	70.9402	65.625	64.8	72.5191	61.3861		93.5252	93.6508	99.2754	95.8904	97.4138	95.1219	87.9195	88.1579	90.7143	77.931	96.5753
Figure 2h
Human EOM western blot, samples from 3 patients
Figure 2j
Mouse EOM western blot, samples from 5 mice

## Sheet: Figure 3
Figure 3b
myofiber size µm3	WT (n=10)	desma-/-;desmb-/- (n=11)	desma-/-;desmb-/-;fhl2a-/- (n=11)	desma-/-;desmb-/-;fhl2b-/- (n=12)	desma-/-;desmb-/-;fhl2a-/-;fhl2b-/- (n=8)
	111.258	74.1076	94.5606	121.551	148.655
	106.149	50.4604	79.5606	183.679	175.673
	120.466	175.35	122.178	139.457	129.103
	100.423	169.098	133.626	171.913	136.665
	145.194	133.416	135.672	172.124	190.537
	143.428	157.585	116.267	188.672	147.704
	129.219	123.248	112.983	223.805	112.871
	110.593	67.4261	119.35	192.85	171.557
	107.88	83.4596	108.017	149.743
	85.2661	110.078	99.2192	153.033
		96.2333	181.296	175.379
				118.85
Figure 3e
TUNEL/DAPI+ % of total myonuclei	WT (n=10)	desma-/-;desmb-/- (n=11)	desma-/-;desmb-/-;fhl2a-/- (n=12)	desma-/-;desmb-/-;fhl2b-/- (n=11)	desma-/-;desmb-/-;fhl2a-/-;fhl2b-/- (n=8)
	15.3846	13.3333	14	9.09091	75.8621
	9.09091	15.5556	11.6279	21.875	77.2727
	17.9487	9.67742	15.3846	17.0213	90.625
	20	11.3636	18.75	11.1111	88.5714
	22.5806	25	30.303	24.4444	69.2308
	31.25	13.0435	27.907	24.4444	59.5238
	21.6216	4.87805	12.7273	28.2609	67.3077
	29.0323	14.2857	25	31.8182	95
		21.7391	18.6047	31.7073
		6.12245	29.2683	27.027
		2.32558	11.1111	32
			2.77778
Figure 3h
PCNA/DAPI+ % of total myonuclei	WT (n=10)	desma-/-;desmb-/- (n=12)	desma-/-;desmb-/-;fhl2a-/- (n=12)	desma-/-;desmb-/-;fhl2b-/- (n=12)	desma-/-;desmb-/-;fhl2a-/-;fhl2b-/- (n=8)
	9.375	7.14286	23.3333	20.5128	64.5161
	5.26316	6.06061	27.7778	20.9302	43.2432
	0	9.25926	19.4444	16.6667	46.4286
	6.89655	17.6471	21.6216	12.9032	54
	16.6667	14.6341	22.9167	32.2581	38.7755
	4.08163	12.1951	28	16.6667	46.3415
	18	17.7778	20.3125	29.8246	46.7742
	11.7647	26.4151	19.0476	33.3333	35.2941
	7.69231	0	33.3333	31.1475
	16.129	2.5	24.5283	25.9259
		16.0714	23.0769	26.8293
		15.9091	23.6364	33.3333

## Sheet: Figure 4
Figure 4c
		sibling control (n=60)
Low speed distance	63.635	68.955	137.26	59.089	88.531	72.933	50.779	159.67	133.23	191.94	78.314	73.198	37.786	52.098	226.64	105.94	160.44	84.64	59.231	47.486	42.931	79.343	71.645	96.882	152.85	90.929	124.2	160.31	63.224	152.63	88.622	124.63	43.928	39.022	43.593	19.257	132.15	67.339	48.559	151.9	205.92	57.237	128.15	12.859	116.35	188.28	157.76	155.56	132.12
High speed distance	0.2444	27.327	192.65	25.639	177.72	39.469	32.984	457.83	36.08	332.88	55.134	27.349	3.827	16.855	169.71	4.3138	221.25	76.316	25.364	0.1126	0.4269	84.298	32.74	73.72	269.8	68.356	102.78	165.42	80.219	233.07	84.528	81.597	33.844	35.897	67.897	20.516	240.67	86.618	49.076	198.58	307.15	92.227	142.25	3.3619	142.79	85.266	60.769	75.674	57.414
Total distance	52.798	61.838	146.73	53.37	103.78	67.212	47.737	210.64	116.63	216.04	74.352	65.359	31.98	46.073	216.91	88.563	178.69	82.141	49.064	33.263	30.17	80.831	59.965	89.929	187.96	84.152	117.77	161.84	68.326	176.78	87.393	111.71	41.076	38.138	50.466	19.613	162.84	72.791	48.705	165.1	234.54	67.132	132.14	10.174	123.83	159.15	130.33	132.97	111
		dmd-/- (n=69)
Low speed distance	67.573	76.418	74.313	100.59	132.18	45.737	64.186	73.73	54.541	65.738	0.1198	79.69	71.382	80.698	106.55	102.37	120.13	69.525	102.51	97.901	54.839	105.17	90.388	61.712	52.109	59.31	67.86	75.947	0.9035	131.54	10.454	1.7413	2.2124	1.6196	0.4769	0.7843	8.6974	1.0543	4.5373	1.0322	2.8537	0.7668	7.3399	4.6428	18.316	13.827	139.3	31.756	88.522
High speed distance	2.9699	0	0.6391	5.7781	196.36	0	0.5507	5.8664	0.3177	0	0	0.0508	13.782	4.0958	0.844	0.8571	129.86	29.051	123.12	47.28	0	36.463	32.118	8.5776	0.0183	0.7521	22.886	6.7408	0	122.79	1.1052	1.9712	0	0.5721	0	0	11.604	0.0537	0.3498	0.1433	1.2232	0	1.7478	1.7089	7.8897	6.0357	214.8	39.307	27.439
Total distance	56.529	63.353	61.718	84.378	143.15	37.918	53.307	62.128	45.271	54.499	0.0993	66.075	61.535	67.602	88.479	85.018	123.05	57.374	108.69	82.704	38.375	84.544	72.894	45.76	36.47	41.73	54.358	55.17	0.648	129.07	7.8104	1.8063	1.5867	1.3234	0.342	0.5625	9.5193	0.7713	3.3531	0.7809	2.3926	0.55	5.7586	3.8131	15.333	11.598	160.9	33.916	71.048
		dmd-/-; Tg(503unc:fhl2b-T2A-EGFP) (n=56)
Low speed distance	86.14	89.63	93.67	55.618	77.692	76.471	38.536	92.604	67.734	79.49	62.171	146.34	231.06	68.529	56.541	92.851	55.529	62.905	72.581	90.207	73.014	75.207	75.271	81.959	73.843	40.411	66.177	109.76	135.78	83.922	119.47	4.7662	54.413	58.653	7.5784	62.614	12.219	74.319	5.3697	2.4325	6.3712	3.564	3.5503	11.368	9.8518	7.506	38.697	12.954	8.7262
High speed distance	0.0226	0	8.3288	10.552	22.251	132.12	12.058	0.3045	0.1335	1.3477	0.0132	188.14	86.218	2.842	0	0	0.1857	0.3516	5.341	55.547	0.0424	18.027	0	28.141	60.27	0.1535	35.561	110.8	185.27	3.1825	83.11	0.3034	51.742	86.966	0.1886	64.654	2.1377	51.531	7.4771	0	4.3838	6.6395	0	13.064	12.549	11.289	30.097	2.8581	0
Total distance	71.417	74.307	79.08	47.914	68.214	85.985	34.009	76.824	56.177	66.131	51.545	153.49	206.3	57.299	46.875	76.978	38.913	44.125	52.394	79.801	51.106	58.04	52.673	65.802	69.768	28.325	56.986	110.07	150.64	59.682	109.19	3.5042	53.658	66.66	5.4887	63.191	9.3683	67.875	5.9657	1.7446	5.8092	4.4337	2.5464	11.848	10.623	8.5882	36.237	10.065	6.2298
Figure 4h
	dmd-/- (n=10)					dmd -/-;Tg(503unc:fhl2b-T2A-EGFP) (n=10)
dpf	3	5	6	7		3	5	6	7		myofiber breaks over time
0 breaks	22.2222	11.4286	19.3548	67.7419		50	11.7647	16.6667	16.6667
	42.1053	0	33.3333	0		51.1111	11.7647	12.9032	12
	18.6047	0	33.3333	0		61.9048	33.3333	25.8065	25.8065
	17.5	2.94118	12.9032	20.8333		60.5263	2.85714	33.3333	40.625
	66.6667	25	10.3448	16.129		50	6.66667	18.75	27.5
	46.5116	11.4286	29.4118	38.2353		60	6.06061	46.875	48.3871
	43.1818	20.5882	22.5806	38.7097		34.2105	0	20	21.0526
	69.0476	2.85714	20	14.7059		47.619	21.875	12.8205	25
	12.5	21.875	17.2414	44.1176		65.7895	9.67742	25	31.25
	2.77778	15.625	34.375	23.3333		67.5	30.5556	8.82353	44.4444
		17.6471					3.22581
							3.125
1-5 breaks	13.8889	62.8571	32.2581	29.0323		23.5294	61.7647	50	33.3333
	36.8421	48.6486	33.3333	83.3333		20	64.7059	38.7097	68
	39.5349	27.7778	53.3333	16.6667		30.9524	60	70.9677	51.6129
	42.5	64.7059	32.2581	54.1667		31.5789	62.8571	40	43.75
	22.2222	38.8889	44.8276	32.2581		30	66.6667	59.375	37.5
	32.5581	42.8571	52.9412	47.0588		20	54.5455	43.75	41.9355
	38.6364	35.2941	32.2581	45.1613		39.4737	20	56.6667	52.6316
	19.0476	11.4286	26.6667	41.1765		33.3333	34.375	33.3333	69.4444
	45	53.125	20.6897	44.1176		23.6842	61.2903	50	40.625
	22.2222	43.75	34.375	50		27.5	30.5556	58.8235	50
		61.7647					74.1935
							87.5
6-10 breaks	30.5556	17.1429	38.7097	3.22581		0	23.5294	26.6667	41.6667
	10.5263	27.027	20	16.6667		20	23.5294	45.1613	20
	32.5581	13.8889	10	20.8333		2.38095	3.33333	3.22581	22.5806
	12.5	23.5294	22.5806	16.6667		7.89474	25.7143	26.6667	12.5
	8.33333	13.8889	17.2414	32.2581		17.5	26.6667	15.625	20
	16.2791	40	17.6471	11.7647		12.5	21.2121	3.125	9.67742
	13.6364	29.4118	29.0323	12.9032		26.3158	23.3333	23.3333	23.6842
	9.52381	28.5714	16.6667	41.1765		16.6667	34.375	30.7692	5.55556
	25	12.5	10.3448	2.94118		5.26316	25.8065	21.875	28.125
	22.2222	31.25	31.25	13.3333		2.5	19.4444	32.3529	0
		8.82353					22.5806
							6.25
>10 breaks	33.3333	8.57143	9.67742	0		26.4706	2.94118	6.66667	8.33333
	10.5263	24.3243	13.3333	0		8.88889	0	3.22581	0
	9.30233	58.3333	3.33333	62.5		4.7619	3.33333	0	0
	27.5	8.82353	32.2581	8.33333		0	8.57143	0	3.125
	2.77778	22.2222	27.5862	19.3548		2.5	0	6.25	15
	4.65116	5.71429	0	2.94118		7.5	18.1818	6.25	0
	4.54545	14.7059	16.129	3.22581		0	56.6667	0	2.63158
	2.38095	57.1429	36.6667	2.94118		2.38095	9.375	23.0769	0
	17.5	12.5	51.7241	8.82353		5.26316	3.22581	3.125	0
	52.7778	9.375	0	13.3333		2.5	19.4444	0	5.55556
		11.7647					0
							3.125
Figure 4i
Total myofiber breaks	dmd -/- (n=40)					dmd -/-;Tg(503unc:fhl2b-T2A-EGFP) (n=41)
	0 breaks	1-5 breaks	6-10 breaks	>10 breaks		0 breaks	1-5 breaks	6-10 breaks	>10 breaks
	22.2222	13.8889	30.5556	0		50	23.5294	0	8.33333
	42.1053	36.8421	10.5263	0		51.1111	20	20	0
	18.6046	39.5349	32.5581	62.5		61.9048	30.9524	2.38095	0
	17.5	42.5	12.5	8.33333		60.5263	31.5789	7.89474	3.125
	66.6667	22.2222	8.33333	19.3548		50	30	17.5	15
	46.5116	32.5581	16.2791	2.94118		60	20	12.5	0
	43.1818	38.6364	13.6364	3.22581		34.2105	39.4737	26.3158	2.63158
	69.0476	19.0476	9.52381	2.94118		47.6191	33.3333	16.6667	0
	12.5	45	25	8.82353		65.7895	23.6842	5.26316	0
	2.77778	22.2222	22.2222	13.3333		67.5	27.5	2.5	5.55556
	11.4286	62.8571	17.1429	9.67742		11.7647	61.7647	23.5294	6.66667
	0	48.6487	27.027	13.3333		11.7647	64.7059	23.5294	3.22581
	0	27.7778	13.8889	3.33333		33.3333	60	3.33333	0
	2.94118	64.7059	23.5294	32.2581		2.85714	62.8571	25.7143	0
	25	38.8889	13.8889	27.5862		6.66667	66.6667	26.6667	6.25
	11.4286	42.8571	40	0		6.06061	54.5455	21.2121	6.25
	20.5882	35.2941	29.4118	16.129		0	20	23.3333	0
	2.85714	11.4286	28.5714	36.6667		21.875	34.375	34.375	23.0769
	21.875	53.125	12.5	51.7241		9.67742	61.2903	25.8065	3.125
	15.625	43.75	31.25	0		30.5556	30.5556	19.4444	0
	17.6471	61.7647	8.82353	8.57143		3.22581	74.1936	22.5806	2.94118
	19.3548	32.2581	38.7097	24.3243		3.125	87.5	6.25	0
	33.3333	33.3333	20	58.3333		16.6667	50	26.6667	3.33333
	33.3333	53.3333	10	8.82353		12.9032	38.7097	45.1613	8.57143
	12.9032	32.2581	22.5806	22.2222		25.8065	70.9677	3.22581	0
	10.3448	44.8276	17.2414	5.71429		33.3333	40	26.6667	18.1818
	29.4118	52.9412	17.6471	14.7059		18.75	59.375	15.625	56.6667
	22.5806	32.2581	29.0323	57.1429		46.875	43.75	3.125	9.375
	20	26.6667	16.6667	12.5		20	56.6667	23.3333	3.22581
	17.2414	20.6897	10.3448	9.375		12.8205	33.3333	30.7692	19.4444
	34.375	34.375	31.25	11.7647		25	50	21.875	0
	67.7419	29.0323	3.22581	33.3333		8.82353	58.8235	32.3529	3.125
	0	83.3333	16.6667	10.5263		16.6667	33.3333	41.6667	26.4706
	0	16.6667	20.8333	9.30233		12	68	20	8.88889
	20.8333	54.1667	16.6667	27.5		25.8065	51.6129	22.5806	4.7619
	16.129	32.2581	32.2581	2.77778		40.625	43.75	12.5	0
	38.2353	47.0588	11.7647	4.65116		27.5	37.5	20	2.5
	38.7097	45.1613	12.9032	4.54545		48.3871	41.9355	9.67742	7.5
	14.7059	41.1765	41.1765	2.38095		21.0526	52.6316	23.6842	0
	44.1176	44.1176	2.94118	17.5		25	69.4444	5.55556	2.38095
	23.3333	50	13.3333	52.7778		31.25	40.625	28.125	5.26316
						44.4444	50	0	2.5
[truncated: 22 more columns]

## Sheet: Figure 5
Figure 5a
	All raw sequencing data have been deposited to the GEO database (GSE242137) and gene sets containing normalized counts plotted in these heatmaps can be found in Supplementary data 3.
Figure 5k
	sibling control (n=6)	dmd -/- (n=7)	dmd -/-;Tg(503unc:fhl2b-T2A-EGFP) (n=8)
	100	60.7143	126.648
a-btx+ relative to control	97.6648	57.967	105.632
	101.648	63.3242	84.0659
	113.874	64.8352	118.269
	89.2857	55.0824	96.2912
	97.5275	57.4176	74.5879
		67.7198	77.7473
			92.5824
Figure 5l
	sibling control (n=11)	dmd -/- (n=16)	dmd -/-;Tg(503unc:fhl2b-T2A-EGFP) (n=16)
	75.137	40.2887	131.747
a-btx/SV2+ relative to control	71.314	37.642	153.509
	86.459	67.7851	60.139
	119.396	35.5835	79.9893
	73.8137	56.6101	28.6726
	117.631	56.6101	49.5522
	128.953	24.4085	71.6081
	84.1064	54.6986	64.2561
	113.955	55.8749	29.5549
	87.1942	33.672	100.575
	142.04	61.1683	73.2255
		42.6414	59.1097
		60.2861	99.5455
		87.6353	65.1384
		72.7844	43.3766
		53.5223	101.751
Figure 5o
	sibling control (n=6)	dmd -/- (n=7)	dmd -/-;Tg(503unc:fhl2b-T2A-EGFP) (n=8)
	59.2479	47.1698	96.5464
Axon length relative to control	168.288	28.5337	83.2366
	89.2081	41.3007	60.168
	124.316	48.4887	101.876
	68.4445	33.8133	89.5907
	90.4954	25.0998	85.8995
		61.1426	58.8828
			75.4317
Figure 5p
	sibling control (n=6)	dmd -/- (n=7)	dmd -/-;Tg(503unc:fhl2b-T2A-EGFP) (n=8)
	100.263	30.4643	84.7321
Axon volume relative to control	97.6279	24.2179	36.4053
	112.737	30.288	66.1246
	128.682	49.9757	88.7092
	55.394	34.5258	46.7307
	105.296	16.0046	100.737
		56.1295	66.9677
			76.7626

## Sheet: Figure 6
Figure 6e
	dmd-/- ; Tg(503unc:EGFP) (n=43 damaged somites in 9 larvae)				dmd -/-;Tg(503unc:fhl2b-T2A-EGFP) (n=46 damaged somites in 10 larvae)
dpf	3	4	5		3	4	5
	1	0.834001	0.280701		1	1.71186	2.00046
Birefringence relative to start time (3 dpf)	1	0.994259	0.350948		1	1.28087	2.19397
	1	0.996851	0.407452		1	1.18681	1.97382
	1	0.739816	0.907381		1	2.52035	4.33719
	1	0.835147	0.798587		1	2.59598	2.6581
	1	1.56556	1.59484		1	1.41238	1.47784
	1	1.73927	1.55567		1	0.84883	0.881624
	1	1.28672	1.28924		1	1.02152	0.659857
	1	1.49659	1.31683		1	1.16282	1.12269
	1	1.03723	1.18505		1	1.11023	1.1369
	1	0.684926	0.451323		1	1.11874	1.04605
	1	1.47578	2.02485		1	1.33172	1.43597
	1	1.23548	1.44904		1	0.995267	0.878647
	1	1.17339	1.54688		1	1.61928	0.841571
	1	1.36747	1.94211		1	1.12224	1.14038
	1	1.35411	2.3807		1	1.24335	1.23124
	1	1.15699	1.9333		1	1.34442	1.73121
	1	1.4295	2.00028		1	1.63923	1.57541
	1	0.638414	1.26178		1	0.892338	1.64088
	1	1.21795	1.62251		1	0.734716	1.2093
	1	1.21162	1.23211		1	0.658019	1.57659
	1	1.27959	1.44497		1	1.39599	1.12832
	1	1.09089	1.35294		1	1.43262	1.17152
	1	1.03376	1.63654		1	1.51199	1.66981
	1	0.958245	1.20251		1	1.03569	1.29034
	1	1.46486	2.21143		1	1.49708	1.78857
	1	0.967964	1.39382		1	0.90672	0.94938
	1	1.61878	1.32301		1	0.874439	0.873423
	1	1.69921	1.29851		1	2.32526	3.38658
	1	1.59656	1.57088		1	3.21378	3.41652
	1	1.62966	1.44897		1	2.55612	3.26998
	1	1.34686	1.40615		1	2.79464	5.01083
	1	1.01817	1.00869		1	5.22916	11.1314
	1	1.02422	0.795969		1	1.5008	1.7405
	1	1.2435	0.928705		1	1.03615	0.914234
	1	1.25509	0.856881		1	1.30892	1.42435
	1	0.614918	1.31868		1	1.30781	1.10671
	1	0.531711	1.14829		1	1.32477	1.11027
	1	0.849686	0.654112		1	1.61386	1.14437
	1	1.28632	0.923783		1	1.45588	1.35483
	1	1.06801	0.854974		1	1.03165	0.770651
	1	0.685252	0.722845		1	1.35088	0.715501
	1	1.39153	1.54849		1	0.961677	1.00681
	1	1.47522	1.78445		1	1.17046	1.24282
					1	1.05832	1.01092
					1	1.45013	1.32981

## Sheet: Figure 7
Figure 7d
	sibling control (n=12)						sibling control; Tg(503unc:fhl2b-T2A-EGFP) (n=12)
	2 hpi (3.08 dpf)	6 hpi (3.25 dpf)	12 hpi (3.5 dpf)	18 hpi (3.75 dpf)	24 hpi (4 dpf)		2 hpi (3.08 dpf)	6 hpi (3.25 dpf)	12 hpi (3.5 dpf)	18 hpi (3.75 dpf)	24 hpi (4 dpf)
	34	24	33	26	19		34	29	35	21	49
mpx+ neutrophils at wound site	28	19	19	29	22		39	35	36	37	13
	42	45	34	26	35		45	13	30	20	14
	32	43	52	31	29		40	14	28	37	40
	44	41	29	12	24		77	34	9	24	41
	65	39	64	14	15		82	37	28	20	26
	57	63	45		22		35	29	36	27	25
	29	26	38		10		62	53	30	17	36
	41		10		19		53	45	50	29	35
	42				15		67	47	31	29	27
	48				18		38				20
					21						19
Figure 7f
	sibling control (n=12)					sibling control; Tg(503unc:fhl2b-T2A-EGFP) (n=12)
	6 hpi (3.25 dpf)	24 hpi (4 dpf)	48 hpi (5 dpf)	72 hpi (6 dpf)		6 hpi (3.25 dpf)	24 hpi (4 dpf)	48 hpi (5 dpf)	72 hpi (6 dpf)
	14	82	34	43		25	95	59	40
mfap4+ macrophages at wound site	11	92	32	51		39	93	70	9
	11	99	84	28		29	43	32	18
	11	102	44	29		19	53	63	24
	20	74	66	23		16	56	26	22
	23	94	55	11		29	49	44	20
	19	79	125	29		28	54	44	29
	17	45	75	41		28	67	28	40
	22	61	51	15		51	70	21	27
	15	74	51	21		40	60	19	38
		69					51
Figure 7h
	sibling control (n=12)					sibling control; Tg(503unc:fhl2b-T2A-EGFP) (n=12)
	24 hpi (4 dpf)	48 hpi (5 dpf)	72 hpi (6 dpf)	96 hpi (7 dpf)		24 hpi (4 dpf)	48 hpi (5 dpf)	72 hpi (6 dpf)	96 hpi (7 dpf)
pax7+ satellite cells at wound site	36	40	42	41		34	83	43	35
	37	54	69	44		61	57	47	30
	22	51	58	44		49	69	58	36
	34	52	65	38		41	65	57	52
	34	37	59	51		42	64	44	42
	57	56	70	44		32	54	52	30
	26	56	55	67		46	68	43	35
	47	68	66	51		35	58	56	37
	32	48	67	66		43	60	37	50
	17	48	59	57		37	62	42	47
	26	85	58	38		30	66	43
	25	53	61			47	73	52
Figure 7j
	sibling control (n=12)					sibling control; Tg(503unc:fhl2b-T2A-EGFP) (n=12)
	24 hpi (4 dpf)	48 hpi (5 dpf)	72 hpi (6 dpf)	96 hpi (7 dpf)		24 hpi (4 dpf)	48 hpi (5 dpf)	72 hpi (6 dpf)	96 hpi (7 dpf)
	46.4491	13.1667	42.235	81.4939		66.842	24.347	65.6786	87.4905
F-actin at wound site relative to uninjured control	6.36002	39.9541	38.7131	74.252		73.2968	21.7904	59.1002	74.2146
	48.1368	22.0547	18.4122	96.5824		64.7967	47.5134	53.9999	72.7481
	39.7832	12.361	21.4543	67.5673		83.2448	23.0285	55.5769	56.1543
	23.9664	25.3554	63.0042	76.0474		72.649	19.3415	53.8218	51.291
	37.2754	58.8963	63.0042	63.0975		49.0087	28.5253	68.465	89.296
	28.3056	13.9423	51.5093	49.181		37.1446	30.8823	61.2748	73.248
	40.8475	50.9017	50.4263	104.158		18.0876	31.8102	59.659	85.7526
	74.0236	11.2536	21.3279	37.2409		31.3218	25.7374	42.4576	96.3742
	74.2979	7.83512	41.771	59.8385		33.4074	10.0356	45.2211	89.3477
	38.186	20.0668	16.8523	63.0257		38.6097	10.6948	47.1759
	43.114	16.611	49.3864	72.4638		18.7253	37.1432	52
			24.0454

## Sheet: Figure S1
Figure S1e
	desma+/-;desmb+/- (n=20)			desma-/-; desmb-/- (n=20)
	Tg(mylz2: EGFP)	Tg(smyhc1: tdTomato)		Tg(mylz2: EGFP)	Tg(smyhc1: tdTomato)
	44	8		45	9
	42	8		50	8
	51	7		45	8
	54	8		47	8
	51	8		49	8
	44	7		51	7
	60	8		42	9
	55	8		44	9
	34	7		42	9
	36	8		48	8
	42	9		51	8
	39	9		50	9
	45	9		63	8
	47	8		60	9
	52	8		55	8
	43	9		52	7
	44	7		43	9
	51	8		45	8
	59	8		51	8
	52	9		42	8
Figure S1h
	WT (n=10)	desma-/-; desmb-/- (n=8)
central myonuclei % of total myofiber	0.503782	6.41127
	0	6.49789
	0	5.10848
	0.212766	7.84314
	0	6.86515
	0	4.46811
	0.571429	5.66898
	0.347222	5.0029
	1.79607
	1.34879
	0.763359

## Sheet: Figure S4
Figure S4f
	WT (n=5)	desma-/-;desmb-/- (n=5)	desma-/-;desmb-/-;fhl2a-/- (n=5)	desma-/-;desmb-/-;fhl2b-/- (n=5)	desma-/-;desmb-/-;fhl2a-/-;fhl2b-/- (n=5)
	1.212	1.631	0.771	0.82	0.24
Relative fhl1a levels	1.617	1.087	1.759	0.764	0.373
	1.049	0.579	0.597	0.652	0.436
	1.051	0.737	1.474	0.452	0.6
	0.59	1.722	0.502	0.567	0.416
Figure S4g
	WT (n=5)	desma-/-;desmb-/- (n=5)	desma-/-;desmb-/-;fhl2a-/- (n=5)	desma-/-;desmb-/-;fhl2b-/- (n=5)	desma-/-;desmb-/-;fhl2a-/-;fhl2b-/- (n=5)
	1.377	1.934	1.184	2.003	0.368
Relative fhl1b levels	1.246	0.841	1.541	0.41	0.104
	1.415	0.495	1.363	0.438	0.213
	1.207	0.817	1.582	0.391	0.334
	0.292	1.21	1.355	0.384	0.256
Figure S4h
	WT (n=5)	desma-/-;desmb-/- (n=5)	desma-/-;desmb-/-;fhl2a-/- (n=5)	desma-/-;desmb-/-;fhl2b-/- (n=5)	desma-/-;desmb-/-;fhl2a-/-;fhl2b-/- (n=5)
	1.365	1.913	1.479	1.536	0.733
Relative fhl3a levels	1.485	1.032	1.636	1.09	0.63
	1.053	0.567	1.044	0.89	0.964
	0.942	1.03	1.369	1.191	0.909
	0.498	1.789	1.423	1.115	1.105
Figure S4i
	WT (n=5)	desma-/-;desmb-/- (n=5)	desma-/-;desmb-/-;fhl2a-/- (n=5)	desma-/-;desmb-/-;fhl2b-/- (n=5)	desma-/-;desmb-/-;fhl2a-/-;fhl2b-/- (n=5)
	0.836	1.38079	2.407	0.505	0.842
Relative fhl3b levels	2.214	1.44744	0.466	0.6	0.742
	1.844	0.837116	0.917	0.977	0.49
	0.509	0.739181	0.492	0.224	0.386
	0.557	0.808881	1.555	0.467	0.941
Figure S4j
	WT (n=5)	desma-/-;desmb-/- (n=5)	desma-/-;desmb-/-;fhl2a-/- (n=5)	desma-/-;desmb-/-;fhl2b-/- (n=5)	desma-/-;desmb-/-;fhl2a-/-;fhl2b-/- (n=5)
	0.571	2.116	0.991	0.228	0.55
Relative wnt5a levels	1.44	0.374	0.297	0.083	0.697
	1.983	0.915	0.383	0.358	0.321
	1.29	5.635	0.188	0.129	0.487
	0.475	2.761	0.478	0.403	0.313
Figure S4k
	WT (n=5)	desma-/-;desmb-/- (n=5)	desma-/-;desmb-/-;fhl2a-/- (n=5)	desma-/-;desmb-/-;fhl2b-/- (n=5)	desma-/-;desmb-/-;fhl2a-/-;fhl2b-/- (n=5)
	1.419	1.482	0.395	0.329	0.267
Relative wnt5b levels	1.311	0.314	0.239	0.169	0.366
	0.734	1.218	0.332	0.402	0.33
	0.682	4.588	0.331	0.224	0.333
	1.075	1.578	0.175	0.262	0.309
Figure S4l
	WT (n=5)	desma-/-;desmb-/- (n=5)	desma-/-;desmb-/-;fhl2a-/- (n=5)	desma-/-;desmb-/-;fhl2b-/- (n=5)	desma-/-;desmb-/-;fhl2a-/-;fhl2b-/- (n=5)
	0.803	1.951	2.467	3.584	4.565
Relative wnt11 levels	1.338	1.4	6.584	2.452	3.231
	4.2	0.829	2.879	2.943	2.02
	0.697	1.235	2.134	2.913	3.162
	0.317	2.217	12.038		5.468
Figure S4m
	WT (n=5)	desma-/-;desmb-/- (n=5)	desma-/-;desmb-/-;fhl2a-/- (n=5)	desma-/-;desmb-/-;fhl2b-/- (n=5)	desma-/-;desmb-/-;fhl2a-/-;fhl2b-/- (n=5)
	1.798	2.298	2.413	1.337	1.475
Relative ctnnb1 levels	0.743	0.448	0.414	2.224	1.318
	0.88	0.998	3.205	0.647	2.082
	1.526	7.379	1.104		2.668
	0.557	0.741	1.672		0.836
Figure S4n
	WT (n=5)	desma-/-;desmb-/- (n=5)	desma-/-;desmb-/-;fhl2a-/- (n=5)	desma-/-;desmb-/-;fhl2b-/- (n=5)	desma-/-;desmb-/-;fhl2a-/-;fhl2b-/- (n=5)
	0.69	4.624	9.389	9.328	14.49
Relative ctnnb2 levels	0.807	1.882	11.31	3.86	6.591
	2.033	0.912	9.653	8.343	5.335
	0.883	1.555	7.126	6.296	7.677
	0.076	2.436	19.939		6.871

## Sheet: Figure S5
Figure S5c
	WT (n=16)	desma-/-;desmb-/- (n=16)	desma-/-;desmb-/-;fhl2a-/- (n=18)	desma-/-;desmb-/-;fhl2b-/- (n=14)	desma-/-;desmb-/-;fhl2a-/-;fhl2b-/- (n=14)
	0.0545997	0.0455611	0.0566124	0.0561554	0.0470397
Ventricle dimensions/fish length (cm)	0.0634486	0.0593168	0.0531777	0.0575927	0.0463841
	0.0558112	0.0530159	0.053095	0.0543988	0.0415905
	0.0559248	0.042807	0.0471346	0.0554874	0.0465003
	0.0460967	0.0475555	0.0462764	0.0609697	0.0514981
	0.0444578	0.0533228	0.0582179	0.0541598	0.0570579
	0.049621	0.0556273	0.049418	0.0523455	0.0547203
	0.0463356	0.0599746	0.0609606	0.0545223	0.0534326
	0.0630486	0.0529693	0.0591242	0.0615209	0.0498847
	0.0634669	0.061274	0.0556643	0.0642855	0.0668288
	0.0486142	0.0593	0.0656512	0.052954	0.0581868
	0.0487424	0.0537208	0.0547751	0.0607967	0.0596689
	0.0590614	0.0523029	0.0552868	0.0554786	0.0524175
	0.0507452	0.0586393	0.0586282	0.0602681	0.0560406
	0.0639323	0.0478244	0.0526094
	0.0522627	0.056574	0.0600671
			0.059185
			0.0603755
Figure S5f
	WT (n=8)	desma-/-;desmb-/- (n=8)	desma-/-;desmb-/-;fhl2a-/- (n=7)	desma-/-;desmb-/-;fhl2b-/- (n=6)	desma-/-;desmb-/-;fhl2a-/-;fhl2b-/- (n=9)
	539.195	413.471	383.872	491.633	385.341
Trunk F310+ myofiber size (µm2)	488.494	383.029	334.099	582.444	333.531
	446.617	424.161	404.852	418.844	441.074
	382.914	398.005	253.074	443.877	415.407
	303.642	500	441.506	467.605	378.667
	395.827	452.471	338.658	469.778	512.513
	445.469	366.866	384.926		440.741
	373.815	289.052			459.975
					409.012
Figure S5h
	WT (n=8)	desma-/-;desmb-/- (n=8)	desma-/-;desmb-/-;fhl2a-/- (n=7)	desma-/-;desmb-/-;fhl2b-/- (n=6)	desma-/-;desmb-/-;fhl2a-/-;fhl2b-/- (n=8)
	128	115.504	78.4167	106.228	127.067
Trunk S58+ myofiber size (µm2)	93.9877	95.1975	127.457	112.099	84.1975
	83.4938	129.235	95.5432	114.062	101.086
	99.4197	82.9383	64.3951	92.3457	112.148
	109	103.975	125.765	98.0864	66.8148
	90.4691	141.05	102.432	91.1235	109.481
	133.951	89.9753	89.2099		94.4074
	103.617	113.662			87.5185

[truncated: 2 more sheets: Figure S6, Figure S9]
